# Supplementary material for: Arthrinium bambusicola (Fungi, Sordariomycetes), a new species from Schizostachyum brachycladum in northern Thailand
Source: Biodivers Data J. 2020 Dec 14;8:e58755. doi: 10.3897/BDJ.8.e58755 (PMC7752887; doi:10.3897/BDJ.8.e58755)
Supplement: Supplementary material 1 — Morphological comparison of the seven Arthrinium species introduced from Thailand [file bdj-08-e58755-s001.txt]

Table 2: Morphological comparison of the seven Arthrinium species introduced from Thailand
Species name
Substrate
Sexual morph
Asexual morph
Reference


Stromata (long ¡Á high)
Ascomata (long ¡Á high)
Asci (¦Ìm)
Ascospores (¦Ìm)
Conidiogenous cells (¦Ìm)
Conidia (¦Ìm)

A. bambusicola
Dead culms of bamboo
NA
NA
NA
NA
1.5¨C4.5 ¡Á 1¨C4 ¦Ìm, cylindrical, hyaline to light brown, ampulliform.
Pleurogenous, solitary, oval to broadly round, or irregularly round, brown to medium brown, guttulate to roughened, granular, in surface view 6¨C8 ¡Á 6¨C7.8 ¦Ìm (x? = 6.5 ¡Á 7 ¦Ìm, n = 39), in side view 3.5¨C6 ¡Á 3.5¨C6.5 ¦Ìm (x? = 4.5 ¡Á 5 ¦Ìm, n = 39).
This study
A. chromolaenae
Chromolaena odorata
NA
NA
NA
NA
6.5¨C12 ?m ¡Á 1¨C2 ?m, (x? = 8.5 ¡Á 1.5 ?m, n = 5). Broadly fliform to ampulliform.
4¨C6 ¡Á 4.5¨C6.5 ?m, irregular arrangement in pseudo-chains, pale brown to brown, smooth, globose to subglobose (x? =5¡Á5.5 ?m, n=35).
Mapook et al. (2020)
A. longistromum
Bamboo
5¨C30 mm¡Á 0.25¨C
0.3 mm regarious, raised, irregularly and sinuously
filiform.
140¨C
280 ¦Ìm diam, 145¨C265 ¦Ìm high,10¨C30 gregarious in one ascostroma.
70¨C95 ¡Á 15.5¨C20 ¦Ìm (x? =
79.7.6 ¡Á 18.4 ¦Ìm, n = 20).
20¨C30 ¡Á 4.5¨C6.5 ¦Ìm, without sheath.
NA
NA
Dai et al. (2016)
A. paraphaeospermum
Bamboo
NA
NA
NA
NA
25¨C30 ¡Á 4¨C6 ¦Ìm (x? = 27 ¡Á 4.7¦Ìm), basauxic, conical to ampulliform, 3¨C5 ¦Ìm diam.
10¨C19 ¦Ìm diam, Sterile cells 20¨C30 ¡Á 9¨C
13 ¦Ìm (x? = 24 ¡Á 11 ¦Ìm), forming on solitary loci on
hyphae, brown, finely roughened, ellipsoid to clavate.
Hyde et al. (2016)
A. rasikravindrii
Rice
0.8¨C1.7 mm¡Á 0.15¨C0.2 mm, solitary, fusiform, with a long, broken axis at the top.
100¨C150 ¦Ìm high, 200¨C300 ¦Ìm diam, 3¨C5 perithecia immersed within the ascostromata.
70¨C90 ¡Á 15¨C17.5 ¦Ìm.
21.5¨C24.5 ¡Á 7¨C9.5 ¦Ìm, one large guttule in the centre, surrounded by 3.5¨C9 ¦Ìm wide gelatinous sheath attached
at both ends. 
Basauxic, cylindrical, discrete.
7¨C10 ¡Á 4.5¨C8.5 ¦Ìm, lenticular, 
occasionally elongated to ellipsoidal, dark brown.
Dai et al. (2016)
A. subglobosum
Bamboo
1000¨C3000 ¦Ìm¡Á 150¨C300 ¦Ìm, solitary to gregarious, in linear rows, irregular, cells between ascomata and darkened layer
above usually 50¨C200¦Ìm thick.
200¨C350 ¦Ìm diam,
150¨C200 ¦Ìm high, in groups of 3¨C5.
75¨C150¡Á27¨C36 ¦Ìm.
24¨C28¡Á8.5¨C12.5¦Ìm, overlapping 1¨C3-seriate, occasionally
at an acute angle from the larger cell at the constricted
septum, surrounded by 5¨C8 ¦Ìm
thick gelatinous sheath.
NA
NA
Senanayake et al. £¨2015£©
A. thailandicum
Bamboo
450¨C990 ¦Ìm
¡Á 150¨C200 ¦Ìm, solitary to gregarious
145¨C160 ¦Ìm ¡Á 
250¨C280 ¦Ìm.
 80¨C100 ¡Á 16¨C
20 ¦Ìm, broadly cylindrical to long clavate.
22¨C30 ¡Á 8¨C12.5 ¦Ìm, surrounded
by 3¨C5 ¦Ìm wide gelatinous sheath attached, at both ends.
11.5¨C39 ¡Á 2¨C3.5 ¦Ìm (x? =
26.7 ¡Á 2.6 ¦Ìm, n = 20), basauxic, polyblastic, sympodial,
cylindrical, discrete.
5¨C9¡Á5¨C8 ¦Ìm, occasionally elongated to ellipsoidal, dark brown.
Dai et al. £¨2016£©
