# Supplementary material for: Arthrinium bambusicola (Fungi, Sordariomycetes), a new species from Schizostachyum brachycladum in northern Thailand
Source: Biodivers Data J. 2020 Dec 14;8:e58755. doi: 10.3897/BDJ.8.e58755 (PMC7752887; doi:10.3897/BDJ.8.e58755)
Supplement: Supplementary material 2 — BI output file [file bdj-08-e58755-s002.txt]

CIPRES_THREADSPP=1
CIPRES_NP=8
paramfile=paramfile.txt
CIPRES_THREADSPP=1
CIPRES_NP=8
paramfile=paramfile.txt
CIPRES_THREADSPP=1
CIPRES_NP=8
paramfile=paramfile.txt
CIPRES_THREADSPP=1
CIPRES_NP=8
paramfile=paramfile.txt
CIPRES_THREADSPP=1
CIPRES_NP=8
paramfile=paramfile.txt
CIPRES_THREADSPP=1
CIPRES_NP=8
paramfile=paramfile.txt
CIPRES_THREADSPP=1
CIPRES_NP=8
paramfile=paramfile.txt
CIPRES_THREADSPP=1
CIPRES_NP=8
paramfile=paramfile.txt
running: /projects/ps-ngbt/opt/comet/mrbayes.centos7/3.2.7a.openmpi/mb < paramfile.txt
running: /projects/ps-ngbt/opt/comet/mrbayes.centos7/3.2.7a.openmpi/mb < paramfile.txt
running: /projects/ps-ngbt/opt/comet/mrbayes.centos7/3.2.7a.openmpi/mb < paramfile.txt
running: /projects/ps-ngbt/opt/comet/mrbayes.centos7/3.2.7a.openmpi/mb < paramfile.txt
running: /projects/ps-ngbt/opt/comet/mrbayes.centos7/3.2.7a.openmpi/mb < paramfile.txt
running: /projects/ps-ngbt/opt/comet/mrbayes.centos7/3.2.7a.openmpi/mb < paramfile.txt
running: /projects/ps-ngbt/opt/comet/mrbayes.centos7/3.2.7a.openmpi/mb < paramfile.txt
running: /projects/ps-ngbt/opt/comet/mrbayes.centos7/3.2.7a.openmpi/mb < paramfile.txt


                            MrBayes 3.2.7a x86_64

                      (Bayesian Analysis of Phylogeny)

                             (Parallel version)
                         (8 processors available)

              Distributed under the GNU General Public License


               Type "help" or "help <command>" for information
                     on the commands that are available.

                   Type "about" for authorship and general
                       information about the program.


MrBayes > 
   Setting autoclose to yes

MrBayes > 
   Setting nowarnings to yes

MrBayes > 
   Setting usebeagle to no

MrBayes > 
   Executing file "infile.nex"
   UNIX line termination
   Longest line length = 2649
   Parsing file
   Expecting NEXUS formatted file
   Reading data block
      Allocated taxon set
      Allocated matrix
      Defining new matrix with 98 taxa and 2603 characters
      Data is Dna
      Gaps coded as -
      Missing data coded as ?
      Taxon  1 -> Arthrinium_aquaticum_S_642
      Taxon  2 -> Arthrinium_arundinis_CBS_133509
      Taxon  3 -> Arthrinium_arundinis_CBS_449_92
      Taxon  4 -> Arthrinium_aureum_CBS_244_83
      Taxon  5 -> Arthrinium_balearicum_CBS_145129
      Taxon  6 -> Arthrinium_bambusae_LC7106
      Taxon  7 -> Arthrinium_bambusae_LC7124
      Taxon  8 -> Arthrinium_bambusicola
      Taxon  9 -> Arthrinium_camelliaesinensis_LC5007
      Taxon 10 -> Arthrinium_camelliaesinensis_LC8181
      Taxon 11 -> Arthrinium_caricicola_CBS_145127
      Taxon 12 -> Arthrinium_chinense_CFCC_53036
      Taxon 13 -> Arthrinium_chinense_CFCC_53037
      Taxon 14 -> Arthrinium_chromolaenae_MFLUCC_17_1505
      Taxon 15 -> Arthrinium_descalsii_CBS_145130
      Taxon 16 -> Arthrinium_dichotomanthi_LC4950
      Taxon 17 -> Arthrinium_dichotomanthi_LC8175
      Taxon 18 -> Arthrinium_esporlense_CBS_145136
      Taxon 19 -> Arthrinium_euphorbiae_IMI_285638b
      Taxon 20 -> Arthrinium_gaoyouense_CFCC_52301
      Taxon 21 -> Arthrinium_gaoyouense_CFCC_52302
      Taxon 22 -> Arthrinium_garethjonesii_KUMCC_16_0202
      Taxon 23 -> Arthrinium_guizhouense_LC5318
      Taxon 24 -> Arthrinium_guizhouense_LC5322
      Taxon 25 -> Arthrinium_gutiae_CBS_135835
      Taxon 26 -> Arthrinium_hispanicum_IMI_326877
      Taxon 27 -> Arthrinium_hydei_CBS_114990
      Taxon 28 -> Arthrinium_hydei_KUMCC_16_0204
      Taxon 29 -> Arthrinium_hyphopodii_KUMCC_16_0201
      Taxon 30 -> Arthrinium_hyphopodii_MFLUCC_15_0003
      Taxon 31 -> Arthrinium_hysterinum_CBS_145133
      Taxon 32 -> Arthrinium_hysterinum_ICPM6889
      Taxon 33 -> Arthrinium_ibericum_CBS_145137
      Taxon 34 -> Arthrinium_italicum_CBS_145138
      Taxon 35 -> Arthrinium_italicum_CBS_145139
      Taxon 36 -> Arthrinium_japonicum_IFO_31098
      Taxon 37 -> Arthrinium_japonicum_IFO30500
      Taxon 38 -> Arthrinium_jatrophae_AMH_9556
      Taxon 39 -> Arthrinium_jatrophae_AMH_9557
      Taxon 40 -> Arthrinium_jiangxiense_LC4494
      Taxon 41 -> Arthrinium_jiangxiense_LC4577
      Taxon 42 -> Arthrinium_kogelbergense_CBS_113332
      Taxon 43 -> Arthrinium_kogelbergense_CBS_113333
      Taxon 44 -> Arthrinium_locuta_pollinis_LC11683
      Taxon 45 -> Arthrinium_locuta_pollinis_LC11688
      Taxon 46 -> Arthrinium_longistromum_MFLUCC_11_0479
      Taxon 47 -> Arthrinium_longistromum_MFLUCC_11_0481
      Taxon 48 -> Arthrinium_malaysianum_CBS_102053
      Taxon 49 -> Arthrinium_marii_CBS_497_90
      Taxon 50 -> Arthrinium_mediterranei_IMI_326875
      Taxon 51 -> Arthrinium_minus_AP25418
      Taxon 52 -> Arthrinium_minus_CBS_145131
      Taxon 53 -> Arthrinium_mytilomorphum_DAOM_214595
      Taxon 54 -> Arthrinium_neogarethjonesii_DQD_2019a
      Taxon 55 -> Arthrinium_neosubglobosa_JHB006
      Taxon 56 -> Arthrinium_neosubglobosa_KUMCC_16_0203
      Taxon 57 -> Arthrinium_obovatum_LC4940
      Taxon 58 -> Arthrinium_obovatum_LC8177
      Taxon 59 -> Arthrinium_ovatum_CBS_115042
      Taxon 60 -> Arthrinium_paraphaeospermum_MFLUCC_13_0644
      Taxon 61 -> Arthrinium_phaeospermum_CBS_114317
      Taxon 62 -> Arthrinium_phaeospermum_CBS_114318
      Taxon 63 -> Arthrinium_phragmitis_CPC_18900
      Taxon 64 -> Arthrinium_phyllostachium_MFLUCC_18_1101
      Taxon 65 -> Arthrinium_piptatheri_CBS_145149
      Taxon 66 -> Arthrinium_pseudoparenchymaticum_LC7234
      Taxon 67 -> Arthrinium_pseudoparenchymaticum_LC8173
      Taxon 68 -> Arthrinium_pseudosinense_CPC_21546
      Taxon 69 -> Arthrinium_pseudospegazzinii_CBS_102052
      Taxon 70 -> Arthrinium_pterospermum_CBS_123185
      Taxon 71 -> Arthrinium_pterospermum_CPC_20193
      Taxon 72 -> Arthrinium_puccinioides_CBS_549_86
      Taxon 73 -> Arthrinium_qinlingense_CFCC_52303
      Taxon 74 -> Arthrinium_qinlingense_CFCC_52304
      Taxon 75 -> Arthrinium_rasikravindrae_LC8179
      Taxon 76 -> Arthrinium_rasikravindrae_NFCCI_2144
      Taxon 77 -> Arthrinium_sacchari_CBS_372_67
      Taxon 78 -> Arthrinium_sacchari_CBS_664_74
      Taxon 79 -> Arthrinium_saccharicola_CBS_191_73
      Taxon 80 -> Arthrinium_saccharicola_CBS_831_71
      Taxon 81 -> Arthrinium_serenense_IMI_326869
      Taxon 82 -> Arthrinium_setostromum_KUMCC_19_0217
      Taxon 83 -> Arthrinium_sporophleum_CBS_145154
      Taxon 84 -> Arthrinium_subglobosum_MFLUCC_11_0397
      Taxon 85 -> Arthrinium_subroseum_LC7291
      Taxon 86 -> Arthrinium_subroseum_LC7292
      Taxon 87 -> Arthrinium_thailandicum_MFLUCC_15_0199
      Taxon 88 -> Arthrinium_thailandicum_MFLUCC_15_0202
      Taxon 89 -> Arthrinium_trachycarpum_CFCC_53038
      Taxon 90 -> Arthrinium_trachycarpum_CFCC_53039
      Taxon 91 -> Arthrinium_urticae_IMI_326344
      Taxon 92 -> Arthrinium_vietnamense_IMI_99670
      Taxon 93 -> Arthrinium_xenocordella_CBS_478_86
      Taxon 94 -> Arthrinium_xenocordella_CBS_595_66
      Taxon 95 -> Arthrinium_yunnanum_DDQ00281
      Taxon 96 -> Arthrinium_yunnanum_MFLUCC_15_1002
      Taxon 97 -> Seiridium_phylicae_CPC_19962
      Taxon 98 -> Seiridium_phylicae_CPC_19965
      Successfully read matrix
      Setting default partition (does not divide up characters)
      Setting model defaults
      Seed (for generating default start values) = 1596002167
      Setting output file names to "infile.nex.run<i>.<p|t>"
   Reading mrbayes block
      Logging screen output to file "11bayes.txt"
      Setting outgroup to taxon "Seiridium_phylicae_CPC_19962"
      Setting outgroup to taxon "Seiridium_phylicae_CPC_19965"
      Defining charset called 'LSU'
      Defining charset called 'ITS'
      Defining charset called 'TEF'
      Defining charset called 'TUB2'
      Defining partition called 'matrices'
      Setting matrices as the partition, dividing characters into 4 parts.
      Setting model defaults
      Seed (for generating default start values) = 971256219
      Setting Nst to 6 for partition 1
      Setting Nst to 6 for partition 2
      Setting Rates to Invgamma for partition 1
      Setting Rates to Invgamma for partition 2
      Successfully set likelihood model parameters to
      partitions 1 and 2 (if applicable)
      Setting Nst to 2 for partition 3
      Setting Nst to 2 for partition 4
      Setting Rates to Invgamma for partition 3
      Setting Rates to Invgamma for partition 4
      Successfully set likelihood model parameters to
      partitions 3 and 4 (if applicable)
      Setting Statefreqpr to Dirichlet(1.00,1.00,1.00,1.00) for partition 1
      Setting Statefreqpr to Dirichlet(1.00,1.00,1.00,1.00) for partition 2
      Setting Statefreqpr to Dirichlet(1.00,1.00,1.00,1.00) for partition 3
      Setting Statefreqpr to Dirichlet(1.00,1.00,1.00,1.00) for partition 4
      Successfully set prior model parameters to all
      applicable data partitions 
      Unlinking
      Setting number of generations to 10000000
      Setting print frequency to 1000
      Setting heating parameter to 0.150000
      Setting sample frequency to 1000
      Setting number of chains to 4
      Using stopping rule.
      Setting burnin fraction to 0.25
      Running Markov chain
      MCMC stamp = 9964484274
      Seed = 994979615
      Swapseed = 1596002167
      Model settings:

         Settings for partition 1 --
            Datatype  = DNA
            Nucmodel  = 4by4
            Nst       = 6
                        Substitution rates, expressed as proportions
                        of the rate sum, have a Dirichlet prior
                        (1.00,1.00,1.00,1.00,1.00,1.00)
            Covarion  = No
            # States  = 4
                        State frequencies have a Dirichlet prior
                        (1.00,1.00,1.00,1.00)
            Rates     = Invgamma
                        The distribution is approximated using 4 categories.
                        Shape parameter is exponentially
                        distributed with parameter (1.00).
                        Proportion of invariable sites is uniformly dist-
                        ributed on the interval (0.00,1.00).

         Settings for partition 2 --
            Datatype  = DNA
            Nucmodel  = 4by4
            Nst       = 6
                        Substitution rates, expressed as proportions
                        of the rate sum, have a Dirichlet prior
                        (1.00,1.00,1.00,1.00,1.00,1.00)
            Covarion  = No
            # States  = 4
                        State frequencies have a Dirichlet prior
                        (1.00,1.00,1.00,1.00)
            Rates     = Invgamma
                        The distribution is approximated using 4 categories.
                        Shape parameter is exponentially
                        distributed with parameter (1.00).
                        Proportion of invariable sites is uniformly dist-
                        ributed on the interval (0.00,1.00).

         Settings for partition 3 --
            Datatype  = DNA
            Nucmodel  = 4by4
            Nst       = 2
                        Transition and transversion  rates, expressed
                        as proportions of the rate sum, have a
                        Beta(1.00,1.00) prior
            Covarion  = No
            # States  = 4
                        State frequencies have a Dirichlet prior
                        (1.00,1.00,1.00,1.00)
            Rates     = Invgamma
                        The distribution is approximated using 4 categories.
                        Shape parameter is exponentially
                        distributed with parameter (1.00).
                        Proportion of invariable sites is uniformly dist-
                        ributed on the interval (0.00,1.00).

         Settings for partition 4 --
            Datatype  = DNA
            Nucmodel  = 4by4
            Nst       = 2
                        Transition and transversion  rates, expressed
                        as proportions of the rate sum, have a
                        Beta(1.00,1.00) prior
            Covarion  = No
            # States  = 4
                        State frequencies have a Dirichlet prior
                        (1.00,1.00,1.00,1.00)
            Rates     = Invgamma
                        The distribution is approximated using 4 categories.
                        Shape parameter is exponentially
                        distributed with parameter (1.00).
                        Proportion of invariable sites is uniformly dist-
                        ributed on the interval (0.00,1.00).

      Active parameters: 

                             Partition(s)
         Parameters          1  2  3  4
         ------------------------------
         Tratio              .  .  1  1
         Revmat              2  3  .  .
         Statefreq           4  5  6  7
         Shape               8  9 10 11
         Pinvar             12 13 14 15
         Ratemultiplier     16 16 16 16
         Topology           17 17 17 17
         Brlens             18 18 18 18
         ------------------------------

         Parameters can be linked or unlinked across partitions using 'link' and 'unlink'

         1 --  Parameter  = Tratio{3,4}
               Type       = Transition and transversion rates
               Prior      = Beta(1.00,1.00)
               Partitions = 3 and 4

         2 --  Parameter  = Revmat{1}
               Type       = Rates of reversible rate matrix
               Prior      = Dirichlet(1.00,1.00,1.00,1.00,1.00,1.00)
               Partition  = 1

         3 --  Parameter  = Revmat{2}
               Type       = Rates of reversible rate matrix
               Prior      = Dirichlet(1.00,1.00,1.00,1.00,1.00,1.00)
               Partition  = 2

         4 --  Parameter  = Pi{1}
               Type       = Stationary state frequencies
               Prior      = Dirichlet
               Partition  = 1

         5 --  Parameter  = Pi{2}
               Type       = Stationary state frequencies
               Prior      = Dirichlet
               Partition  = 2

         6 --  Parameter  = Pi{3}
               Type       = Stationary state frequencies
               Prior      = Dirichlet
               Partition  = 3

         7 --  Parameter  = Pi{4}
               Type       = Stationary state frequencies
               Prior      = Dirichlet
               Partition  = 4

         8 --  Parameter  = Alpha{1}
               Type       = Shape of scaled gamma distribution of site rates
               Prior      = Exponential(1.00)
               Partition  = 1

         9 --  Parameter  = Alpha{2}
               Type       = Shape of scaled gamma distribution of site rates
               Prior      = Exponential(1.00)
               Partition  = 2

        10 --  Parameter  = Alpha{3}
               Type       = Shape of scaled gamma distribution of site rates
               Prior      = Exponential(1.00)
               Partition  = 3

        11 --  Parameter  = Alpha{4}
               Type       = Shape of scaled gamma distribution of site rates
               Prior      = Exponential(1.00)
               Partition  = 4

        12 --  Parameter  = Pinvar{1}
               Type       = Proportion of invariable sites
               Prior      = Uniform(0.00,1.00)
               Partition  = 1

        13 --  Parameter  = Pinvar{2}
               Type       = Proportion of invariable sites
               Prior      = Uniform(0.00,1.00)
               Partition  = 2

        14 --  Parameter  = Pinvar{3}
               Type       = Proportion of invariable sites
               Prior      = Uniform(0.00,1.00)
               Partition  = 3

        15 --  Parameter  = Pinvar{4}
               Type       = Proportion of invariable sites
               Prior      = Uniform(0.00,1.00)
               Partition  = 4

        16 --  Parameter  = Ratemultiplier{all}
               Type       = Partition-specific rate multiplier
               Prior      = Fixed(1.0)
               Partitions = All

        17 --  Parameter  = Tau{all}
               Type       = Topology
               Prior      = All topologies equally probable a priori
               Partitions = All
               Subparam.  = V{all}

        18 --  Parameter  = V{all}
               Type       = Branch lengths
               Prior      = Unconstrained:GammaDir(1.0,0.1000,1.0,1.0)
               Partitions = All


      Number of chains per MPI processor = 1

      The MCMC sampler will use the following moves:
         With prob.  Chain will use move
            1.54 %   Dirichlet(Tratio{3,4})
            0.77 %   Dirichlet(Revmat{1})
            0.77 %   Slider(Revmat{1})
            0.77 %   Dirichlet(Revmat{2})
            0.77 %   Slider(Revmat{2})
            0.77 %   Dirichlet(Pi{1})
            0.77 %   Slider(Pi{1})
            0.77 %   Dirichlet(Pi{2})
            0.77 %   Slider(Pi{2})
            0.77 %   Dirichlet(Pi{3})
            0.77 %   Slider(Pi{3})
            0.77 %   Dirichlet(Pi{4})
            0.77 %   Slider(Pi{4})
            1.54 %   Multiplier(Alpha{1})
            1.54 %   Multiplier(Alpha{2})
            1.54 %   Multiplier(Alpha{3})
            1.54 %   Multiplier(Alpha{4})
            1.54 %   Slider(Pinvar{1})
            1.54 %   Slider(Pinvar{2})
            1.54 %   Slider(Pinvar{3})
            1.54 %   Slider(Pinvar{4})
            7.69 %   ExtSPR(Tau{all},V{all})
            7.69 %   ExtTBR(Tau{all},V{all})
            7.69 %   NNI(Tau{all},V{all})
            7.69 %   ParsSPR(Tau{all},V{all})
           30.77 %   Multiplier(V{all})
           10.77 %   Nodeslider(V{all})
            4.62 %   TLMultiplier(V{all})

      Division 1 has 140 unique site patterns
      Division 2 has 334 unique site patterns
      Division 3 has 292 unique site patterns
      Division 4 has 606 unique site patterns
      Initializing conditional likelihoods
      Using standard FMA likelihood calculator for division 1 (single-precision)
      Using standard FMA likelihood calculator for division 2 (single-precision)
      Using standard FMA likelihood calculator for division 3 (single-precision)
      Using standard FMA likelihood calculator for division 4 (single-precision)
      Initializing invariable-site conditional likelihoods

      Initial log likelihoods and log prior probs for run 1:
         Chain 1 -- -67098.296381 -- 162.646873

      There are 7 more chains on other processor(s)


      Using a relative burnin of 25.0 % for diagnostics

      Chain results (10000000 generations requested):

         0 -- [-67098.296] [...7 remote chains...] 
      1000 -- (-41853.744) [...7 remote chains...] -- 8:19:57
      2000 -- (-35229.922) [...7 remote chains...] -- 6:56:35
      3000 -- (-31578.932) [...7 remote chains...] -- 7:24:18
      4000 -- (-29776.599) [...7 remote chains...] -- 6:56:30
      5000 -- (-28275.290) [...7 remote chains...] -- 6:39:47

      Average standard deviation of split frequencies: 0.161849

      6000 -- (-27484.596) [...7 remote chains...] -- 6:56:25
      7000 -- (-26936.069) [...7 remote chains...] -- 6:44:28
      8000 -- (-26579.230) [...7 remote chains...] -- 6:35:31
      9000 -- (-26223.156) [...7 remote chains...] -- 6:28:32
      10000 -- (-26137.943) [...7 remote chains...] -- 6:39:35

      Average standard deviation of split frequencies: 0.117228

      11000 -- (-26096.710) [...7 remote chains...] -- 6:33:30
      12000 -- (-26037.835) [...7 remote chains...] -- 6:28:25
      13000 -- (-25976.064) [...7 remote chains...] -- 6:24:06
      14000 -- (-25935.492) [...7 remote chains...] -- 6:20:25
      15000 -- (-25955.845) [...7 remote chains...] -- 6:28:18

      Average standard deviation of split frequencies: 0.192072

      16000 -- (-25826.505) [...7 remote chains...] -- 6:24:48
      17000 -- (-25635.345) [...7 remote chains...] -- 6:21:42
      18000 -- (-25602.159) [...7 remote chains...] -- 6:18:56
      19000 -- (-25568.475) [...7 remote chains...] -- 6:25:13
      20000 -- (-25586.571) [...7 remote chains...] -- 6:22:34

      Average standard deviation of split frequencies: 0.196654

      21000 -- (-25586.785) [...7 remote chains...] -- 6:20:09
      22000 -- (-25582.772) [...7 remote chains...] -- 6:17:57
      23000 -- (-25631.921) [...7 remote chains...] -- 6:23:10
      24000 -- (-25640.914) [...7 remote chains...] -- 6:21:01
      25000 -- (-25622.507) [...7 remote chains...] -- 6:19:03

      Average standard deviation of split frequencies: 0.181512

      26000 -- (-25618.711) [...7 remote chains...] -- 6:17:13
      27000 -- (-25601.225) [...7 remote chains...] -- 6:15:31
      28000 -- (-25562.447) [...7 remote chains...] -- 6:13:57
      29000 -- (-25567.135) [...7 remote chains...] -- 6:18:12
      30000 -- (-25585.391) [...7 remote chains...] -- 6:16:38

      Average standard deviation of split frequencies: 0.194230

      31000 -- (-25578.875) [...7 remote chains...] -- 6:15:10
      32000 -- (-25569.418) [...7 remote chains...] -- 6:13:48
      33000 -- (-25557.670) [...7 remote chains...] -- 6:12:30
      34000 -- (-25562.165) [...7 remote chains...] -- 6:16:10
      35000 -- (-25526.795) [...7 remote chains...] -- 6:14:52

      Average standard deviation of split frequencies: 0.187885

      36000 -- (-25562.190) [...7 remote chains...] -- 6:13:39
      37000 -- (-25561.780) [...7 remote chains...] -- 6:12:29
      38000 -- (-25595.561) [...7 remote chains...] -- 6:15:45
      39000 -- (-25550.700) [...7 remote chains...] -- 6:14:36
      40000 -- (-25557.274) [...7 remote chains...] -- 6:13:30

      Average standard deviation of split frequencies: 0.185914

      41000 -- (-25564.118) [...7 remote chains...] -- 6:12:27
      42000 -- (-25541.395) [...7 remote chains...] -- 6:11:26
      43000 -- (-25562.313) [...7 remote chains...] -- 6:14:21
      44000 -- (-25535.742) [...7 remote chains...] -- 6:13:21
      45000 -- (-25541.136) [...7 remote chains...] -- 6:12:23

      Average standard deviation of split frequencies: 0.168319

      46000 -- (-25531.852) [...7 remote chains...] -- 6:11:28
      47000 -- (-25568.484) [...7 remote chains...] -- 6:10:35
      48000 -- (-25547.232) [...7 remote chains...] -- 6:13:12
      49000 -- (-25511.720) [...7 remote chains...] -- 6:12:18
      50000 -- (-25532.647) [...7 remote chains...] -- 6:11:27

      Average standard deviation of split frequencies: 0.150001

      51000 -- (-25531.435) [...7 remote chains...] -- 6:10:38
      52000 -- (-25512.050) [...7 remote chains...] -- 6:13:03
      53000 -- (-25507.092) [...7 remote chains...] -- 6:12:13
      54000 -- (-25527.902) [...7 remote chains...] -- 6:11:26
      55000 -- (-25317.500) [...7 remote chains...] -- 6:10:40

      Average standard deviation of split frequencies: 0.149781

      56000 -- (-25297.892) [...7 remote chains...] -- 6:09:56
      57000 -- (-25217.696) [...7 remote chains...] -- 6:12:08
      58000 -- (-25183.251) [...7 remote chains...] -- 6:11:23
      59000 -- (-25207.993) [...7 remote chains...] -- 6:10:40
      60000 -- (-25191.221) [...7 remote chains...] -- 6:09:59

      Average standard deviation of split frequencies: 0.149965

      61000 -- (-25164.979) [...7 remote chains...] -- 6:09:19
      62000 -- (-25192.175) [...7 remote chains...] -- 6:08:40
      63000 -- (-25191.424) [...7 remote chains...] -- 6:10:39
      64000 -- (-25187.726) [...7 remote chains...] -- 6:10:00
      65000 -- (-25171.508) [...7 remote chains...] -- 6:09:22

      Average standard deviation of split frequencies: 0.148249

      66000 -- (-25203.127) [...7 remote chains...] -- 6:08:45
      67000 -- (-25179.551) [...7 remote chains...] -- 6:10:38
      68000 -- (-25166.064) [...7 remote chains...] -- 6:10:00
      69000 -- (-25169.696) [...7 remote chains...] -- 6:09:24
      70000 -- (-25180.377) [...7 remote chains...] -- 6:08:49

      Average standard deviation of split frequencies: 0.151945

      71000 -- (-25156.754) [...7 remote chains...] -- 6:10:35
      72000 -- (-25153.742) [...7 remote chains...] -- 6:10:00
      73000 -- (-25139.429) [...7 remote chains...] -- 6:09:25
      74000 -- (-25150.306) [...7 remote chains...] -- 6:08:52
      75000 -- (-25159.396) [...7 remote chains...] -- 6:08:19

      Average standard deviation of split frequencies: 0.150350

      76000 -- (-25163.142) [...7 remote chains...] -- 6:09:58
      77000 -- (-25154.270) [...7 remote chains...] -- 6:09:25
      78000 -- (-25131.514) [...7 remote chains...] -- 6:08:53
      79000 -- (-25136.359) [...7 remote chains...] -- 6:08:22
      80000 -- (-25121.960) [...7 remote chains...] -- 6:07:52

      Average standard deviation of split frequencies: 0.155871

      81000 -- (-25116.107) [...7 remote chains...] -- 6:09:24
      82000 -- (-25137.336) [...7 remote chains...] -- 6:08:54
      83000 -- (-25156.451) [...7 remote chains...] -- 6:08:24
      84000 -- (-25145.278) [...7 remote chains...] -- 6:07:54
      85000 -- (-25115.134) [...7 remote chains...] -- 6:09:22

      Average standard deviation of split frequencies: 0.158351

      86000 -- (-25112.704) [...7 remote chains...] -- 6:08:53
      87000 -- (-25103.621) [...7 remote chains...] -- 6:08:24
      88000 -- (-25128.550) [...7 remote chains...] -- 6:07:56
      89000 -- (-25118.621) [...7 remote chains...] -- 6:07:29
      90000 -- (-25103.083) [...7 remote chains...] -- 6:08:52

      Average standard deviation of split frequencies: 0.156925

      91000 -- (-25097.937) [...7 remote chains...] -- 6:08:24
      92000 -- (-25105.549) [...7 remote chains...] -- 6:07:57
      93000 -- (-25114.541) [...7 remote chains...] -- 6:07:31
      94000 -- (-25110.921) [...7 remote chains...] -- 6:08:50
      95000 -- (-25121.483) [...7 remote chains...] -- 6:08:23

      Average standard deviation of split frequencies: 0.155196

      96000 -- (-25117.578) [...7 remote chains...] -- 6:07:57
      97000 -- (-25114.480) [...7 remote chains...] -- 6:07:32
      98000 -- (-25105.323) [...7 remote chains...] -- 6:08:47
      99000 -- (-25109.654) [...7 remote chains...] -- 6:08:22
      100000 -- (-25122.458) [...7 remote chains...] -- 6:07:57

      Average standard deviation of split frequencies: 0.149911

      101000 -- (-25126.675) [...7 remote chains...] -- 6:07:32
      102000 -- (-25135.465) [...7 remote chains...] -- 6:07:07
      103000 -- (-25117.157) [...7 remote chains...] -- 6:08:20
      104000 -- (-25093.142) [...7 remote chains...] -- 6:07:55
      105000 -- (-25121.069) [...7 remote chains...] -- 6:07:31

      Average standard deviation of split frequencies: 0.144187

      106000 -- (-25131.504) [...7 remote chains...] -- 6:07:08
      107000 -- (-25127.686) [...7 remote chains...] -- 6:08:17
      108000 -- (-25122.673) [...7 remote chains...] -- 6:07:53
      109000 -- (-25121.200) [...7 remote chains...] -- 6:07:30
      110000 -- (-25150.678) [...7 remote chains...] -- 6:07:07

      Average standard deviation of split frequencies: 0.142896

      111000 -- (-25128.772) [...7 remote chains...] -- 6:06:45
      112000 -- (-25118.964) [...7 remote chains...] -- 6:07:51
      113000 -- (-25117.651) [...7 remote chains...] -- 6:07:28
      114000 -- (-25120.508) [...7 remote chains...] -- 6:07:06
      115000 -- (-25126.749) [...7 remote chains...] -- 6:06:44

      Average standard deviation of split frequencies: 0.140593

      116000 -- (-25168.674) [...7 remote chains...] -- 6:06:23
      117000 -- (-25159.405) [...7 remote chains...] -- 6:07:26
      118000 -- (-25126.689) [...7 remote chains...] -- 6:07:05
      119000 -- (-25104.468) [...7 remote chains...] -- 6:06:43
      120000 -- (-25123.082) [...7 remote chains...] -- 6:06:23

      Average standard deviation of split frequencies: 0.139523

      121000 -- (-25119.943) [...7 remote chains...] -- 6:06:02
      122000 -- (-25121.326) [...7 remote chains...] -- 6:07:03
      123000 -- (-25156.280) [...7 remote chains...] -- 6:06:42
      124000 -- (-25108.267) [...7 remote chains...] -- 6:06:22
      125000 -- (-25102.518) [...7 remote chains...] -- 6:06:02

      Average standard deviation of split frequencies: 0.136165

      126000 -- (-25119.826) [...7 remote chains...] -- 6:05:42
      127000 -- (-25116.003) [...7 remote chains...] -- 6:06:40
      128000 -- (-25127.849) [...7 remote chains...] -- 6:06:20
      129000 -- (-25159.484) [...7 remote chains...] -- 6:06:01
      130000 -- (-25181.060) [...7 remote chains...] -- 6:05:41

      Average standard deviation of split frequencies: 0.134731

      131000 -- (-25172.659) [...7 remote chains...] -- 6:05:22
      132000 -- (-25167.178) [...7 remote chains...] -- 6:05:03
      133000 -- (-25140.033) [...7 remote chains...] -- 6:05:59
      134000 -- (-25140.101) [...7 remote chains...] -- 6:05:40
      135000 -- (-25116.814) [...7 remote chains...] -- 6:05:22

      Average standard deviation of split frequencies: 0.133460

      136000 -- (-25128.430) [...7 remote chains...] -- 6:05:03
      137000 -- (-25124.963) [...7 remote chains...] -- 6:05:57
      138000 -- (-25137.299) [...7 remote chains...] -- 6:05:39
      139000 -- (-25124.188) [...7 remote chains...] -- 6:05:21
      140000 -- (-25124.519) [...7 remote chains...] -- 6:05:03

      Average standard deviation of split frequencies: 0.137743

      141000 -- (-25118.000) [...7 remote chains...] -- 6:04:45
      142000 -- (-25108.880) [...7 remote chains...] -- 6:05:37
      143000 -- (-25127.837) [...7 remote chains...] -- 6:05:19
      144000 -- (-25146.800) [...7 remote chains...] -- 6:05:02
      145000 -- (-25128.644) [...7 remote chains...] -- 6:04:44

      Average standard deviation of split frequencies: 0.135893

      146000 -- (-25102.493) [...7 remote chains...] -- 6:04:27
      147000 -- (-25103.940) [...7 remote chains...] -- 6:05:17
      148000 -- (-25111.016) [...7 remote chains...] -- 6:05:00
      149000 -- (-25125.288) [...7 remote chains...] -- 6:04:43
      150000 -- (-25114.541) [...7 remote chains...] -- 6:04:27

      Average standard deviation of split frequencies: 0.135831

      151000 -- (-25140.940) [...7 remote chains...] -- 6:04:10
      152000 -- (-25140.420) [...7 remote chains...] -- 6:04:58
      153000 -- (-25148.359) [...7 remote chains...] -- 6:04:42
      154000 -- (-25135.736) [...7 remote chains...] -- 6:04:25
      155000 -- (-25099.305) [...7 remote chains...] -- 6:04:09

      Average standard deviation of split frequencies: 0.133573

      156000 -- (-25084.685) [...7 remote chains...] -- 6:03:53
      157000 -- (-25090.666) [...7 remote chains...] -- 6:04:40
      158000 -- (-25084.954) [...7 remote chains...] -- 6:04:24
      159000 -- [-25056.941] [...7 remote chains...] -- 6:04:08
      160000 -- [-25067.399] [...7 remote chains...] -- 6:03:52

      Average standard deviation of split frequencies: 0.130632

      161000 -- [-25073.460] [...7 remote chains...] -- 6:03:36
      162000 -- [-25070.420] [...7 remote chains...] -- 6:04:22
      163000 -- [-25080.052] [...7 remote chains...] -- 6:04:06
      164000 -- (-25077.774) [...7 remote chains...] -- 6:03:51
      165000 -- [-25059.178] [...7 remote chains...] -- 6:03:35

      Average standard deviation of split frequencies: 0.126875

      166000 -- [-25039.049] [...7 remote chains...] -- 6:03:20
      167000 -- [-25049.758] [...7 remote chains...] -- 6:04:04
      168000 -- [-25038.049] [...7 remote chains...] -- 6:03:49
      169000 -- [-25029.755] [...7 remote chains...] -- 6:03:34
      170000 -- [-25038.690] [...7 remote chains...] -- 6:03:19

      Average standard deviation of split frequencies: 0.123703

      171000 -- [-25057.356] [...7 remote chains...] -- 6:04:02
      172000 -- [-25041.725] [...7 remote chains...] -- 6:03:47
      173000 -- [-25045.669] [...7 remote chains...] -- 6:03:32
      174000 -- [-25040.613] [...7 remote chains...] -- 6:03:17
      175000 -- [-25043.900] [...7 remote chains...] -- 6:03:59

      Average standard deviation of split frequencies: 0.121167

      176000 -- [-25045.095] [...7 remote chains...] -- 6:03:44
      177000 -- [-25061.039] [...7 remote chains...] -- 6:03:30
      178000 -- [-25041.473] [...7 remote chains...] -- 6:03:16
      179000 -- [-25033.199] [...7 remote chains...] -- 6:03:01
      180000 -- [-25024.408] [...7 remote chains...] -- 6:03:42

      Average standard deviation of split frequencies: 0.118089

      181000 -- [-25026.964] [...7 remote chains...] -- 6:03:27
      182000 -- [-25024.970] [...7 remote chains...] -- 6:03:13
      183000 -- [-25022.781] [...7 remote chains...] -- 6:02:59
      184000 -- [-25030.211] [...7 remote chains...] -- 6:02:45
      185000 -- [-25033.505] [...7 remote chains...] -- 6:02:32

      Average standard deviation of split frequencies: 0.114161

      186000 -- [-25047.649] [...7 remote chains...] -- 6:03:11
      187000 -- [-25055.274] [...7 remote chains...] -- 6:02:57
      188000 -- [-25048.621] [...7 remote chains...] -- 6:02:43
      189000 -- [-25050.386] [...7 remote chains...] -- 6:02:30
      190000 -- [-25050.889] [...7 remote chains...] -- 6:03:08

      Average standard deviation of split frequencies: 0.110875

      191000 -- [-25057.156] [...7 remote chains...] -- 6:02:54
      192000 -- [-25043.390] [...7 remote chains...] -- 6:02:41
      193000 -- [-25028.164] [...7 remote chains...] -- 6:02:28
      194000 -- [-25040.709] [...7 remote chains...] -- 6:02:14
      195000 -- [-25035.413] [...7 remote chains...] -- 6:02:01

      Average standard deviation of split frequencies: 0.104963

      196000 -- [-25046.313] [...7 remote chains...] -- 6:01:48
      197000 -- [-25046.394] [...7 remote chains...] -- 6:02:25
      198000 -- [-25063.845] [...7 remote chains...] -- 6:02:12
      199000 -- [-25048.408] [...7 remote chains...] -- 6:01:59
      200000 -- [-25039.685] [...7 remote chains...] -- 6:01:47

      Average standard deviation of split frequencies: 0.101383

      201000 -- [-25034.675] [...7 remote chains...] -- 6:02:23
      202000 -- [-25042.412] [...7 remote chains...] -- 6:02:10
      203000 -- [-25045.811] [...7 remote chains...] -- 6:01:57
      204000 -- [-25038.484] [...7 remote chains...] -- 6:01:44
      205000 -- [-25044.716] [...7 remote chains...] -- 6:01:32

      Average standard deviation of split frequencies: 0.096287

      206000 -- [-25060.940] [...7 remote chains...] -- 6:02:07
      207000 -- [-25062.828] [...7 remote chains...] -- 6:01:54
      208000 -- [-25072.283] [...7 remote chains...] -- 6:01:42
      209000 -- [-25075.431] [...7 remote chains...] -- 6:01:30
      210000 -- [-25052.967] [...7 remote chains...] -- 6:01:17

      Average standard deviation of split frequencies: 0.092855

      211000 -- [-25054.837] [...7 remote chains...] -- 6:01:52
      212000 -- [-25045.947] [...7 remote chains...] -- 6:01:39
      213000 -- [-25049.351] [...7 remote chains...] -- 6:01:27
      214000 -- (-25065.370) [...7 remote chains...] -- 6:01:15
      215000 -- [-25055.133] [...7 remote chains...] -- 6:01:49

      Average standard deviation of split frequencies: 0.091160

      216000 -- [-25049.548] [...7 remote chains...] -- 6:01:36
      217000 -- [-25059.600] [...7 remote chains...] -- 6:01:24
      218000 -- [-25038.591] [...7 remote chains...] -- 6:01:12
      219000 -- (-25053.870) [...7 remote chains...] -- 6:01:01
      220000 -- [-25050.073] [...7 remote chains...] -- 6:00:49

      Average standard deviation of split frequencies: 0.089637

      221000 -- [-25048.805] [...7 remote chains...] -- 6:01:21
      222000 -- [-25055.601] [...7 remote chains...] -- 6:01:10
      223000 -- [-25057.008] [...7 remote chains...] -- 6:00:58
      224000 -- [-25046.131] [...7 remote chains...] -- 6:00:46
      225000 -- [-25053.097] [...7 remote chains...] -- 6:00:35

      Average standard deviation of split frequencies: 0.087618

      226000 -- [-25046.825] [...7 remote chains...] -- 6:00:23
      227000 -- [-25050.321] [...7 remote chains...] -- 6:00:55
      228000 -- [-25066.494] [...7 remote chains...] -- 6:00:44
      229000 -- [-25063.951] [...7 remote chains...] -- 6:00:32
      230000 -- [-25073.890] [...7 remote chains...] -- 6:00:21

      Average standard deviation of split frequencies: 0.085545

      231000 -- [-25069.084] [...7 remote chains...] -- 6:00:10
      232000 -- [-25073.225] [...7 remote chains...] -- 6:00:41
      233000 -- [-25074.138] [...7 remote chains...] -- 6:00:29
      234000 -- [-25096.883] [...7 remote chains...] -- 6:00:18
      235000 -- [-25092.832] [...7 remote chains...] -- 6:00:07

      Average standard deviation of split frequencies: 0.083055

      236000 -- (-25094.385) [...7 remote chains...] -- 5:59:56
      237000 -- [-25082.592] [...7 remote chains...] -- 6:00:26
      238000 -- [-25076.961] [...7 remote chains...] -- 6:00:15
      239000 -- [-25065.845] [...7 remote chains...] -- 6:00:04
      240000 -- [-25056.064] [...7 remote chains...] -- 5:59:54

      Average standard deviation of split frequencies: 0.081417

      241000 -- [-25047.060] [...7 remote chains...] -- 5:59:43
      242000 -- [-25057.450] [...7 remote chains...] -- 6:00:12
      243000 -- [-25062.452] [...7 remote chains...] -- 6:00:01
      244000 -- [-25063.814] [...7 remote chains...] -- 5:59:51
      245000 -- [-25082.066] [...7 remote chains...] -- 5:59:40

      Average standard deviation of split frequencies: 0.079740

      246000 -- [-25074.974] [...7 remote chains...] -- 5:59:29
      247000 -- [-25051.163] [...7 remote chains...] -- 5:59:58
      248000 -- [-25063.203] [...7 remote chains...] -- 5:59:48
      249000 -- [-25066.316] [...7 remote chains...] -- 5:59:37
      250000 -- [-25071.424] [...7 remote chains...] -- 5:59:27

      Average standard deviation of split frequencies: 0.077231

      251000 -- [-25062.909] [...7 remote chains...] -- 5:59:16
      252000 -- [-25072.442] [...7 remote chains...] -- 5:59:44
      253000 -- [-25060.180] [...7 remote chains...] -- 5:59:34
      254000 -- [-25069.065] [...7 remote chains...] -- 5:59:23
      255000 -- [-25060.139] [...7 remote chains...] -- 5:59:13

      Average standard deviation of split frequencies: 0.075777

      256000 -- [-25054.094] [...7 remote chains...] -- 5:59:03
      257000 -- [-25054.619] [...7 remote chains...] -- 5:59:31
      258000 -- [-25046.047] [...7 remote chains...] -- 5:59:20
      259000 -- [-25058.100] [...7 remote chains...] -- 5:59:10
      260000 -- [-25049.516] [...7 remote chains...] -- 5:59:00

      Average standard deviation of split frequencies: 0.074126

      261000 -- [-25030.291] [...7 remote chains...] -- 5:58:50
      262000 -- [-25027.279] [...7 remote chains...] -- 5:58:40
      263000 -- [-25043.616] [...7 remote chains...] -- 5:59:07
      264000 -- [-25050.526] [...7 remote chains...] -- 5:58:57
      265000 -- [-25036.734] [...7 remote chains...] -- 5:58:47

      Average standard deviation of split frequencies: 0.072084

      266000 -- [-25057.109] [...7 remote chains...] -- 5:58:37
      267000 -- [-25055.048] [...7 remote chains...] -- 5:58:27
      268000 -- [-25056.636] [...7 remote chains...] -- 5:58:53
      269000 -- [-25070.717] [...7 remote chains...] -- 5:58:43
      270000 -- [-25053.292] [...7 remote chains...] -- 5:58:34

      Average standard deviation of split frequencies: 0.070671

      271000 -- [-25057.418] [...7 remote chains...] -- 5:58:24
      272000 -- [-25079.983] [...7 remote chains...] -- 5:58:50
      273000 -- [-25045.165] [...7 remote chains...] -- 5:58:40
      274000 -- [-25058.634] [...7 remote chains...] -- 5:58:30
      275000 -- [-25034.005] [...7 remote chains...] -- 5:58:21

      Average standard deviation of split frequencies: 0.068025

      276000 -- [-25044.802] [...7 remote chains...] -- 5:58:11
      277000 -- [-25043.519] [...7 remote chains...] -- 5:58:36
      278000 -- [-25033.915] [...7 remote chains...] -- 5:58:27
      279000 -- [-25041.766] [...7 remote chains...] -- 5:58:17
      280000 -- [-25040.921] [...7 remote chains...] -- 5:58:08

      Average standard deviation of split frequencies: 0.066384

      281000 -- [-25043.487] [...7 remote chains...] -- 5:57:58
      282000 -- [-25043.452] [...7 remote chains...] -- 5:58:23
      283000 -- [-25044.796] [...7 remote chains...] -- 5:58:14
      284000 -- [-25049.389] [...7 remote chains...] -- 5:58:04
      285000 -- [-25041.172] [...7 remote chains...] -- 5:57:55

      Average standard deviation of split frequencies: 0.064447

      286000 -- [-25053.742] [...7 remote chains...] -- 5:57:45
      287000 -- [-25056.032] [...7 remote chains...] -- 5:58:10
      288000 -- [-25028.985] [...7 remote chains...] -- 5:58:01
      289000 -- [-25029.746] [...7 remote chains...] -- 5:57:51
      290000 -- [-25052.193] [...7 remote chains...] -- 5:57:42

      Average standard deviation of split frequencies: 0.062167

      291000 -- [-25046.208] [...7 remote chains...] -- 5:57:33
      292000 -- [-25064.203] [...7 remote chains...] -- 5:57:57
      293000 -- [-25054.470] [...7 remote chains...] -- 5:57:48
      294000 -- [-25067.520] [...7 remote chains...] -- 5:57:38
      295000 -- [-25069.055] [...7 remote chains...] -- 5:57:29

      Average standard deviation of split frequencies: 0.060692

      296000 -- [-25053.020] [...7 remote chains...] -- 5:57:20
      297000 -- [-25060.691] [...7 remote chains...] -- 5:57:11
      298000 -- [-25041.359] [...7 remote chains...] -- 5:57:35
      299000 -- (-25056.099) [...7 remote chains...] -- 5:57:26
      300000 -- (-25043.975) [...7 remote chains...] -- 5:57:17

      Average standard deviation of split frequencies: 0.060466

      301000 -- [-25047.380] [...7 remote chains...] -- 5:57:08
      302000 -- [-25046.932] [...7 remote chains...] -- 5:56:59
      303000 -- [-25032.736] [...7 remote chains...] -- 5:56:50
      304000 -- [-25037.565] [...7 remote chains...] -- 5:57:13
      305000 -- [-25053.778] [...7 remote chains...] -- 5:57:04

      Average standard deviation of split frequencies: 0.058389

      306000 -- [-25057.156] [...7 remote chains...] -- 5:56:55
      307000 -- [-25059.483] [...7 remote chains...] -- 5:56:46
      308000 -- [-25056.132] [...7 remote chains...] -- 5:56:37
      309000 -- [-25061.215] [...7 remote chains...] -- 5:57:00
      310000 -- [-25050.984] [...7 remote chains...] -- 5:56:51

      Average standard deviation of split frequencies: 0.055939

      311000 -- [-25058.410] [...7 remote chains...] -- 5:56:43
      312000 -- [-25057.417] [...7 remote chains...] -- 5:56:34
      313000 -- [-25058.537] [...7 remote chains...] -- 5:56:25
      314000 -- [-25060.965] [...7 remote chains...] -- 5:56:17
      315000 -- [-25060.386] [...7 remote chains...] -- 5:56:39

      Average standard deviation of split frequencies: 0.053751

      316000 -- [-25061.390] [...7 remote chains...] -- 5:56:30
      317000 -- [-25070.041] [...7 remote chains...] -- 5:56:22
      318000 -- (-25059.437) [...7 remote chains...] -- 5:56:13
      319000 -- [-25039.676] [...7 remote chains...] -- 5:56:35
      320000 -- [-25048.073] [...7 remote chains...] -- 5:56:26

      Average standard deviation of split frequencies: 0.053707

      321000 -- [-25042.000] [...7 remote chains...] -- 5:56:18
      322000 -- [-25062.595] [...7 remote chains...] -- 5:56:09
      323000 -- [-25063.199] [...7 remote chains...] -- 5:56:01
      324000 -- [-25054.060] [...7 remote chains...] -- 5:55:52
      325000 -- [-25075.161] [...7 remote chains...] -- 5:56:14

      Average standard deviation of split frequencies: 0.052040

      326000 -- [-25060.768] [...7 remote chains...] -- 5:56:05
      327000 -- [-25062.551] [...7 remote chains...] -- 5:55:57
      328000 -- [-25054.647] [...7 remote chains...] -- 5:55:49
      329000 -- [-25053.130] [...7 remote chains...] -- 5:56:10
      330000 -- [-25065.976] [...7 remote chains...] -- 5:56:01

      Average standard deviation of split frequencies: 0.051006

      331000 -- [-25048.071] [...7 remote chains...] -- 5:55:53
      332000 -- [-25052.758] [...7 remote chains...] -- 5:55:45
      333000 -- [-25045.870] [...7 remote chains...] -- 5:55:37
      334000 -- [-25034.489] [...7 remote chains...] -- 5:55:28
      335000 -- [-25023.951] [...7 remote chains...] -- 5:55:49

      Average standard deviation of split frequencies: 0.049920

      336000 -- [-25046.069] [...7 remote chains...] -- 5:55:41
      337000 -- [-25030.380] [...7 remote chains...] -- 5:55:33
      338000 -- [-25051.795] [...7 remote chains...] -- 5:55:25
      339000 -- [-25036.254] [...7 remote chains...] -- 5:55:16
      340000 -- (-25053.283) [...7 remote chains...] -- 5:55:37

      Average standard deviation of split frequencies: 0.048677

      341000 -- [-25051.724] [...7 remote chains...] -- 5:55:29
      342000 -- [-25043.624] [...7 remote chains...] -- 5:55:21
      343000 -- [-25043.546] [...7 remote chains...] -- 5:55:12
      344000 -- [-25056.861] [...7 remote chains...] -- 5:55:33
      345000 -- [-25060.948] [...7 remote chains...] -- 5:55:24

      Average standard deviation of split frequencies: 0.047770

      346000 -- [-25060.219] [...7 remote chains...] -- 5:55:16
      347000 -- [-25052.230] [...7 remote chains...] -- 5:55:08
      348000 -- [-25057.036] [...7 remote chains...] -- 5:55:00
      349000 -- [-25064.316] [...7 remote chains...] -- 5:55:20
      350000 -- [-25060.122] [...7 remote chains...] -- 5:55:12

      Average standard deviation of split frequencies: 0.046883

      351000 -- [-25057.549] [...7 remote chains...] -- 5:55:04
      352000 -- [-25059.696] [...7 remote chains...] -- 5:54:56
      353000 -- [-25043.633] [...7 remote chains...] -- 5:54:48
      354000 -- [-25055.140] [...7 remote chains...] -- 5:54:41
      355000 -- [-25053.739] [...7 remote chains...] -- 5:54:33

      Average standard deviation of split frequencies: 0.045871

      356000 -- [-25040.951] [...7 remote chains...] -- 5:54:25
      357000 -- [-25060.980] [...7 remote chains...] -- 5:54:17
      358000 -- [-25061.784] [...7 remote chains...] -- 5:54:10
      359000 -- [-25067.642] [...7 remote chains...] -- 5:54:29
      360000 -- [-25042.126] [...7 remote chains...] -- 5:54:21

      Average standard deviation of split frequencies: 0.045421

      361000 -- [-25046.781] [...7 remote chains...] -- 5:54:13
      362000 -- [-25039.968] [...7 remote chains...] -- 5:54:06
      363000 -- [-25052.770] [...7 remote chains...] -- 5:53:58
      364000 -- [-25078.378] [...7 remote chains...] -- 5:54:17
      365000 -- [-25098.396] [...7 remote chains...] -- 5:54:09

      Average standard deviation of split frequencies: 0.044530

      366000 -- [-25075.362] [...7 remote chains...] -- 5:54:02
      367000 -- [-25073.460] [...7 remote chains...] -- 5:53:54
      368000 -- [-25061.508] [...7 remote chains...] -- 5:53:47
      369000 -- [-25077.046] [...7 remote chains...] -- 5:54:05
      370000 -- [-25074.746] [...7 remote chains...] -- 5:53:58

      Average standard deviation of split frequencies: 0.043431

      371000 -- [-25059.251] [...7 remote chains...] -- 5:53:50
      372000 -- [-25041.990] [...7 remote chains...] -- 5:53:43
      373000 -- [-25042.386] [...7 remote chains...] -- 5:53:35
      374000 -- [-25065.700] [...7 remote chains...] -- 5:53:28
      375000 -- [-25057.990] [...7 remote chains...] -- 5:53:46

      Average standard deviation of split frequencies: 0.042608

      376000 -- [-25067.797] [...7 remote chains...] -- 5:53:38
      377000 -- [-25052.644] [...7 remote chains...] -- 5:53:31
      378000 -- [-25044.435] [...7 remote chains...] -- 5:53:24
      379000 -- [-25032.983] [...7 remote chains...] -- 5:53:16
      380000 -- [-25041.519] [...7 remote chains...] -- 5:53:34

      Average standard deviation of split frequencies: 0.041901

      381000 -- (-25062.148) [...7 remote chains...] -- 5:53:27
      382000 -- [-25031.946] [...7 remote chains...] -- 5:53:19
      383000 -- [-25052.388] [...7 remote chains...] -- 5:53:12
      384000 -- [-25057.776] [...7 remote chains...] -- 5:53:05
      385000 -- [-25054.127] [...7 remote chains...] -- 5:52:57

      Average standard deviation of split frequencies: 0.041433

      386000 -- [-25045.707] [...7 remote chains...] -- 5:53:15
      387000 -- [-25043.618] [...7 remote chains...] -- 5:53:08
      388000 -- [-25057.976] [...7 remote chains...] -- 5:53:01
      389000 -- [-25049.426] [...7 remote chains...] -- 5:52:53
      390000 -- [-25046.360] [...7 remote chains...] -- 5:52:46

      Average standard deviation of split frequencies: 0.041331

      391000 -- [-25071.002] [...7 remote chains...] -- 5:53:04
      392000 -- [-25089.869] [...7 remote chains...] -- 5:52:56
      393000 -- [-25053.893] [...7 remote chains...] -- 5:52:49
      394000 -- [-25048.859] [...7 remote chains...] -- 5:52:42
      395000 -- [-25047.696] [...7 remote chains...] -- 5:52:35

      Average standard deviation of split frequencies: 0.040144

      396000 -- [-25043.927] [...7 remote chains...] -- 5:52:28
      397000 -- [-25034.419] [...7 remote chains...] -- 5:52:45
      398000 -- [-25052.772] [...7 remote chains...] -- 5:52:38
      399000 -- [-25034.469] [...7 remote chains...] -- 5:52:31
      400000 -- [-25034.302] [...7 remote chains...] -- 5:52:24

      Average standard deviation of split frequencies: 0.039484

      401000 -- [-25043.165] [...7 remote chains...] -- 5:52:16
      402000 -- [-25043.652] [...7 remote chains...] -- 5:52:33
      403000 -- [-25047.389] [...7 remote chains...] -- 5:52:26
      404000 -- [-25061.992] [...7 remote chains...] -- 5:52:19
      405000 -- [-25047.710] [...7 remote chains...] -- 5:52:12

      Average standard deviation of split frequencies: 0.039234

      406000 -- [-25052.340] [...7 remote chains...] -- 5:52:05
      407000 -- [-25051.883] [...7 remote chains...] -- 5:51:58
      408000 -- [-25047.829] [...7 remote chains...] -- 5:52:15
      409000 -- [-25046.755] [...7 remote chains...] -- 5:52:08
      410000 -- [-25050.377] [...7 remote chains...] -- 5:52:01

      Average standard deviation of split frequencies: 0.038937

      411000 -- [-25049.881] [...7 remote chains...] -- 5:51:54
      412000 -- [-25064.673] [...7 remote chains...] -- 5:51:47
      413000 -- [-25065.786] [...7 remote chains...] -- 5:52:03
      414000 -- [-25050.090] [...7 remote chains...] -- 5:51:56
      415000 -- [-25033.618] [...7 remote chains...] -- 5:51:50

      Average standard deviation of split frequencies: 0.038389

      416000 -- [-25046.670] [...7 remote chains...] -- 5:51:43
      417000 -- [-25045.431] [...7 remote chains...] -- 5:51:36
      418000 -- [-25062.126] [...7 remote chains...] -- 5:51:52
      419000 -- [-25074.434] [...7 remote chains...] -- 5:51:45
      420000 -- [-25067.207] [...7 remote chains...] -- 5:51:38

      Average standard deviation of split frequencies: 0.038970

      421000 -- [-25050.260] [...7 remote chains...] -- 5:51:32
      422000 -- [-25053.752] [...7 remote chains...] -- 5:51:25
      423000 -- [-25052.856] [...7 remote chains...] -- 5:51:41
      424000 -- [-25061.755] [...7 remote chains...] -- 5:51:34
      425000 -- [-25067.016] [...7 remote chains...] -- 5:51:27

      Average standard deviation of split frequencies: 0.039724

      426000 -- (-25071.923) [...7 remote chains...] -- 5:51:20
      427000 -- [-25055.922] [...7 remote chains...] -- 5:51:14
      428000 -- [-25072.769] [...7 remote chains...] -- 5:51:07
      429000 -- [-25047.827] [...7 remote chains...] -- 5:51:22
      430000 -- [-25047.129] [...7 remote chains...] -- 5:51:16

      Average standard deviation of split frequencies: 0.039351

      431000 -- [-25039.097] [...7 remote chains...] -- 5:51:09
      432000 -- [-25055.408] [...7 remote chains...] -- 5:51:02
      433000 -- [-25050.260] [...7 remote chains...] -- 5:50:56
      434000 -- [-25054.440] [...7 remote chains...] -- 5:51:11
      435000 -- [-25046.316] [...7 remote chains...] -- 5:51:04

      Average standard deviation of split frequencies: 0.038092

      436000 -- [-25048.952] [...7 remote chains...] -- 5:50:58
      437000 -- [-25067.378] [...7 remote chains...] -- 5:50:51
      438000 -- [-25051.767] [...7 remote chains...] -- 5:50:45
      439000 -- [-25071.159] [...7 remote chains...] -- 5:51:00
      440000 -- [-25040.967] [...7 remote chains...] -- 5:50:53

      Average standard deviation of split frequencies: 0.037451

      441000 -- [-25050.976] [...7 remote chains...] -- 5:50:47
      442000 -- [-25046.864] [...7 remote chains...] -- 5:50:40
      443000 -- [-25046.750] [...7 remote chains...] -- 5:50:34
      444000 -- [-25041.877] [...7 remote chains...] -- 5:50:49
      445000 -- [-25026.205] [...7 remote chains...] -- 5:50:42

      Average standard deviation of split frequencies: 0.036044

      446000 -- [-25024.479] [...7 remote chains...] -- 5:50:35
      447000 -- [-25017.098] [...7 remote chains...] -- 5:50:29
      448000 -- [-25022.069] [...7 remote chains...] -- 5:50:22
      449000 -- [-25026.244] [...7 remote chains...] -- 5:50:37
      450000 -- [-25027.282] [...7 remote chains...] -- 5:50:31

      Average standard deviation of split frequencies: 0.034625

      451000 -- [-25040.995] [...7 remote chains...] -- 5:50:24
      452000 -- [-25060.570] [...7 remote chains...] -- 5:50:18
      453000 -- (-25053.097) [...7 remote chains...] -- 5:50:11
      454000 -- [-25052.334] [...7 remote chains...] -- 5:50:26
      455000 -- [-25049.822] [...7 remote chains...] -- 5:50:19

      Average standard deviation of split frequencies: 0.033530

      456000 -- [-25048.821] [...7 remote chains...] -- 5:50:13
      457000 -- [-25054.351] [...7 remote chains...] -- 5:50:07
      458000 -- [-25060.269] [...7 remote chains...] -- 5:50:00
      459000 -- [-25082.932] [...7 remote chains...] -- 5:50:15
      460000 -- (-25086.441) [...7 remote chains...] -- 5:50:08

      Average standard deviation of split frequencies: 0.032192

      461000 -- [-25048.808] [...7 remote chains...] -- 5:50:02
      462000 -- [-25059.820] [...7 remote chains...] -- 5:49:55
      463000 -- [-25052.281] [...7 remote chains...] -- 5:49:49
      464000 -- [-25045.084] [...7 remote chains...] -- 5:50:03
      465000 -- (-25068.351) [...7 remote chains...] -- 5:49:57

      Average standard deviation of split frequencies: 0.031401

      466000 -- [-25051.244] [...7 remote chains...] -- 5:49:51
      467000 -- (-25065.713) [...7 remote chains...] -- 5:49:44
      468000 -- (-25066.718) [...7 remote chains...] -- 5:49:38
      469000 -- (-25053.235) [...7 remote chains...] -- 5:49:32
      470000 -- [-25059.995] [...7 remote chains...] -- 5:49:46

      Average standard deviation of split frequencies: 0.030976

      471000 -- (-25077.524) [...7 remote chains...] -- 5:49:39
      472000 -- (-25099.805) [...7 remote chains...] -- 5:49:33
      473000 -- (-25075.615) [...7 remote chains...] -- 5:49:27
      474000 -- (-25072.125) [...7 remote chains...] -- 5:49:21
      475000 -- [-25062.096] [...7 remote chains...] -- 5:49:15

      Average standard deviation of split frequencies: 0.030716

      476000 -- [-25055.502] [...7 remote chains...] -- 5:49:28
      477000 -- [-25049.422] [...7 remote chains...] -- 5:49:22
      478000 -- [-25042.508] [...7 remote chains...] -- 5:49:16
      479000 -- [-25047.289] [...7 remote chains...] -- 5:49:10
      480000 -- (-25051.538) [...7 remote chains...] -- 5:49:04

      Average standard deviation of split frequencies: 0.030106

      481000 -- [-25060.750] [...7 remote chains...] -- 5:48:57
      482000 -- [-25042.184] [...7 remote chains...] -- 5:49:11
      483000 -- [-25035.153] [...7 remote chains...] -- 5:49:05
      484000 -- [-25055.899] [...7 remote chains...] -- 5:48:59
      485000 -- [-25060.802] [...7 remote chains...] -- 5:48:53

      Average standard deviation of split frequencies: 0.029669

      486000 -- [-25021.544] [...7 remote chains...] -- 5:48:46
      487000 -- [-25032.758] [...7 remote chains...] -- 5:49:00
      488000 -- [-25038.400] [...7 remote chains...] -- 5:48:54
      489000 -- [-25053.728] [...7 remote chains...] -- 5:48:48
      490000 -- [-25047.179] [...7 remote chains...] -- 5:48:42

      Average standard deviation of split frequencies: 0.029076

      491000 -- [-25058.550] [...7 remote chains...] -- 5:48:35
      492000 -- [-25052.821] [...7 remote chains...] -- 5:48:49
      493000 -- [-25053.601] [...7 remote chains...] -- 5:48:43
      494000 -- [-25054.884] [...7 remote chains...] -- 5:48:37
      495000 -- [-25046.334] [...7 remote chains...] -- 5:48:31

      Average standard deviation of split frequencies: 0.028438

      496000 -- [-25032.951] [...7 remote chains...] -- 5:48:24
      497000 -- [-25026.619] [...7 remote chains...] -- 5:48:18
      498000 -- [-25043.713] [...7 remote chains...] -- 5:48:32
      499000 -- [-25018.819] [...7 remote chains...] -- 5:48:26
      500000 -- [-25033.712] [...7 remote chains...] -- 5:48:20

      Average standard deviation of split frequencies: 0.027754

      501000 -- [-25071.898] [...7 remote chains...] -- 5:48:14
      502000 -- [-25067.916] [...7 remote chains...] -- 5:48:08
      503000 -- [-25048.612] [...7 remote chains...] -- 5:48:20
      504000 -- [-25045.326] [...7 remote chains...] -- 5:48:14
      505000 -- [-25071.116] [...7 remote chains...] -- 5:48:09

      Average standard deviation of split frequencies: 0.027243

      506000 -- [-25064.757] [...7 remote chains...] -- 5:48:03
      507000 -- (-25067.162) [...7 remote chains...] -- 5:47:57
      508000 -- [-25061.023] [...7 remote chains...] -- 5:47:51
      509000 -- [-25051.888] [...7 remote chains...] -- 5:48:03
      510000 -- [-25037.881] [...7 remote chains...] -- 5:47:58

      Average standard deviation of split frequencies: 0.027288

      511000 -- [-25047.814] [...7 remote chains...] -- 5:47:52
      512000 -- [-25056.569] [...7 remote chains...] -- 5:47:46
      513000 -- [-25063.352] [...7 remote chains...] -- 5:47:40
      514000 -- [-25058.433] [...7 remote chains...] -- 5:47:34
      515000 -- (-25077.240) [...7 remote chains...] -- 5:47:47

      Average standard deviation of split frequencies: 0.026156

      516000 -- [-25063.050] [...7 remote chains...] -- 5:47:41
      517000 -- [-25068.404] [...7 remote chains...] -- 5:47:35
      518000 -- [-25071.270] [...7 remote chains...] -- 5:47:29
      519000 -- [-25045.457] [...7 remote chains...] -- 5:47:41
      520000 -- [-25061.282] [...7 remote chains...] -- 5:47:36

      Average standard deviation of split frequencies: 0.025000

      521000 -- (-25056.942) [...7 remote chains...] -- 5:47:30
      522000 -- [-25060.699] [...7 remote chains...] -- 5:47:24
      523000 -- (-25063.919) [...7 remote chains...] -- 5:47:18
      524000 -- [-25064.597] [...7 remote chains...] -- 5:47:30
      525000 -- (-25091.663) [...7 remote chains...] -- 5:47:25

      Average standard deviation of split frequencies: 0.024423

      526000 -- [-25078.056] [...7 remote chains...] -- 5:47:19
      527000 -- (-25061.755) [...7 remote chains...] -- 5:47:31
      528000 -- [-25058.848] [...7 remote chains...] -- 5:47:25
      529000 -- [-25063.822] [...7 remote chains...] -- 5:47:19
      530000 -- [-25059.109] [...7 remote chains...] -- 5:47:14

      Average standard deviation of split frequencies: 0.023362

      531000 -- [-25058.028] [...7 remote chains...] -- 5:47:26
      532000 -- [-25034.250] [...7 remote chains...] -- 5:47:20
      533000 -- [-25028.489] [...7 remote chains...] -- 5:47:14
      534000 -- [-25022.899] [...7 remote chains...] -- 5:47:08
      535000 -- [-25061.847] [...7 remote chains...] -- 5:47:03

      Average standard deviation of split frequencies: 0.022713

      536000 -- [-25050.507] [...7 remote chains...] -- 5:47:14
      537000 -- [-25043.011] [...7 remote chains...] -- 5:47:09
      538000 -- [-25039.775] [...7 remote chains...] -- 5:47:21
      539000 -- [-25024.722] [...7 remote chains...] -- 5:47:15
      540000 -- [-25033.642] [...7 remote chains...] -- 5:47:09

      Average standard deviation of split frequencies: 0.022088

      541000 -- [-25048.597] [...7 remote chains...] -- 5:47:03
      542000 -- [-25070.124] [...7 remote chains...] -- 5:47:15
      543000 -- [-25049.328] [...7 remote chains...] -- 5:47:09
      544000 -- [-25053.849] [...7 remote chains...] -- 5:47:04
      545000 -- [-25056.585] [...7 remote chains...] -- 5:46:58

      Average standard deviation of split frequencies: 0.021827

      546000 -- [-25060.474] [...7 remote chains...] -- 5:47:09
      547000 -- [-25040.322] [...7 remote chains...] -- 5:47:04
      548000 -- (-25052.587) [...7 remote chains...] -- 5:46:58
      549000 -- (-25052.966) [...7 remote chains...] -- 5:47:10
      550000 -- (-25084.792) [...7 remote chains...] -- 5:47:04

      Average standard deviation of split frequencies: 0.022245

      551000 -- [-25056.970] [...7 remote chains...] -- 5:46:58
      552000 -- [-25047.861] [...7 remote chains...] -- 5:47:10
      553000 -- [-25037.755] [...7 remote chains...] -- 5:47:04
      554000 -- [-25037.935] [...7 remote chains...] -- 5:47:15
      555000 -- [-25032.091] [...7 remote chains...] -- 5:47:10

      Average standard deviation of split frequencies: 0.022031

      556000 -- [-25047.292] [...7 remote chains...] -- 5:47:21
      557000 -- [-25036.157] [...7 remote chains...] -- 5:47:15
      558000 -- [-25034.939] [...7 remote chains...] -- 5:47:09
      559000 -- [-25059.047] [...7 remote chains...] -- 5:47:21
      560000 -- [-25049.288] [...7 remote chains...] -- 5:47:15

      Average standard deviation of split frequencies: 0.022144

      561000 -- (-25063.101) [...7 remote chains...] -- 5:47:26
      562000 -- [-25055.166] [...7 remote chains...] -- 5:47:20
      563000 -- [-25061.376] [...7 remote chains...] -- 5:47:15
      564000 -- [-25048.698] [...7 remote chains...] -- 5:47:09
      565000 -- [-25060.624] [...7 remote chains...] -- 5:47:20

      Average standard deviation of split frequencies: 0.021959

      566000 -- [-25045.125] [...7 remote chains...] -- 5:47:14
      567000 -- [-25040.069] [...7 remote chains...] -- 5:47:25
      568000 -- [-25044.238] [...7 remote chains...] -- 5:47:36
      569000 -- [-25052.553] [...7 remote chains...] -- 5:47:30
      570000 -- [-25058.877] [...7 remote chains...] -- 5:47:25

      Average standard deviation of split frequencies: 0.021560

      571000 -- [-25069.821] [...7 remote chains...] -- 5:47:36
      572000 -- [-25053.713] [...7 remote chains...] -- 5:47:30
      573000 -- [-25040.413] [...7 remote chains...] -- 5:47:24
      574000 -- [-25033.272] [...7 remote chains...] -- 5:47:19
      575000 -- [-25028.571] [...7 remote chains...] -- 5:47:29

      Average standard deviation of split frequencies: 0.021423

      576000 -- [-25037.148] [...7 remote chains...] -- 5:47:24
      577000 -- [-25028.863] [...7 remote chains...] -- 5:47:34
      578000 -- [-25047.919] [...7 remote chains...] -- 5:47:45
      579000 -- [-25037.022] [...7 remote chains...] -- 5:47:55
      580000 -- [-25044.878] [...7 remote chains...] -- 5:47:50

      Average standard deviation of split frequencies: 0.021395

      581000 -- [-25035.228] [...7 remote chains...] -- 5:48:16
      582000 -- [-25039.092] [...7 remote chains...] -- 5:48:27
      583000 -- [-25034.304] [...7 remote chains...] -- 5:48:37
      584000 -- [-25026.831] [...7 remote chains...] -- 5:48:31
      585000 -- [-25044.663] [...7 remote chains...] -- 5:48:26

      Average standard deviation of split frequencies: 0.021198

      586000 -- [-25053.410] [...7 remote chains...] -- 5:48:36
      587000 -- [-25044.761] [...7 remote chains...] -- 5:48:30
      588000 -- [-25042.405] [...7 remote chains...] -- 5:48:40
      589000 -- [-25031.800] [...7 remote chains...] -- 5:48:35
      590000 -- [-25032.105] [...7 remote chains...] -- 5:49:01

      Average standard deviation of split frequencies: 0.020755

      591000 -- [-25027.729] [...7 remote chains...] -- 5:48:55
      592000 -- [-25030.979] [...7 remote chains...] -- 5:48:49
      593000 -- [-25037.114] [...7 remote chains...] -- 5:48:59
      594000 -- [-25047.789] [...7 remote chains...] -- 5:49:09
      595000 -- [-25044.493] [...7 remote chains...] -- 5:49:35

      Average standard deviation of split frequencies: 0.020998

      596000 -- [-25048.883] [...7 remote chains...] -- 5:49:45
      597000 -- [-25046.599] [...7 remote chains...] -- 5:49:55
      598000 -- [-25056.708] [...7 remote chains...] -- 5:50:05
      599000 -- [-25041.956] [...7 remote chains...] -- 5:50:14
      600000 -- [-25040.961] [...7 remote chains...] -- 5:50:09

      Average standard deviation of split frequencies: 0.021040

      601000 -- [-25044.448] [...7 remote chains...] -- 5:50:34
      602000 -- [-25043.808] [...7 remote chains...] -- 5:50:44
      603000 -- [-25064.838] [...7 remote chains...] -- 5:50:38
      604000 -- [-25047.173] [...7 remote chains...] -- 5:50:47
      605000 -- [-25045.608] [...7 remote chains...] -- 5:50:41

      Average standard deviation of split frequencies: 0.021018

      606000 -- [-25055.543] [...7 remote chains...] -- 5:50:51
      607000 -- [-25044.717] [...7 remote chains...] -- 5:51:00
      608000 -- [-25027.829] [...7 remote chains...] -- 5:50:54
      609000 -- [-25030.813] [...7 remote chains...] -- 5:51:04
      610000 -- [-25033.425] [...7 remote chains...] -- 5:51:13

      Average standard deviation of split frequencies: 0.021046

      611000 -- [-25039.135] [...7 remote chains...] -- 5:51:22
      612000 -- [-25032.920] [...7 remote chains...] -- 5:51:32
      613000 -- [-25051.863] [...7 remote chains...] -- 5:51:56
      614000 -- [-25037.618] [...7 remote chains...] -- 5:51:50
      615000 -- [-25035.221] [...7 remote chains...] -- 5:52:15

      Average standard deviation of split frequencies: 0.021156

      616000 -- [-25044.149] [...7 remote chains...] -- 5:52:39
      617000 -- [-25060.044] [...7 remote chains...] -- 5:53:03
      618000 -- [-25052.622] [...7 remote chains...] -- 5:53:12
      619000 -- [-25037.921] [...7 remote chains...] -- 5:53:21
      620000 -- [-25059.628] [...7 remote chains...] -- 5:53:30

      Average standard deviation of split frequencies: 0.021403

      621000 -- [-25043.288] [...7 remote chains...] -- 5:53:39
      622000 -- [-25053.985] [...7 remote chains...] -- 5:53:48
      623000 -- [-25066.371] [...7 remote chains...] -- 5:53:42
      624000 -- (-25090.199) [...7 remote chains...] -- 5:53:51
      625000 -- (-25104.698) [...7 remote chains...] -- 5:54:00

      Average standard deviation of split frequencies: 0.021564

      626000 -- (-25063.850) [...7 remote chains...] -- 5:54:08
      627000 -- [-25052.913] [...7 remote chains...] -- 5:54:17
      628000 -- [-25059.532] [...7 remote chains...] -- 5:54:11
      629000 -- [-25078.579] [...7 remote chains...] -- 5:54:34
      630000 -- [-25047.427] [...7 remote chains...] -- 5:54:43

      Average standard deviation of split frequencies: 0.021443

      631000 -- [-25045.406] [...7 remote chains...] -- 5:54:51
      632000 -- [-25050.205] [...7 remote chains...] -- 5:55:00
      633000 -- [-25075.887] [...7 remote chains...] -- 5:54:54
      634000 -- [-25058.886] [...7 remote chains...] -- 5:55:02
      635000 -- (-25063.527) [...7 remote chains...] -- 5:55:25

      Average standard deviation of split frequencies: 0.021067

      636000 -- [-25054.981] [...7 remote chains...] -- 5:55:34
      637000 -- [-25064.640] [...7 remote chains...] -- 5:56:11
      638000 -- (-25086.509) [...7 remote chains...] -- 5:56:19
      639000 -- [-25077.520] [...7 remote chains...] -- 5:56:28
      640000 -- [-25046.071] [...7 remote chains...] -- 5:56:21

      Average standard deviation of split frequencies: 0.020760

      641000 -- [-25053.523] [...7 remote chains...] -- 5:56:29
      642000 -- [-25056.409] [...7 remote chains...] -- 5:56:38
      643000 -- [-25047.347] [...7 remote chains...] -- 5:56:46
      644000 -- [-25072.675] [...7 remote chains...] -- 5:56:54
      645000 -- [-25069.256] [...7 remote chains...] -- 5:57:02

      Average standard deviation of split frequencies: 0.020518

      646000 -- [-25060.834] [...7 remote chains...] -- 5:57:10
      647000 -- [-25067.430] [...7 remote chains...] -- 5:57:32
      648000 -- [-25076.246] [...7 remote chains...] -- 5:57:26
      649000 -- [-25065.580] [...7 remote chains...] -- 5:57:33
      650000 -- (-25062.762) [...7 remote chains...] -- 5:57:41

      Average standard deviation of split frequencies: 0.020221

      651000 -- [-25047.631] [...7 remote chains...] -- 5:57:49
      652000 -- [-25027.520] [...7 remote chains...] -- 5:57:57
      653000 -- [-25051.314] [...7 remote chains...] -- 5:58:05
      654000 -- [-25043.990] [...7 remote chains...] -- 5:58:12
      655000 -- [-25043.547] [...7 remote chains...] -- 5:58:20

      Average standard deviation of split frequencies: 0.020296

      656000 -- [-25032.418] [...7 remote chains...] -- 5:58:14
      657000 -- [-25040.705] [...7 remote chains...] -- 5:58:35
      658000 -- [-25070.307] [...7 remote chains...] -- 5:58:29
      659000 -- [-25050.038] [...7 remote chains...] -- 5:59:05
      660000 -- [-25032.948] [...7 remote chains...] -- 5:58:58

      Average standard deviation of split frequencies: 0.020399

      661000 -- [-25046.295] [...7 remote chains...] -- 5:59:06
      662000 -- [-25036.448] [...7 remote chains...] -- 5:59:13
      663000 -- [-25045.640] [...7 remote chains...] -- 5:59:21
      664000 -- [-25047.642] [...7 remote chains...] -- 5:59:28
      665000 -- [-25044.385] [...7 remote chains...] -- 5:59:35

      Average standard deviation of split frequencies: 0.020928

      666000 -- [-25055.434] [...7 remote chains...] -- 5:59:43
      667000 -- [-25061.285] [...7 remote chains...] -- 5:59:50
      668000 -- [-25058.115] [...7 remote chains...] -- 5:59:57
      669000 -- [-25047.714] [...7 remote chains...] -- 6:00:04
      670000 -- [-25048.951] [...7 remote chains...] -- 6:00:12

      Average standard deviation of split frequencies: 0.021022

      671000 -- [-25059.004] [...7 remote chains...] -- 6:00:33
      672000 -- [-25051.954] [...7 remote chains...] -- 6:00:26
      673000 -- [-25051.371] [...7 remote chains...] -- 6:00:33
      674000 -- [-25047.437] [...7 remote chains...] -- 6:00:40
      675000 -- [-25056.509] [...7 remote chains...] -- 6:00:47

      Average standard deviation of split frequencies: 0.021033

      676000 -- [-25034.638] [...7 remote chains...] -- 6:00:54
      677000 -- [-25050.345] [...7 remote chains...] -- 6:01:01
      678000 -- [-25052.982] [...7 remote chains...] -- 6:01:08
      679000 -- [-25039.881] [...7 remote chains...] -- 6:01:15
      680000 -- [-25058.023] [...7 remote chains...] -- 6:01:22

      Average standard deviation of split frequencies: 0.020991

      681000 -- [-25065.662] [...7 remote chains...] -- 6:01:29
      682000 -- [-25047.391] [...7 remote chains...] -- 6:01:36
      683000 -- [-25075.429] [...7 remote chains...] -- 6:01:29
      684000 -- [-25064.686] [...7 remote chains...] -- 6:01:22
      685000 -- [-25062.905] [...7 remote chains...] -- 6:01:29

      Average standard deviation of split frequencies: 0.021160

      686000 -- [-25069.580] [...7 remote chains...] -- 6:01:36
      687000 -- (-25063.036) [...7 remote chains...] -- 6:01:43
      688000 -- [-25050.151] [...7 remote chains...] -- 6:01:49
      689000 -- [-25050.456] [...7 remote chains...] -- 6:01:56
      690000 -- [-25057.062] [...7 remote chains...] -- 6:02:03

      Average standard deviation of split frequencies: 0.020997

      691000 -- [-25057.236] [...7 remote chains...] -- 6:02:23
      692000 -- [-25061.084] [...7 remote chains...] -- 6:02:16
      693000 -- [-25053.165] [...7 remote chains...] -- 6:02:23
      694000 -- [-25040.772] [...7 remote chains...] -- 6:02:16
      695000 -- [-25043.461] [...7 remote chains...] -- 6:02:22

      Average standard deviation of split frequencies: 0.021280

      696000 -- [-25053.288] [...7 remote chains...] -- 6:02:29
      697000 -- [-25050.775] [...7 remote chains...] -- 6:02:35
      698000 -- [-25056.772] [...7 remote chains...] -- 6:02:42
      699000 -- [-25038.039] [...7 remote chains...] -- 6:02:48
      700000 -- [-25045.026] [...7 remote chains...] -- 6:02:55

      Average standard deviation of split frequencies: 0.021391

      701000 -- [-25061.998] [...7 remote chains...] -- 6:03:01
      702000 -- [-25055.338] [...7 remote chains...] -- 6:02:54
      703000 -- (-25081.044) [...7 remote chains...] -- 6:02:47
      704000 -- [-25074.911] [...7 remote chains...] -- 6:02:41
      705000 -- (-25072.683) [...7 remote chains...] -- 6:02:47

      Average standard deviation of split frequencies: 0.021293

      706000 -- (-25080.173) [...7 remote chains...] -- 6:02:40
      707000 -- (-25092.316) [...7 remote chains...] -- 6:02:33
      708000 -- (-25077.774) [...7 remote chains...] -- 6:02:26
      709000 -- [-25048.111] [...7 remote chains...] -- 6:02:33
      710000 -- [-25061.005] [...7 remote chains...] -- 6:02:26

      Average standard deviation of split frequencies: 0.021452

      711000 -- [-25043.040] [...7 remote chains...] -- 6:02:19
      712000 -- [-25046.306] [...7 remote chains...] -- 6:02:12
      713000 -- [-25044.858] [...7 remote chains...] -- 6:02:06
      714000 -- [-25044.324] [...7 remote chains...] -- 6:02:12
      715000 -- [-25029.369] [...7 remote chains...] -- 6:02:05

      Average standard deviation of split frequencies: 0.021595

      716000 -- [-25039.597] [...7 remote chains...] -- 6:01:58
      717000 -- [-25031.487] [...7 remote chains...] -- 6:01:52
      718000 -- [-25043.373] [...7 remote chains...] -- 6:01:45
      719000 -- [-25052.929] [...7 remote chains...] -- 6:01:51
      720000 -- [-25041.092] [...7 remote chains...] -- 6:01:44

      Average standard deviation of split frequencies: 0.021752

      721000 -- [-25037.389] [...7 remote chains...] -- 6:01:38
      722000 -- [-25033.692] [...7 remote chains...] -- 6:01:31
      723000 -- [-25030.588] [...7 remote chains...] -- 6:01:24
      724000 -- [-25040.833] [...7 remote chains...] -- 6:01:30
      725000 -- [-25032.307] [...7 remote chains...] -- 6:01:24

      Average standard deviation of split frequencies: 0.021814

      726000 -- [-25046.063] [...7 remote chains...] -- 6:01:17
      727000 -- [-25027.324] [...7 remote chains...] -- 6:01:11
      728000 -- [-25036.831] [...7 remote chains...] -- 6:01:04
      729000 -- [-25047.241] [...7 remote chains...] -- 6:01:10
      730000 -- [-25045.990] [...7 remote chains...] -- 6:01:03

      Average standard deviation of split frequencies: 0.022246

      731000 -- [-25050.161] [...7 remote chains...] -- 6:00:57
      732000 -- [-25052.557] [...7 remote chains...] -- 6:00:50
      733000 -- [-25047.575] [...7 remote chains...] -- 6:00:44
      734000 -- [-25039.788] [...7 remote chains...] -- 6:00:37
      735000 -- [-25054.824] [...7 remote chains...] -- 6:00:43

      Average standard deviation of split frequencies: 0.022986

      736000 -- [-25028.682] [...7 remote chains...] -- 6:00:36
      737000 -- [-25057.298] [...7 remote chains...] -- 6:00:30
      738000 -- [-25029.526] [...7 remote chains...] -- 6:00:23
      739000 -- [-25048.871] [...7 remote chains...] -- 6:00:17
      740000 -- [-25054.316] [...7 remote chains...] -- 6:00:10

      Average standard deviation of split frequencies: 0.023282

      741000 -- [-25063.999] [...7 remote chains...] -- 6:00:16
      742000 -- [-25056.732] [...7 remote chains...] -- 6:00:10
      743000 -- [-25063.342] [...7 remote chains...] -- 6:00:03
      744000 -- [-25060.856] [...7 remote chains...] -- 5:59:57
      745000 -- [-25049.472] [...7 remote chains...] -- 5:59:50

      Average standard deviation of split frequencies: 0.023543

      746000 -- [-25041.682] [...7 remote chains...] -- 5:59:56
      747000 -- [-25050.896] [...7 remote chains...] -- 5:59:50
      748000 -- [-25056.118] [...7 remote chains...] -- 5:59:43
      749000 -- [-25053.880] [...7 remote chains...] -- 5:59:37
      750000 -- [-25049.623] [...7 remote chains...] -- 5:59:31

      Average standard deviation of split frequencies: 0.023872

      751000 -- [-25049.869] [...7 remote chains...] -- 5:59:36
      752000 -- [-25053.720] [...7 remote chains...] -- 5:59:30
      753000 -- [-25053.926] [...7 remote chains...] -- 5:59:24
      754000 -- [-25051.020] [...7 remote chains...] -- 5:59:17
      755000 -- [-25066.554] [...7 remote chains...] -- 5:59:11

      Average standard deviation of split frequencies: 0.024329

      756000 -- [-25043.549] [...7 remote chains...] -- 5:59:17
      757000 -- [-25043.550] [...7 remote chains...] -- 5:59:10
      758000 -- [-25064.904] [...7 remote chains...] -- 5:59:04
      759000 -- [-25046.970] [...7 remote chains...] -- 5:58:57
      760000 -- [-25036.384] [...7 remote chains...] -- 5:58:51

      Average standard deviation of split frequencies: 0.024588

      761000 -- [-25040.006] [...7 remote chains...] -- 5:58:57
      762000 -- [-25029.655] [...7 remote chains...] -- 5:58:51
      763000 -- [-25033.590] [...7 remote chains...] -- 5:58:44
      764000 -- [-25043.531] [...7 remote chains...] -- 5:58:38
      765000 -- [-25062.342] [...7 remote chains...] -- 5:58:32

      Average standard deviation of split frequencies: 0.024693

      766000 -- [-25069.382] [...7 remote chains...] -- 5:58:25
      767000 -- [-25065.133] [...7 remote chains...] -- 5:58:31
      768000 -- [-25056.456] [...7 remote chains...] -- 5:58:25
      769000 -- (-25059.972) [...7 remote chains...] -- 5:58:18
      770000 -- (-25088.456) [...7 remote chains...] -- 5:58:12

      Average standard deviation of split frequencies: 0.024933

      771000 -- [-25076.371] [...7 remote chains...] -- 5:58:06
      772000 -- (-25069.352) [...7 remote chains...] -- 5:58:00
      773000 -- [-25049.569] [...7 remote chains...] -- 5:58:05
      774000 -- [-25048.899] [...7 remote chains...] -- 5:57:59
      775000 -- [-25034.358] [...7 remote chains...] -- 5:57:53

      Average standard deviation of split frequencies: 0.025071

      776000 -- [-25056.456] [...7 remote chains...] -- 5:57:47
      777000 -- [-25057.594] [...7 remote chains...] -- 5:57:52
      778000 -- [-25058.146] [...7 remote chains...] -- 5:57:46
      779000 -- [-25060.199] [...7 remote chains...] -- 5:57:40
      780000 -- [-25062.834] [...7 remote chains...] -- 5:57:34

      Average standard deviation of split frequencies: 0.025235

      781000 -- [-25061.659] [...7 remote chains...] -- 5:57:28
      782000 -- [-25041.489] [...7 remote chains...] -- 5:57:33
      783000 -- [-25042.723] [...7 remote chains...] -- 5:57:27
      784000 -- [-25069.533] [...7 remote chains...] -- 5:57:21
      785000 -- (-25083.917) [...7 remote chains...] -- 5:57:15

      Average standard deviation of split frequencies: 0.025282

      786000 -- (-25075.011) [...7 remote chains...] -- 5:57:08
      787000 -- [-25077.739] [...7 remote chains...] -- 5:57:14
      788000 -- [-25066.523] [...7 remote chains...] -- 5:57:08
      789000 -- [-25068.059] [...7 remote chains...] -- 5:57:02
      790000 -- [-25050.967] [...7 remote chains...] -- 5:56:56

      Average standard deviation of split frequencies: 0.025254

      791000 -- (-25056.792) [...7 remote chains...] -- 5:56:50
      792000 -- [-25052.684] [...7 remote chains...] -- 5:56:55
      793000 -- [-25072.083] [...7 remote chains...] -- 5:56:49
      794000 -- [-25059.331] [...7 remote chains...] -- 5:56:43
      795000 -- [-25059.887] [...7 remote chains...] -- 5:56:37

      Average standard deviation of split frequencies: 0.025409

      796000 -- [-25060.701] [...7 remote chains...] -- 5:56:31
      797000 -- [-25048.409] [...7 remote chains...] -- 5:56:36
      798000 -- [-25055.316] [...7 remote chains...] -- 5:56:30
      799000 -- [-25040.379] [...7 remote chains...] -- 5:56:24
      800000 -- [-25023.318] [...7 remote chains...] -- 5:56:18

      Average standard deviation of split frequencies: 0.025464

      801000 -- [-25045.181] [...7 remote chains...] -- 5:56:12
      802000 -- [-25067.364] [...7 remote chains...] -- 5:56:17
      803000 -- [-25062.333] [...7 remote chains...] -- 5:56:11
      804000 -- [-25065.275] [...7 remote chains...] -- 5:56:05
      805000 -- [-25058.367] [...7 remote chains...] -- 5:55:59

      Average standard deviation of split frequencies: 0.025472

      806000 -- [-25057.413] [...7 remote chains...] -- 5:55:53
      807000 -- [-25058.348] [...7 remote chains...] -- 5:55:59
      808000 -- [-25049.583] [...7 remote chains...] -- 5:55:53
      809000 -- [-25050.010] [...7 remote chains...] -- 5:55:47
      810000 -- [-25030.961] [...7 remote chains...] -- 5:55:41

      Average standard deviation of split frequencies: 0.025710

      811000 -- [-25049.082] [...7 remote chains...] -- 5:55:35
      812000 -- [-25062.184] [...7 remote chains...] -- 5:55:40
      813000 -- [-25044.467] [...7 remote chains...] -- 5:55:34
      814000 -- [-25040.052] [...7 remote chains...] -- 5:55:28
      815000 -- [-25029.863] [...7 remote chains...] -- 5:55:22

      Average standard deviation of split frequencies: 0.025558

      816000 -- [-25039.669] [...7 remote chains...] -- 5:55:16
      817000 -- [-25029.548] [...7 remote chains...] -- 5:55:22
      818000 -- [-25038.096] [...7 remote chains...] -- 5:55:16
      819000 -- [-25048.997] [...7 remote chains...] -- 5:55:10
      820000 -- [-25053.146] [...7 remote chains...] -- 5:55:04

      Average standard deviation of split frequencies: 0.025658

      821000 -- [-25057.700] [...7 remote chains...] -- 5:54:58
      822000 -- [-25059.171] [...7 remote chains...] -- 5:55:03
      823000 -- [-25042.772] [...7 remote chains...] -- 5:54:57
      824000 -- [-25049.736] [...7 remote chains...] -- 5:54:51
      825000 -- [-25054.055] [...7 remote chains...] -- 5:54:46

      Average standard deviation of split frequencies: 0.025812

      826000 -- [-25047.024] [...7 remote chains...] -- 5:54:51
      827000 -- [-25053.481] [...7 remote chains...] -- 5:54:45
      828000 -- [-25042.538] [...7 remote chains...] -- 5:54:39
      829000 -- [-25039.934] [...7 remote chains...] -- 5:54:33
      830000 -- [-25050.799] [...7 remote chains...] -- 5:54:27

      Average standard deviation of split frequencies: 0.025954

      831000 -- [-25064.832] [...7 remote chains...] -- 5:54:32
      832000 -- [-25064.340] [...7 remote chains...] -- 5:54:27
      833000 -- [-25055.087] [...7 remote chains...] -- 5:54:21
      834000 -- [-25058.904] [...7 remote chains...] -- 5:54:15
      835000 -- [-25063.972] [...7 remote chains...] -- 5:54:09

      Average standard deviation of split frequencies: 0.026128

      836000 -- [-25067.243] [...7 remote chains...] -- 5:54:03
      837000 -- [-25041.830] [...7 remote chains...] -- 5:54:08
      838000 -- [-25044.177] [...7 remote chains...] -- 5:54:03
      839000 -- [-25037.539] [...7 remote chains...] -- 5:53:57
      840000 -- [-25033.562] [...7 remote chains...] -- 5:53:51

      Average standard deviation of split frequencies: 0.026617

      841000 -- [-25051.292] [...7 remote chains...] -- 5:53:45
      842000 -- [-25036.026] [...7 remote chains...] -- 5:53:50
      843000 -- [-25047.588] [...7 remote chains...] -- 5:53:45
      844000 -- [-25043.766] [...7 remote chains...] -- 5:53:39
      845000 -- [-25031.506] [...7 remote chains...] -- 5:53:33

      Average standard deviation of split frequencies: 0.027215

      846000 -- [-25047.921] [...7 remote chains...] -- 5:53:27
      847000 -- (-25071.995) [...7 remote chains...] -- 5:53:32
      848000 -- (-25068.965) [...7 remote chains...] -- 5:53:27
      849000 -- (-25080.328) [...7 remote chains...] -- 5:53:21
      850000 -- (-25079.877) [...7 remote chains...] -- 5:53:15

      Average standard deviation of split frequencies: 0.027125

      851000 -- (-25061.820) [...7 remote chains...] -- 5:53:09
      852000 -- [-25033.585] [...7 remote chains...] -- 5:53:15
      853000 -- [-25047.146] [...7 remote chains...] -- 5:53:09
      854000 -- [-25036.001] [...7 remote chains...] -- 5:53:03
      855000 -- [-25041.867] [...7 remote chains...] -- 5:52:57

      Average standard deviation of split frequencies: 0.027685

      856000 -- [-25035.586] [...7 remote chains...] -- 5:52:52
      857000 -- [-25041.047] [...7 remote chains...] -- 5:52:46
      858000 -- [-25031.470] [...7 remote chains...] -- 5:52:40
      859000 -- [-25046.771] [...7 remote chains...] -- 5:52:35
      860000 -- [-25041.920] [...7 remote chains...] -- 5:52:29

      Average standard deviation of split frequencies: 0.028022

      861000 -- [-25038.929] [...7 remote chains...] -- 5:52:23
      862000 -- [-25029.839] [...7 remote chains...] -- 5:52:28
      863000 -- [-25025.928] [...7 remote chains...] -- 5:52:23
      864000 -- [-25035.388] [...7 remote chains...] -- 5:52:17
      865000 -- [-25036.390] [...7 remote chains...] -- 5:52:11

      Average standard deviation of split frequencies: 0.028302

      866000 -- [-25036.743] [...7 remote chains...] -- 5:52:06
      867000 -- [-25036.979] [...7 remote chains...] -- 5:52:11
      868000 -- [-25039.923] [...7 remote chains...] -- 5:52:05
      869000 -- [-25052.028] [...7 remote chains...] -- 5:52:00
      870000 -- [-25049.318] [...7 remote chains...] -- 5:51:54

      Average standard deviation of split frequencies: 0.028146

      871000 -- [-25063.364] [...7 remote chains...] -- 5:51:48
      872000 -- [-25054.167] [...7 remote chains...] -- 5:51:43
      873000 -- [-25028.323] [...7 remote chains...] -- 5:51:48
      874000 -- [-25043.720] [...7 remote chains...] -- 5:51:42
      875000 -- [-25065.727] [...7 remote chains...] -- 5:51:37

      Average standard deviation of split frequencies: 0.028112

      876000 -- [-25064.419] [...7 remote chains...] -- 5:51:31
      877000 -- [-25052.301] [...7 remote chains...] -- 5:51:36
      878000 -- [-25035.402] [...7 remote chains...] -- 5:51:30
      879000 -- [-25054.859] [...7 remote chains...] -- 5:51:25
      880000 -- [-25050.976] [...7 remote chains...] -- 5:51:19

      Average standard deviation of split frequencies: 0.027882

      881000 -- [-25049.133] [...7 remote chains...] -- 5:51:14
      882000 -- [-25052.013] [...7 remote chains...] -- 5:51:08
      883000 -- [-25071.788] [...7 remote chains...] -- 5:51:13
      884000 -- [-25065.480] [...7 remote chains...] -- 5:51:07
      885000 -- [-25052.644] [...7 remote chains...] -- 5:51:02

      Average standard deviation of split frequencies: 0.027536

      886000 -- [-25053.329] [...7 remote chains...] -- 5:50:56
      887000 -- [-25047.725] [...7 remote chains...] -- 5:50:51
      888000 -- [-25044.887] [...7 remote chains...] -- 5:50:56
      889000 -- [-25055.060] [...7 remote chains...] -- 5:50:50
      890000 -- [-25050.281] [...7 remote chains...] -- 5:50:45

      Average standard deviation of split frequencies: 0.026847

      891000 -- [-25049.278] [...7 remote chains...] -- 5:50:39
      892000 -- [-25041.940] [...7 remote chains...] -- 5:50:34
      893000 -- [-25042.406] [...7 remote chains...] -- 5:50:38
      894000 -- [-25048.916] [...7 remote chains...] -- 5:50:33
      895000 -- [-25041.710] [...7 remote chains...] -- 5:50:27

      Average standard deviation of split frequencies: 0.026595

      896000 -- [-25071.700] [...7 remote chains...] -- 5:50:22
      897000 -- [-25046.849] [...7 remote chains...] -- 5:50:17
      898000 -- [-25042.962] [...7 remote chains...] -- 5:50:21
      899000 -- [-25043.346] [...7 remote chains...] -- 5:50:16
      900000 -- (-25055.773) [...7 remote chains...] -- 5:50:10

      Average standard deviation of split frequencies: 0.026209

      901000 -- [-25061.924] [...7 remote chains...] -- 5:50:05
      902000 -- [-25055.733] [...7 remote chains...] -- 5:50:00
      903000 -- [-25042.560] [...7 remote chains...] -- 5:50:04
      904000 -- [-25036.046] [...7 remote chains...] -- 5:49:59
      905000 -- [-25049.168] [...7 remote chains...] -- 5:49:53

      Average standard deviation of split frequencies: 0.025972

      906000 -- [-25081.541] [...7 remote chains...] -- 5:49:48
      907000 -- [-25067.007] [...7 remote chains...] -- 5:49:43
      908000 -- [-25061.730] [...7 remote chains...] -- 5:49:47
      909000 -- [-25062.848] [...7 remote chains...] -- 5:49:42
      910000 -- [-25063.340] [...7 remote chains...] -- 5:49:36

      Average standard deviation of split frequencies: 0.025406

      911000 -- (-25073.876) [...7 remote chains...] -- 5:49:31
      912000 -- (-25056.357) [...7 remote chains...] -- 5:49:26
      913000 -- (-25041.241) [...7 remote chains...] -- 5:49:30
      914000 -- (-25047.723) [...7 remote chains...] -- 5:49:25
      915000 -- [-25045.410] [...7 remote chains...] -- 5:49:20

      Average standard deviation of split frequencies: 0.025164

      916000 -- [-25032.861] [...7 remote chains...] -- 5:49:14
      917000 -- [-25032.133] [...7 remote chains...] -- 5:49:09
      918000 -- [-25037.546] [...7 remote chains...] -- 5:49:13
      919000 -- [-25025.554] [...7 remote chains...] -- 5:49:08
      920000 -- [-25055.350] [...7 remote chains...] -- 5:49:03

      Average standard deviation of split frequencies: 0.025046

      921000 -- [-25071.226] [...7 remote chains...] -- 5:48:57
      922000 -- [-25049.478] [...7 remote chains...] -- 5:48:52
      923000 -- [-25035.073] [...7 remote chains...] -- 5:48:57
      924000 -- [-25048.692] [...7 remote chains...] -- 5:48:51
      925000 -- [-25046.467] [...7 remote chains...] -- 5:48:46

      Average standard deviation of split frequencies: 0.024951

      926000 -- [-25039.885] [...7 remote chains...] -- 5:48:41
      927000 -- [-25054.599] [...7 remote chains...] -- 5:48:45
      928000 -- [-25056.084] [...7 remote chains...] -- 5:48:40
      929000 -- [-25052.697] [...7 remote chains...] -- 5:48:35
      930000 -- [-25059.555] [...7 remote chains...] -- 5:48:29

      Average standard deviation of split frequencies: 0.025041

      931000 -- [-25059.736] [...7 remote chains...] -- 5:48:24
      932000 -- [-25063.134] [...7 remote chains...] -- 5:48:19
      933000 -- [-25060.354] [...7 remote chains...] -- 5:48:23
      934000 -- [-25071.405] [...7 remote chains...] -- 5:48:18
      935000 -- [-25077.550] [...7 remote chains...] -- 5:48:13

      Average standard deviation of split frequencies: 0.025158

      936000 -- (-25071.565) [...7 remote chains...] -- 5:48:07
      937000 -- (-25069.431) [...7 remote chains...] -- 5:48:12
      938000 -- [-25063.682] [...7 remote chains...] -- 5:48:07
      939000 -- [-25060.890] [...7 remote chains...] -- 5:48:01
      940000 -- (-25078.092) [...7 remote chains...] -- 5:47:56

      Average standard deviation of split frequencies: 0.024999

      941000 -- [-25080.563] [...7 remote chains...] -- 5:47:51
      942000 -- [-25071.815] [...7 remote chains...] -- 5:47:55
      943000 -- [-25072.707] [...7 remote chains...] -- 5:47:50
      944000 -- [-25063.740] [...7 remote chains...] -- 5:47:45
      945000 -- [-25066.181] [...7 remote chains...] -- 5:47:40

      Average standard deviation of split frequencies: 0.025073

      946000 -- (-25082.103) [...7 remote chains...] -- 5:47:34
      947000 -- (-25075.003) [...7 remote chains...] -- 5:47:29
      948000 -- (-25065.780) [...7 remote chains...] -- 5:47:33
      949000 -- (-25065.452) [...7 remote chains...] -- 5:47:28
      950000 -- (-25069.023) [...7 remote chains...] -- 5:47:23

      Average standard deviation of split frequencies: 0.025314

      951000 -- [-25046.898] [...7 remote chains...] -- 5:47:18
      952000 -- [-25037.612] [...7 remote chains...] -- 5:47:13
      953000 -- [-25047.620] [...7 remote chains...] -- 5:47:08
      954000 -- [-25050.339] [...7 remote chains...] -- 5:47:12
      955000 -- [-25049.181] [...7 remote chains...] -- 5:47:07

      Average standard deviation of split frequencies: 0.025272

      956000 -- [-25052.407] [...7 remote chains...] -- 5:47:02
      957000 -- [-25037.267] [...7 remote chains...] -- 5:46:56
      958000 -- [-25043.890] [...7 remote chains...] -- 5:46:51
      959000 -- [-25059.275] [...7 remote chains...] -- 5:46:46
      960000 -- [-25073.990] [...7 remote chains...] -- 5:46:50

      Average standard deviation of split frequencies: 0.025228

      961000 -- [-25057.390] [...7 remote chains...] -- 5:46:45
      962000 -- [-25066.338] [...7 remote chains...] -- 5:46:40
      963000 -- [-25071.812] [...7 remote chains...] -- 5:46:44
      964000 -- [-25055.277] [...7 remote chains...] -- 5:46:39
      965000 -- [-25058.631] [...7 remote chains...] -- 5:46:34

      Average standard deviation of split frequencies: 0.024922

      966000 -- [-25056.020] [...7 remote chains...] -- 5:46:29
      967000 -- [-25031.821] [...7 remote chains...] -- 5:46:24
      968000 -- [-25068.036] [...7 remote chains...] -- 5:46:19
      969000 -- [-25045.527] [...7 remote chains...] -- 5:46:23
      970000 -- [-25048.532] [...7 remote chains...] -- 5:46:18

      Average standard deviation of split frequencies: 0.024730

      971000 -- [-25028.666] [...7 remote chains...] -- 5:46:13
      972000 -- [-25024.740] [...7 remote chains...] -- 5:46:08
      973000 -- [-25050.521] [...7 remote chains...] -- 5:46:03
      974000 -- [-25052.987] [...7 remote chains...] -- 5:45:57
      975000 -- [-25055.332] [...7 remote chains...] -- 5:45:52

      Average standard deviation of split frequencies: 0.024425

      976000 -- [-25038.176] [...7 remote chains...] -- 5:45:57
      977000 -- [-25028.254] [...7 remote chains...] -- 5:45:51
      978000 -- [-25034.921] [...7 remote chains...] -- 5:45:46
      979000 -- [-25050.568] [...7 remote chains...] -- 5:45:41
      980000 -- [-25036.722] [...7 remote chains...] -- 5:45:46

      Average standard deviation of split frequencies: 0.024042

      981000 -- [-25040.021] [...7 remote chains...] -- 5:45:40
      982000 -- [-25044.678] [...7 remote chains...] -- 5:45:35
      983000 -- [-25045.694] [...7 remote chains...] -- 5:45:30
      984000 -- [-25049.180] [...7 remote chains...] -- 5:45:25
      985000 -- [-25047.578] [...7 remote chains...] -- 5:45:29

      Average standard deviation of split frequencies: 0.023881

      986000 -- [-25056.736] [...7 remote chains...] -- 5:45:24
      987000 -- [-25052.813] [...7 remote chains...] -- 5:45:19
      988000 -- [-25052.289] [...7 remote chains...] -- 5:45:14
      989000 -- (-25049.947) [...7 remote chains...] -- 5:45:18
      990000 -- [-25059.226] [...7 remote chains...] -- 5:45:13

      Average standard deviation of split frequencies: 0.023892

      991000 -- [-25061.537] [...7 remote chains...] -- 5:45:08
      992000 -- [-25053.918] [...7 remote chains...] -- 5:45:03
      993000 -- [-25060.856] [...7 remote chains...] -- 5:45:07
      994000 -- [-25050.829] [...7 remote chains...] -- 5:45:02
      995000 -- [-25065.302] [...7 remote chains...] -- 5:44:57

      Average standard deviation of split frequencies: 0.023834

      996000 -- [-25065.606] [...7 remote chains...] -- 5:44:52
      997000 -- [-25060.725] [...7 remote chains...] -- 5:44:47
      998000 -- [-25068.941] [...7 remote chains...] -- 5:44:51
      999000 -- [-25088.865] [...7 remote chains...] -- 5:44:46
      1000000 -- [-25058.911] [...7 remote chains...] -- 5:44:42

      Average standard deviation of split frequencies: 0.023776

      1001000 -- [-25051.208] [...7 remote chains...] -- 5:44:37
      1002000 -- [-25060.163] [...7 remote chains...] -- 5:44:32
      1003000 -- [-25045.678] [...7 remote chains...] -- 5:44:27
      1004000 -- [-25043.612] [...7 remote chains...] -- 5:44:31
      1005000 -- [-25043.407] [...7 remote chains...] -- 5:44:26

      Average standard deviation of split frequencies: 0.023719

      1006000 -- [-25059.262] [...7 remote chains...] -- 5:44:21
      1007000 -- [-25060.127] [...7 remote chains...] -- 5:44:16
      1008000 -- [-25077.873] [...7 remote chains...] -- 5:44:11
      1009000 -- [-25061.193] [...7 remote chains...] -- 5:44:06
      1010000 -- [-25044.981] [...7 remote chains...] -- 5:44:10

      Average standard deviation of split frequencies: 0.024087

      1011000 -- [-25067.792] [...7 remote chains...] -- 5:44:05
      1012000 -- [-25050.034] [...7 remote chains...] -- 5:44:00
      1013000 -- [-25037.366] [...7 remote chains...] -- 5:43:55
      1014000 -- [-25051.394] [...7 remote chains...] -- 5:43:50
      1015000 -- [-25049.036] [...7 remote chains...] -- 5:43:54

      Average standard deviation of split frequencies: 0.024825

      1016000 -- [-25050.719] [...7 remote chains...] -- 5:43:49
      1017000 -- (-25052.443) [...7 remote chains...] -- 5:43:44
      1018000 -- [-25055.722] [...7 remote chains...] -- 5:43:39
      1019000 -- [-25049.099] [...7 remote chains...] -- 5:43:34
      1020000 -- [-25054.477] [...7 remote chains...] -- 5:43:38

      Average standard deviation of split frequencies: 0.024953

      1021000 -- [-25050.198] [...7 remote chains...] -- 5:43:33
      1022000 -- [-25059.645] [...7 remote chains...] -- 5:43:28
      1023000 -- [-25035.330] [...7 remote chains...] -- 5:43:24
      1024000 -- [-25059.184] [...7 remote chains...] -- 5:43:19
      1025000 -- [-25039.677] [...7 remote chains...] -- 5:43:14

      Average standard deviation of split frequencies: 0.025356

      1026000 -- [-25040.318] [...7 remote chains...] -- 5:43:18
      1027000 -- [-25048.278] [...7 remote chains...] -- 5:43:13
      1028000 -- [-25064.545] [...7 remote chains...] -- 5:43:08
      1029000 -- [-25050.970] [...7 remote chains...] -- 5:43:03
      1030000 -- [-25057.135] [...7 remote chains...] -- 5:42:58

      Average standard deviation of split frequencies: 0.025544

      1031000 -- [-25062.385] [...7 remote chains...] -- 5:43:02
      1032000 -- (-25060.907) [...7 remote chains...] -- 5:42:57
      1033000 -- [-25064.955] [...7 remote chains...] -- 5:42:52
      1034000 -- [-25047.006] [...7 remote chains...] -- 5:42:48
      1035000 -- [-25041.937] [...7 remote chains...] -- 5:42:43

      Average standard deviation of split frequencies: 0.025633

      1036000 -- [-25030.500] [...7 remote chains...] -- 5:42:47
      1037000 -- [-25028.703] [...7 remote chains...] -- 5:42:42
      1038000 -- [-25042.734] [...7 remote chains...] -- 5:42:37
      1039000 -- [-25067.799] [...7 remote chains...] -- 5:42:32
      1040000 -- [-25059.467] [...7 remote chains...] -- 5:42:27

      Average standard deviation of split frequencies: 0.025430

      1041000 -- [-25047.790] [...7 remote chains...] -- 5:42:31
      1042000 -- [-25049.559] [...7 remote chains...] -- 5:42:26
      1043000 -- [-25050.071] [...7 remote chains...] -- 5:42:21
      1044000 -- [-25059.632] [...7 remote chains...] -- 5:42:17
      1045000 -- [-25035.927] [...7 remote chains...] -- 5:42:12

      Average standard deviation of split frequencies: 0.025536

      1046000 -- [-25043.726] [...7 remote chains...] -- 5:42:07
      1047000 -- [-25042.493] [...7 remote chains...] -- 5:42:11
      1048000 -- [-25049.089] [...7 remote chains...] -- 5:42:06
      1049000 -- [-25050.488] [...7 remote chains...] -- 5:42:01
      1050000 -- [-25045.660] [...7 remote chains...] -- 5:41:56

      Average standard deviation of split frequencies: 0.025506

      1051000 -- [-25073.674] [...7 remote chains...] -- 5:41:52
      1052000 -- [-25055.260] [...7 remote chains...] -- 5:41:55
      1053000 -- [-25047.485] [...7 remote chains...] -- 5:41:50
      1054000 -- [-25045.717] [...7 remote chains...] -- 5:41:46
      1055000 -- [-25052.355] [...7 remote chains...] -- 5:41:41

      Average standard deviation of split frequencies: 0.025615

      1056000 -- [-25055.939] [...7 remote chains...] -- 5:41:36
      1057000 -- [-25053.146] [...7 remote chains...] -- 5:41:31
      1058000 -- [-25054.761] [...7 remote chains...] -- 5:41:35
      1059000 -- [-25047.631] [...7 remote chains...] -- 5:41:30
      1060000 -- [-25051.844] [...7 remote chains...] -- 5:41:26

      Average standard deviation of split frequencies: 0.025946

      1061000 -- [-25071.421] [...7 remote chains...] -- 5:41:21
      1062000 -- [-25053.166] [...7 remote chains...] -- 5:41:16
      1063000 -- [-25048.856] [...7 remote chains...] -- 5:41:20
      1064000 -- [-25046.234] [...7 remote chains...] -- 5:41:15
      1065000 -- (-25068.760) [...7 remote chains...] -- 5:41:10

      Average standard deviation of split frequencies: 0.026124

      1066000 -- (-25080.588) [...7 remote chains...] -- 5:41:06
      1067000 -- [-25068.829] [...7 remote chains...] -- 5:41:01
      1068000 -- [-25064.620] [...7 remote chains...] -- 5:40:56
      1069000 -- [-25056.580] [...7 remote chains...] -- 5:41:00
      1070000 -- [-25051.342] [...7 remote chains...] -- 5:40:55

      Average standard deviation of split frequencies: 0.025822

      1071000 -- [-25053.326] [...7 remote chains...] -- 5:40:50
      1072000 -- [-25056.530] [...7 remote chains...] -- 5:40:46
      1073000 -- [-25055.406] [...7 remote chains...] -- 5:40:49
      1074000 -- [-25042.566] [...7 remote chains...] -- 5:40:45
      1075000 -- [-25040.535] [...7 remote chains...] -- 5:40:40

      Average standard deviation of split frequencies: 0.026048

      1076000 -- [-25047.430] [...7 remote chains...] -- 5:40:35
      1077000 -- [-25046.914] [...7 remote chains...] -- 5:40:39
      1078000 -- [-25039.399] [...7 remote chains...] -- 5:40:34
      1079000 -- [-25066.677] [...7 remote chains...] -- 5:40:29
      1080000 -- [-25059.378] [...7 remote chains...] -- 5:40:25

      Average standard deviation of split frequencies: 0.026508

      1081000 -- [-25044.298] [...7 remote chains...] -- 5:40:20
      1082000 -- [-25043.060] [...7 remote chains...] -- 5:40:15
      1083000 -- [-25023.542] [...7 remote chains...] -- 5:40:19
      1084000 -- [-25024.116] [...7 remote chains...] -- 5:40:14
      1085000 -- [-25040.760] [...7 remote chains...] -- 5:40:10

      Average standard deviation of split frequencies: 0.026896

      1086000 -- [-25057.207] [...7 remote chains...] -- 5:40:05
      1087000 -- [-25058.089] [...7 remote chains...] -- 5:40:08
      1088000 -- [-25055.998] [...7 remote chains...] -- 5:40:04
      1089000 -- [-25059.658] [...7 remote chains...] -- 5:39:59
      1090000 -- [-25064.881] [...7 remote chains...] -- 5:39:54

      Average standard deviation of split frequencies: 0.027148

      1091000 -- [-25050.849] [...7 remote chains...] -- 5:39:50
      1092000 -- [-25059.795] [...7 remote chains...] -- 5:39:53
      1093000 -- [-25055.823] [...7 remote chains...] -- 5:39:49
      1094000 -- (-25093.599) [...7 remote chains...] -- 5:39:44
      1095000 -- (-25094.320) [...7 remote chains...] -- 5:39:39

      Average standard deviation of split frequencies: 0.027541

      1096000 -- [-25081.522] [...7 remote chains...] -- 5:39:35
      1097000 -- [-25065.323] [...7 remote chains...] -- 5:39:38
      1098000 -- [-25046.506] [...7 remote chains...] -- 5:39:34
      1099000 -- [-25052.369] [...7 remote chains...] -- 5:39:29
      1100000 -- [-25057.716] [...7 remote chains...] -- 5:39:24

      Average standard deviation of split frequencies: 0.027923

      1101000 -- [-25057.687] [...7 remote chains...] -- 5:39:20
      1102000 -- (-25076.182) [...7 remote chains...] -- 5:39:15
      1103000 -- [-25072.623] [...7 remote chains...] -- 5:39:19
      1104000 -- [-25050.113] [...7 remote chains...] -- 5:39:14
      1105000 -- [-25056.080] [...7 remote chains...] -- 5:39:09

      Average standard deviation of split frequencies: 0.028230

      1106000 -- [-25052.090] [...7 remote chains...] -- 5:39:05
      1107000 -- [-25042.127] [...7 remote chains...] -- 5:39:00
      1108000 -- [-25047.034] [...7 remote chains...] -- 5:39:04
      1109000 -- [-25049.134] [...7 remote chains...] -- 5:38:59
      1110000 -- [-25038.639] [...7 remote chains...] -- 5:38:54

      Average standard deviation of split frequencies: 0.028508

      1111000 -- [-25069.150] [...7 remote chains...] -- 5:38:50
      1112000 -- [-25063.217] [...7 remote chains...] -- 5:38:45
      1113000 -- [-25052.015] [...7 remote chains...] -- 5:38:49
      1114000 -- [-25038.999] [...7 remote chains...] -- 5:38:44
      1115000 -- [-25057.967] [...7 remote chains...] -- 5:38:39

      Average standard deviation of split frequencies: 0.028858

      1116000 -- [-25088.508] [...7 remote chains...] -- 5:38:35
      1117000 -- [-25068.462] [...7 remote chains...] -- 5:38:30
      1118000 -- [-25077.024] [...7 remote chains...] -- 5:38:34
      1119000 -- [-25055.309] [...7 remote chains...] -- 5:38:29
      1120000 -- [-25070.870] [...7 remote chains...] -- 5:38:25

      Average standard deviation of split frequencies: 0.029121

      1121000 -- [-25078.690] [...7 remote chains...] -- 5:38:20
      1122000 -- [-25070.205] [...7 remote chains...] -- 5:38:15
      1123000 -- (-25079.411) [...7 remote chains...] -- 5:38:19
      1124000 -- [-25074.202] [...7 remote chains...] -- 5:38:14
      1125000 -- (-25081.567) [...7 remote chains...] -- 5:38:10

      Average standard deviation of split frequencies: 0.029229

      1126000 -- (-25092.615) [...7 remote chains...] -- 5:38:05
      1127000 -- (-25084.853) [...7 remote chains...] -- 5:38:01
      1128000 -- (-25067.256) [...7 remote chains...] -- 5:37:56
      1129000 -- [-25051.965] [...7 remote chains...] -- 5:37:59
      1130000 -- (-25064.430) [...7 remote chains...] -- 5:37:55

      Average standard deviation of split frequencies: 0.029435

      1131000 -- (-25082.327) [...7 remote chains...] -- 5:37:50
      1132000 -- [-25072.044] [...7 remote chains...] -- 5:37:46
      1133000 -- (-25087.259) [...7 remote chains...] -- 5:37:41
      1134000 -- (-25083.802) [...7 remote chains...] -- 5:37:45
      1135000 -- (-25087.444) [...7 remote chains...] -- 5:37:40

      Average standard deviation of split frequencies: 0.029634

      1136000 -- (-25074.208) [...7 remote chains...] -- 5:37:36
      1137000 -- (-25090.317) [...7 remote chains...] -- 5:37:31
      1138000 -- [-25060.230] [...7 remote chains...] -- 5:37:27
      1139000 -- [-25058.965] [...7 remote chains...] -- 5:37:30
      1140000 -- [-25059.901] [...7 remote chains...] -- 5:37:25

      Average standard deviation of split frequencies: 0.029161

      1141000 -- [-25059.124] [...7 remote chains...] -- 5:37:21
      1142000 -- [-25054.978] [...7 remote chains...] -- 5:37:16
      1143000 -- [-25064.784] [...7 remote chains...] -- 5:37:12
      1144000 -- [-25058.471] [...7 remote chains...] -- 5:37:15
      1145000 -- [-25058.651] [...7 remote chains...] -- 5:37:11

      Average standard deviation of split frequencies: 0.028817

      1146000 -- [-25080.738] [...7 remote chains...] -- 5:37:06
      1147000 -- [-25069.175] [...7 remote chains...] -- 5:37:02
      1148000 -- [-25091.380] [...7 remote chains...] -- 5:37:05
      1149000 -- (-25088.370) [...7 remote chains...] -- 5:37:00
      1150000 -- [-25076.800] [...7 remote chains...] -- 5:36:56

      Average standard deviation of split frequencies: 0.028547

      1151000 -- [-25083.990] [...7 remote chains...] -- 5:36:52
      1152000 -- [-25074.380] [...7 remote chains...] -- 5:36:47
      1153000 -- [-25072.370] [...7 remote chains...] -- 5:36:50
      1154000 -- [-25067.428] [...7 remote chains...] -- 5:36:46
      1155000 -- [-25047.280] [...7 remote chains...] -- 5:36:41

      Average standard deviation of split frequencies: 0.028565

      1156000 -- [-25052.672] [...7 remote chains...] -- 5:36:37
      1157000 -- [-25039.062] [...7 remote chains...] -- 5:36:32
      1158000 -- [-25065.114] [...7 remote chains...] -- 5:36:36
      1159000 -- [-25057.075] [...7 remote chains...] -- 5:36:31
      1160000 -- [-25052.412] [...7 remote chains...] -- 5:36:27

      Average standard deviation of split frequencies: 0.028408

      1161000 -- [-25041.310] [...7 remote chains...] -- 5:36:22
      1162000 -- [-25041.053] [...7 remote chains...] -- 5:36:25
      1163000 -- [-25050.781] [...7 remote chains...] -- 5:36:21
      1164000 -- [-25045.100] [...7 remote chains...] -- 5:36:17
      1165000 -- [-25032.238] [...7 remote chains...] -- 5:36:12

      Average standard deviation of split frequencies: 0.028541

      1166000 -- [-25034.619] [...7 remote chains...] -- 5:36:15
      1167000 -- [-25051.723] [...7 remote chains...] -- 5:36:11
      1168000 -- [-25048.201] [...7 remote chains...] -- 5:36:06
      1169000 -- [-25037.225] [...7 remote chains...] -- 5:36:02
      1170000 -- [-25017.877] [...7 remote chains...] -- 5:35:58

      Average standard deviation of split frequencies: 0.028698

      1171000 -- [-25033.344] [...7 remote chains...] -- 5:35:53
      1172000 -- (-25060.519) [...7 remote chains...] -- 5:35:56
      1173000 -- [-25054.330] [...7 remote chains...] -- 5:35:52
      1174000 -- [-25054.759] [...7 remote chains...] -- 5:35:47
      1175000 -- [-25061.053] [...7 remote chains...] -- 5:35:43

      Average standard deviation of split frequencies: 0.028931

      1176000 -- [-25046.208] [...7 remote chains...] -- 5:35:39
      1177000 -- [-25055.673] [...7 remote chains...] -- 5:35:42
      1178000 -- [-25071.917] [...7 remote chains...] -- 5:35:37
      1179000 -- [-25074.287] [...7 remote chains...] -- 5:35:33
      1180000 -- [-25058.804] [...7 remote chains...] -- 5:35:29

      Average standard deviation of split frequencies: 0.029149

      1181000 -- [-25075.299] [...7 remote chains...] -- 5:35:24
      1182000 -- [-25058.125] [...7 remote chains...] -- 5:35:20
      1183000 -- [-25073.539] [...7 remote chains...] -- 5:35:23
      1184000 -- [-25055.038] [...7 remote chains...] -- 5:35:18
      1185000 -- [-25061.644] [...7 remote chains...] -- 5:35:14

      Average standard deviation of split frequencies: 0.028898

      1186000 -- [-25064.764] [...7 remote chains...] -- 5:35:10
      1187000 -- [-25059.099] [...7 remote chains...] -- 5:35:05
      1188000 -- [-25049.430] [...7 remote chains...] -- 5:35:08
      1189000 -- [-25066.473] [...7 remote chains...] -- 5:35:04
      1190000 -- (-25067.575) [...7 remote chains...] -- 5:35:00

      Average standard deviation of split frequencies: 0.028531

      1191000 -- [-25062.220] [...7 remote chains...] -- 5:34:55
      1192000 -- [-25043.467] [...7 remote chains...] -- 5:34:51
      1193000 -- [-25015.767] [...7 remote chains...] -- 5:34:47
      1194000 -- [-25019.304] [...7 remote chains...] -- 5:34:42
      1195000 -- [-25045.607] [...7 remote chains...] -- 5:34:45

      Average standard deviation of split frequencies: 0.028247

      1196000 -- [-25059.391] [...7 remote chains...] -- 5:34:41
      1197000 -- [-25050.606] [...7 remote chains...] -- 5:34:37
      1198000 -- [-25041.406] [...7 remote chains...] -- 5:34:32
      1199000 -- [-25043.140] [...7 remote chains...] -- 5:34:28
      1200000 -- [-25036.915] [...7 remote chains...] -- 5:34:24

      Average standard deviation of split frequencies: 0.027705

      1201000 -- [-25036.480] [...7 remote chains...] -- 5:34:26
      1202000 -- [-25046.674] [...7 remote chains...] -- 5:34:22
      1203000 -- [-25053.680] [...7 remote chains...] -- 5:34:18
      1204000 -- [-25056.811] [...7 remote chains...] -- 5:34:14
      1205000 -- [-25052.533] [...7 remote chains...] -- 5:34:09

      Average standard deviation of split frequencies: 0.027210

      1206000 -- [-25059.897] [...7 remote chains...] -- 5:34:12
      1207000 -- [-25057.738] [...7 remote chains...] -- 5:34:08
      1208000 -- [-25042.682] [...7 remote chains...] -- 5:34:04
      1209000 -- [-25049.324] [...7 remote chains...] -- 5:33:59
      1210000 -- [-25048.813] [...7 remote chains...] -- 5:33:55

      Average standard deviation of split frequencies: 0.026825

      1211000 -- [-25050.533] [...7 remote chains...] -- 5:33:51
      1212000 -- [-25040.246] [...7 remote chains...] -- 5:33:54
      1213000 -- [-25048.826] [...7 remote chains...] -- 5:33:49
      1214000 -- [-25042.545] [...7 remote chains...] -- 5:33:45
      1215000 -- [-25060.632] [...7 remote chains...] -- 5:33:41

      Average standard deviation of split frequencies: 0.026558

      1216000 -- [-25043.208] [...7 remote chains...] -- 5:33:36
      1217000 -- [-25056.312] [...7 remote chains...] -- 5:33:39
      1218000 -- [-25045.979] [...7 remote chains...] -- 5:33:35
      1219000 -- [-25054.708] [...7 remote chains...] -- 5:33:31
      1220000 -- [-25048.243] [...7 remote chains...] -- 5:33:26

      Average standard deviation of split frequencies: 0.026124

      1221000 -- [-25049.224] [...7 remote chains...] -- 5:33:22
      1222000 -- [-25064.566] [...7 remote chains...] -- 5:33:25
      1223000 -- [-25072.364] [...7 remote chains...] -- 5:33:21
      1224000 -- [-25053.658] [...7 remote chains...] -- 5:33:16
      1225000 -- [-25046.251] [...7 remote chains...] -- 5:33:12

      Average standard deviation of split frequencies: 0.025900

      1226000 -- [-25048.588] [...7 remote chains...] -- 5:33:08
      1227000 -- [-25048.400] [...7 remote chains...] -- 5:33:11
      1228000 -- [-25040.194] [...7 remote chains...] -- 5:33:07
      1229000 -- [-25046.619] [...7 remote chains...] -- 5:33:02
      1230000 -- [-25041.085] [...7 remote chains...] -- 5:32:58

      Average standard deviation of split frequencies: 0.025254

      1231000 -- [-25044.198] [...7 remote chains...] -- 5:32:54
      1232000 -- [-25047.144] [...7 remote chains...] -- 5:32:49
      1233000 -- [-25043.817] [...7 remote chains...] -- 5:32:52
      1234000 -- [-25035.788] [...7 remote chains...] -- 5:32:48
      1235000 -- [-25041.792] [...7 remote chains...] -- 5:32:44

      Average standard deviation of split frequencies: 0.025093

      1236000 -- [-25031.919] [...7 remote chains...] -- 5:32:40
      1237000 -- [-25024.653] [...7 remote chains...] -- 5:32:42
      1238000 -- [-25034.313] [...7 remote chains...] -- 5:32:38
      1239000 -- [-25050.712] [...7 remote chains...] -- 5:32:34
      1240000 -- [-25049.728] [...7 remote chains...] -- 5:32:30

      Average standard deviation of split frequencies: 0.024827

      1241000 -- [-25048.061] [...7 remote chains...] -- 5:32:25
      1242000 -- [-25052.305] [...7 remote chains...] -- 5:32:21
      1243000 -- [-25047.202] [...7 remote chains...] -- 5:32:24
      1244000 -- [-25040.735] [...7 remote chains...] -- 5:32:20
      1245000 -- [-25054.593] [...7 remote chains...] -- 5:32:16

      Average standard deviation of split frequencies: 0.024715

      1246000 -- [-25051.510] [...7 remote chains...] -- 5:32:11
      1247000 -- [-25051.593] [...7 remote chains...] -- 5:32:07
      1248000 -- [-25073.035] [...7 remote chains...] -- 5:32:10
      1249000 -- [-25059.215] [...7 remote chains...] -- 5:32:06
      1250000 -- (-25062.786) [...7 remote chains...] -- 5:32:02

      Average standard deviation of split frequencies: 0.024513

      1251000 -- (-25084.208) [...7 remote chains...] -- 5:31:57
      1252000 -- [-25063.951] [...7 remote chains...] -- 5:31:53
      1253000 -- [-25046.385] [...7 remote chains...] -- 5:31:56
      1254000 -- [-25053.392] [...7 remote chains...] -- 5:31:52
      1255000 -- [-25059.735] [...7 remote chains...] -- 5:31:47

      Average standard deviation of split frequencies: 0.024243

      1256000 -- [-25067.035] [...7 remote chains...] -- 5:31:43
      1257000 -- [-25058.440] [...7 remote chains...] -- 5:31:39
      1258000 -- [-25066.141] [...7 remote chains...] -- 5:31:35
      1259000 -- [-25060.485] [...7 remote chains...] -- 5:31:38
      1260000 -- [-25038.708] [...7 remote chains...] -- 5:31:33

      Average standard deviation of split frequencies: 0.023806

      1261000 -- [-25041.519] [...7 remote chains...] -- 5:31:29
      1262000 -- [-25039.526] [...7 remote chains...] -- 5:31:25
      1263000 -- [-25042.415] [...7 remote chains...] -- 5:31:21
      1264000 -- [-25051.789] [...7 remote chains...] -- 5:31:24
      1265000 -- [-25050.390] [...7 remote chains...] -- 5:31:19

      Average standard deviation of split frequencies: 0.023505

      1266000 -- (-25064.524) [...7 remote chains...] -- 5:31:15
      1267000 -- (-25086.073) [...7 remote chains...] -- 5:31:11
      1268000 -- (-25093.545) [...7 remote chains...] -- 5:31:07
      1269000 -- (-25102.135) [...7 remote chains...] -- 5:31:10
      1270000 -- (-25104.712) [...7 remote chains...] -- 5:31:05

      Average standard deviation of split frequencies: 0.023277

      1271000 -- (-25094.659) [...7 remote chains...] -- 5:31:01
      1272000 -- [-25089.599] [...7 remote chains...] -- 5:30:57
      1273000 -- (-25091.217) [...7 remote chains...] -- 5:30:53
      1274000 -- (-25091.641) [...7 remote chains...] -- 5:30:56
      1275000 -- [-25080.660] [...7 remote chains...] -- 5:30:51

      Average standard deviation of split frequencies: 0.022870

      1276000 -- [-25066.426] [...7 remote chains...] -- 5:30:47
      1277000 -- [-25042.248] [...7 remote chains...] -- 5:30:43
      1278000 -- [-25039.091] [...7 remote chains...] -- 5:30:39
      1279000 -- [-25058.992] [...7 remote chains...] -- 5:30:42
      1280000 -- [-25066.470] [...7 remote chains...] -- 5:30:38

      Average standard deviation of split frequencies: 0.022378

      1281000 -- [-25050.173] [...7 remote chains...] -- 5:30:33
      1282000 -- [-25051.159] [...7 remote chains...] -- 5:30:29
      1283000 -- [-25059.385] [...7 remote chains...] -- 5:30:25
      1284000 -- [-25064.234] [...7 remote chains...] -- 5:30:28
      1285000 -- [-25069.296] [...7 remote chains...] -- 5:30:24

      Average standard deviation of split frequencies: 0.022070

      1286000 -- [-25078.963] [...7 remote chains...] -- 5:30:19
      1287000 -- [-25071.025] [...7 remote chains...] -- 5:30:15
      1288000 -- [-25063.305] [...7 remote chains...] -- 5:30:11
      1289000 -- [-25073.150] [...7 remote chains...] -- 5:30:14
      1290000 -- [-25067.323] [...7 remote chains...] -- 5:30:10

      Average standard deviation of split frequencies: 0.021985

      1291000 -- [-25072.674] [...7 remote chains...] -- 5:30:06
      1292000 -- [-25054.705] [...7 remote chains...] -- 5:30:01
      1293000 -- [-25042.622] [...7 remote chains...] -- 5:30:04
      1294000 -- [-25048.566] [...7 remote chains...] -- 5:30:00
      1295000 -- [-25041.458] [...7 remote chains...] -- 5:29:56

      Average standard deviation of split frequencies: 0.021986

      1296000 -- [-25057.620] [...7 remote chains...] -- 5:29:52
      1297000 -- [-25071.338] [...7 remote chains...] -- 5:29:48
      1298000 -- (-25076.242) [...7 remote chains...] -- 5:29:43
      1299000 -- (-25087.486) [...7 remote chains...] -- 5:29:46
      1300000 -- [-25077.506] [...7 remote chains...] -- 5:29:42

      Average standard deviation of split frequencies: 0.021959

      1301000 -- [-25087.101] [...7 remote chains...] -- 5:29:38
      1302000 -- [-25055.481] [...7 remote chains...] -- 5:29:34
      1303000 -- [-25054.401] [...7 remote chains...] -- 5:29:30
      1304000 -- [-25050.199] [...7 remote chains...] -- 5:29:32
      1305000 -- [-25042.970] [...7 remote chains...] -- 5:29:28

      Average standard deviation of split frequencies: 0.021835

      1306000 -- [-25053.588] [...7 remote chains...] -- 5:29:24
      1307000 -- [-25056.382] [...7 remote chains...] -- 5:29:20
      1308000 -- [-25048.975] [...7 remote chains...] -- 5:29:16
      1309000 -- [-25042.254] [...7 remote chains...] -- 5:29:18
      1310000 -- [-25052.474] [...7 remote chains...] -- 5:29:14

      Average standard deviation of split frequencies: 0.021912

      1311000 -- [-25056.977] [...7 remote chains...] -- 5:29:10
      1312000 -- [-25070.686] [...7 remote chains...] -- 5:29:06
      1313000 -- [-25062.659] [...7 remote chains...] -- 5:29:02
      1314000 -- [-25071.351] [...7 remote chains...] -- 5:29:05
      1315000 -- (-25078.681) [...7 remote chains...] -- 5:29:01

      Average standard deviation of split frequencies: 0.022129

      1316000 -- (-25082.844) [...7 remote chains...] -- 5:28:56
      1317000 -- (-25070.668) [...7 remote chains...] -- 5:28:52
      1318000 -- [-25059.293] [...7 remote chains...] -- 5:28:48
      1319000 -- [-25054.582] [...7 remote chains...] -- 5:28:51
      1320000 -- [-25067.675] [...7 remote chains...] -- 5:28:47

      Average standard deviation of split frequencies: 0.022176

      1321000 -- [-25054.793] [...7 remote chains...] -- 5:28:43
      1322000 -- [-25067.023] [...7 remote chains...] -- 5:28:39
      1323000 -- [-25055.670] [...7 remote chains...] -- 5:28:35
      1324000 -- [-25052.604] [...7 remote chains...] -- 5:28:37
      1325000 -- [-25082.802] [...7 remote chains...] -- 5:28:33

      Average standard deviation of split frequencies: 0.021901

      1326000 -- [-25068.641] [...7 remote chains...] -- 5:28:29
      1327000 -- [-25057.318] [...7 remote chains...] -- 5:28:25
      1328000 -- (-25062.363) [...7 remote chains...] -- 5:28:21
      1329000 -- (-25063.045) [...7 remote chains...] -- 5:28:17
      1330000 -- (-25085.253) [...7 remote chains...] -- 5:28:19

      Average standard deviation of split frequencies: 0.021771

      1331000 -- (-25069.733) [...7 remote chains...] -- 5:28:15
      1332000 -- (-25054.410) [...7 remote chains...] -- 5:28:11
      1333000 -- [-25074.582] [...7 remote chains...] -- 5:28:07
      1334000 -- (-25076.212) [...7 remote chains...] -- 5:28:10
      1335000 -- [-25067.482] [...7 remote chains...] -- 5:28:06

      Average standard deviation of split frequencies: 0.021623

      1336000 -- (-25064.250) [...7 remote chains...] -- 5:28:02
      1337000 -- [-25061.788] [...7 remote chains...] -- 5:27:58
      1338000 -- [-25075.124] [...7 remote chains...] -- 5:27:54
      1339000 -- (-25067.541) [...7 remote chains...] -- 5:27:56
      1340000 -- [-25067.929] [...7 remote chains...] -- 5:27:52

      Average standard deviation of split frequencies: 0.021564

      1341000 -- (-25075.436) [...7 remote chains...] -- 5:27:48
      1342000 -- (-25084.673) [...7 remote chains...] -- 5:27:44
      1343000 -- (-25081.563) [...7 remote chains...] -- 5:27:40
      1344000 -- (-25088.465) [...7 remote chains...] -- 5:27:42
      1345000 -- [-25063.063] [...7 remote chains...] -- 5:27:38

      Average standard deviation of split frequencies: 0.021397

      1346000 -- [-25048.703] [...7 remote chains...] -- 5:27:34
      1347000 -- (-25079.804) [...7 remote chains...] -- 5:27:30
      1348000 -- [-25057.700] [...7 remote chains...] -- 5:27:33
      1349000 -- [-25057.464] [...7 remote chains...] -- 5:27:29
      1350000 -- [-25062.437] [...7 remote chains...] -- 5:27:25

      Average standard deviation of split frequencies: 0.021422

      1351000 -- [-25063.381] [...7 remote chains...] -- 5:27:21
      1352000 -- [-25069.590] [...7 remote chains...] -- 5:27:17
      1353000 -- [-25073.370] [...7 remote chains...] -- 5:27:19
      1354000 -- [-25049.069] [...7 remote chains...] -- 5:27:15
      1355000 -- [-25028.721] [...7 remote chains...] -- 5:27:11

      Average standard deviation of split frequencies: 0.021652

      1356000 -- [-25030.609] [...7 remote chains...] -- 5:27:07
      1357000 -- [-25054.444] [...7 remote chains...] -- 5:27:03
      1358000 -- [-25055.554] [...7 remote chains...] -- 5:27:05
      1359000 -- [-25039.370] [...7 remote chains...] -- 5:27:01
      1360000 -- [-25027.677] [...7 remote chains...] -- 5:26:57

      Average standard deviation of split frequencies: 0.021561

      1361000 -- [-25034.144] [...7 remote chains...] -- 5:26:53
      1362000 -- [-25030.679] [...7 remote chains...] -- 5:26:49
      1363000 -- [-25024.378] [...7 remote chains...] -- 5:26:52
      1364000 -- [-25039.830] [...7 remote chains...] -- 5:26:48
      1365000 -- [-25023.843] [...7 remote chains...] -- 5:26:44

      Average standard deviation of split frequencies: 0.021413

      1366000 -- [-25045.068] [...7 remote chains...] -- 5:26:40
      1367000 -- [-25050.092] [...7 remote chains...] -- 5:26:36
      1368000 -- [-25060.227] [...7 remote chains...] -- 5:26:38
      1369000 -- [-25062.779] [...7 remote chains...] -- 5:26:34
      1370000 -- (-25055.479) [...7 remote chains...] -- 5:26:30

      Average standard deviation of split frequencies: 0.021399

      1371000 -- (-25065.725) [...7 remote chains...] -- 5:26:26
      1372000 -- [-25054.400] [...7 remote chains...] -- 5:26:22
      1373000 -- [-25042.627] [...7 remote chains...] -- 5:26:18
      1374000 -- [-25037.689] [...7 remote chains...] -- 5:26:21
      1375000 -- (-25039.884) [...7 remote chains...] -- 5:26:17

      Average standard deviation of split frequencies: 0.021428

      1376000 -- [-25062.022] [...7 remote chains...] -- 5:26:13
      1377000 -- [-25052.652] [...7 remote chains...] -- 5:26:09
      1378000 -- [-25043.515] [...7 remote chains...] -- 5:26:05
      1379000 -- [-25054.291] [...7 remote chains...] -- 5:26:01
      1380000 -- [-25063.929] [...7 remote chains...] -- 5:25:57

      Average standard deviation of split frequencies: 0.021361

      1381000 -- [-25066.075] [...7 remote chains...] -- 5:25:53
      1382000 -- [-25068.085] [...7 remote chains...] -- 5:25:49
      1383000 -- [-25078.125] [...7 remote chains...] -- 5:25:45
      1384000 -- [-25064.134] [...7 remote chains...] -- 5:25:41
      1385000 -- [-25056.450] [...7 remote chains...] -- 5:25:37

      Average standard deviation of split frequencies: 0.020897

      1386000 -- [-25047.996] [...7 remote chains...] -- 5:25:39
      1387000 -- [-25052.119] [...7 remote chains...] -- 5:25:36
      1388000 -- [-25049.892] [...7 remote chains...] -- 5:25:32
      1389000 -- (-25063.269) [...7 remote chains...] -- 5:25:28
      1390000 -- [-25053.732] [...7 remote chains...] -- 5:25:24

      Average standard deviation of split frequencies: 0.020637

      1391000 -- [-25059.698] [...7 remote chains...] -- 5:25:26
      1392000 -- [-25041.780] [...7 remote chains...] -- 5:25:22
      1393000 -- [-25044.867] [...7 remote chains...] -- 5:25:18
      1394000 -- [-25031.203] [...7 remote chains...] -- 5:25:14
      1395000 -- [-25049.481] [...7 remote chains...] -- 5:25:17

      Average standard deviation of split frequencies: 0.020388

      1396000 -- [-25057.882] [...7 remote chains...] -- 5:25:13
      1397000 -- (-25079.251) [...7 remote chains...] -- 5:25:09
      1398000 -- [-25045.951] [...7 remote chains...] -- 5:25:05
      1399000 -- [-25043.370] [...7 remote chains...] -- 5:25:01
      1400000 -- [-25040.420] [...7 remote chains...] -- 5:24:57

      Average standard deviation of split frequencies: 0.020205

      1401000 -- [-25050.086] [...7 remote chains...] -- 5:24:53
      1402000 -- [-25044.516] [...7 remote chains...] -- 5:24:55
      1403000 -- [-25045.615] [...7 remote chains...] -- 5:24:51
      1404000 -- [-25030.381] [...7 remote chains...] -- 5:24:47
      1405000 -- [-25050.626] [...7 remote chains...] -- 5:24:44

      Average standard deviation of split frequencies: 0.019976

      1406000 -- [-25046.941] [...7 remote chains...] -- 5:24:40
      1407000 -- [-25051.721] [...7 remote chains...] -- 5:24:42
      1408000 -- [-25067.250] [...7 remote chains...] -- 5:24:38
      1409000 -- [-25043.728] [...7 remote chains...] -- 5:24:34
      1410000 -- [-25045.705] [...7 remote chains...] -- 5:24:30

      Average standard deviation of split frequencies: 0.019411

      1411000 -- [-25041.620] [...7 remote chains...] -- 5:24:26
      1412000 -- [-25052.561] [...7 remote chains...] -- 5:24:28
      1413000 -- [-25050.613] [...7 remote chains...] -- 5:24:25
      1414000 -- [-25038.330] [...7 remote chains...] -- 5:24:21
      1415000 -- [-25059.085] [...7 remote chains...] -- 5:24:17

      Average standard deviation of split frequencies: 0.018722

      1416000 -- [-25051.736] [...7 remote chains...] -- 5:24:13
      1417000 -- [-25063.357] [...7 remote chains...] -- 5:24:15
      1418000 -- [-25049.536] [...7 remote chains...] -- 5:24:11
      1419000 -- [-25044.596] [...7 remote chains...] -- 5:24:07
      1420000 -- [-25052.931] [...7 remote chains...] -- 5:24:03

      Average standard deviation of split frequencies: 0.018317

      1421000 -- [-25069.026] [...7 remote chains...] -- 5:24:00
      1422000 -- [-25061.327] [...7 remote chains...] -- 5:24:02
      1423000 -- [-25083.666] [...7 remote chains...] -- 5:23:58
      1424000 -- [-25066.803] [...7 remote chains...] -- 5:23:54
      1425000 -- [-25059.452] [...7 remote chains...] -- 5:23:50

      Average standard deviation of split frequencies: 0.017911

      1426000 -- (-25079.606) [...7 remote chains...] -- 5:23:46
      1427000 -- [-25044.338] [...7 remote chains...] -- 5:23:42
      1428000 -- [-25071.410] [...7 remote chains...] -- 5:23:45
      1429000 -- [-25050.101] [...7 remote chains...] -- 5:23:41
      1430000 -- [-25053.278] [...7 remote chains...] -- 5:23:37

      Average standard deviation of split frequencies: 0.017548

      1431000 -- [-25049.632] [...7 remote chains...] -- 5:23:33
      1432000 -- [-25038.458] [...7 remote chains...] -- 5:23:35
      1433000 -- [-25040.393] [...7 remote chains...] -- 5:23:31
      1434000 -- [-25049.718] [...7 remote chains...] -- 5:23:27
      1435000 -- [-25034.758] [...7 remote chains...] -- 5:23:24

      Average standard deviation of split frequencies: 0.017308

      1436000 -- [-25052.274] [...7 remote chains...] -- 5:23:20
      1437000 -- [-25047.031] [...7 remote chains...] -- 5:23:16
      1438000 -- [-25052.531] [...7 remote chains...] -- 5:23:18
      1439000 -- [-25039.966] [...7 remote chains...] -- 5:23:14
      1440000 -- [-25038.594] [...7 remote chains...] -- 5:23:10

      Average standard deviation of split frequencies: 0.017090

      1441000 -- [-25042.127] [...7 remote chains...] -- 5:23:06
      1442000 -- [-25048.702] [...7 remote chains...] -- 5:23:03
      1443000 -- [-25055.232] [...7 remote chains...] -- 5:23:05
      1444000 -- [-25047.014] [...7 remote chains...] -- 5:23:01
      1445000 -- [-25036.032] [...7 remote chains...] -- 5:22:57

      Average standard deviation of split frequencies: 0.017196

      1446000 -- [-25041.946] [...7 remote chains...] -- 5:22:53
      1447000 -- [-25050.832] [...7 remote chains...] -- 5:22:49
      1448000 -- [-25053.373] [...7 remote chains...] -- 5:22:46
      1449000 -- [-25038.481] [...7 remote chains...] -- 5:22:42
      1450000 -- [-25050.656] [...7 remote chains...] -- 5:22:44

      Average standard deviation of split frequencies: 0.017225

      1451000 -- [-25044.424] [...7 remote chains...] -- 5:22:40
      1452000 -- [-25055.882] [...7 remote chains...] -- 5:22:36
      1453000 -- [-25045.365] [...7 remote chains...] -- 5:22:32
      1454000 -- [-25036.934] [...7 remote chains...] -- 5:22:28
      1455000 -- [-25019.855] [...7 remote chains...] -- 5:22:31

      Average standard deviation of split frequencies: 0.017234

      1456000 -- [-25037.278] [...7 remote chains...] -- 5:22:27
      1457000 -- [-25040.223] [...7 remote chains...] -- 5:22:23
      1458000 -- [-25059.091] [...7 remote chains...] -- 5:22:19
      1459000 -- [-25057.647] [...7 remote chains...] -- 5:22:15
      1460000 -- [-25054.520] [...7 remote chains...] -- 5:22:17

      Average standard deviation of split frequencies: 0.017221

      1461000 -- [-25056.418] [...7 remote chains...] -- 5:22:14
      1462000 -- [-25071.625] [...7 remote chains...] -- 5:22:10
      1463000 -- [-25036.786] [...7 remote chains...] -- 5:22:06
      1464000 -- [-25056.347] [...7 remote chains...] -- 5:22:02
      1465000 -- [-25051.950] [...7 remote chains...] -- 5:21:58

      Average standard deviation of split frequencies: 0.017189

      1466000 -- [-25051.131] [...7 remote chains...] -- 5:22:00
      1467000 -- [-25030.600] [...7 remote chains...] -- 5:21:57
      1468000 -- [-25029.632] [...7 remote chains...] -- 5:21:53
      1469000 -- [-25018.588] [...7 remote chains...] -- 5:21:49
      1470000 -- [-25024.549] [...7 remote chains...] -- 5:21:45

      Average standard deviation of split frequencies: 0.017273

      1471000 -- [-25033.536] [...7 remote chains...] -- 5:21:41
      1472000 -- [-25050.154] [...7 remote chains...] -- 5:21:43
      1473000 -- [-25056.238] [...7 remote chains...] -- 5:21:40
      1474000 -- [-25055.642] [...7 remote chains...] -- 5:21:36
      1475000 -- [-25053.219] [...7 remote chains...] -- 5:21:32

      Average standard deviation of split frequencies: 0.017241

      1476000 -- [-25065.652] [...7 remote chains...] -- 5:21:28
      1477000 -- [-25056.140] [...7 remote chains...] -- 5:21:30
      1478000 -- [-25067.276] [...7 remote chains...] -- 5:21:26
      1479000 -- [-25049.941] [...7 remote chains...] -- 5:21:23
      1480000 -- [-25060.997] [...7 remote chains...] -- 5:21:19

      Average standard deviation of split frequencies: 0.017024

      1481000 -- [-25066.017] [...7 remote chains...] -- 5:21:15
      1482000 -- [-25065.967] [...7 remote chains...] -- 5:21:11
      1483000 -- [-25054.202] [...7 remote chains...] -- 5:21:13
      1484000 -- [-25061.280] [...7 remote chains...] -- 5:21:10
      1485000 -- [-25073.327] [...7 remote chains...] -- 5:21:06

      Average standard deviation of split frequencies: 0.016993

      1486000 -- [-25054.238] [...7 remote chains...] -- 5:21:02
      1487000 -- [-25052.858] [...7 remote chains...] -- 5:21:04
      1488000 -- [-25038.536] [...7 remote chains...] -- 5:21:00
      1489000 -- [-25048.451] [...7 remote chains...] -- 5:20:56
      1490000 -- [-25056.074] [...7 remote chains...] -- 5:20:53

      Average standard deviation of split frequencies: 0.016882

      1491000 -- [-25051.960] [...7 remote chains...] -- 5:20:49
      1492000 -- [-25044.413] [...7 remote chains...] -- 5:20:51
      1493000 -- [-25039.741] [...7 remote chains...] -- 5:20:47
      1494000 -- [-25053.287] [...7 remote chains...] -- 5:20:43
      1495000 -- [-25039.425] [...7 remote chains...] -- 5:20:40

      Average standard deviation of split frequencies: 0.016822

      1496000 -- [-25055.710] [...7 remote chains...] -- 5:20:36
      1497000 -- [-25047.218] [...7 remote chains...] -- 5:20:32
      1498000 -- [-25050.319] [...7 remote chains...] -- 5:20:34
      1499000 -- [-25052.249] [...7 remote chains...] -- 5:20:30
      1500000 -- [-25065.992] [...7 remote chains...] -- 5:20:27

      Average standard deviation of split frequencies: 0.016753

      1501000 -- [-25063.591] [...7 remote chains...] -- 5:20:23
      1502000 -- [-25049.222] [...7 remote chains...] -- 5:20:25
      1503000 -- [-25054.435] [...7 remote chains...] -- 5:20:21
      1504000 -- [-25047.444] [...7 remote chains...] -- 5:20:17
      1505000 -- [-25050.599] [...7 remote chains...] -- 5:20:13

      Average standard deviation of split frequencies: 0.016644

      1506000 -- [-25045.094] [...7 remote chains...] -- 5:20:10
      1507000 -- [-25060.051] [...7 remote chains...] -- 5:20:12
      1508000 -- [-25044.414] [...7 remote chains...] -- 5:20:08
      1509000 -- [-25037.320] [...7 remote chains...] -- 5:20:04
      1510000 -- [-25057.910] [...7 remote chains...] -- 5:20:00

      Average standard deviation of split frequencies: 0.016512

      1511000 -- [-25039.286] [...7 remote chains...] -- 5:19:57
      1512000 -- [-25050.720] [...7 remote chains...] -- 5:19:59
      1513000 -- [-25070.700] [...7 remote chains...] -- 5:19:55
      1514000 -- [-25059.584] [...7 remote chains...] -- 5:19:51
      1515000 -- [-25041.166] [...7 remote chains...] -- 5:19:47

      Average standard deviation of split frequencies: 0.016402

      1516000 -- [-25051.155] [...7 remote chains...] -- 5:19:49
      1517000 -- [-25050.962] [...7 remote chains...] -- 5:19:46
      1518000 -- [-25019.957] [...7 remote chains...] -- 5:19:42
      1519000 -- [-25030.984] [...7 remote chains...] -- 5:19:38
      1520000 -- [-25042.384] [...7 remote chains...] -- 5:19:34

      Average standard deviation of split frequencies: 0.016211

      1521000 -- [-25051.558] [...7 remote chains...] -- 5:19:31
      1522000 -- (-25066.982) [...7 remote chains...] -- 5:19:32
      1523000 -- [-25072.916] [...7 remote chains...] -- 5:19:29
      1524000 -- (-25058.467) [...7 remote chains...] -- 5:19:25
      1525000 -- [-25034.507] [...7 remote chains...] -- 5:19:21

      Average standard deviation of split frequencies: 0.016199

      1526000 -- [-25050.110] [...7 remote chains...] -- 5:19:18
      1527000 -- [-25044.616] [...7 remote chains...] -- 5:19:19
      1528000 -- [-25053.121] [...7 remote chains...] -- 5:19:16
      1529000 -- [-25058.207] [...7 remote chains...] -- 5:19:12
      1530000 -- [-25062.200] [...7 remote chains...] -- 5:19:08

      Average standard deviation of split frequencies: 0.016220

      1531000 -- [-25058.141] [...7 remote chains...] -- 5:19:05
      1532000 -- [-25045.953] [...7 remote chains...] -- 5:19:01
      1533000 -- [-25044.072] [...7 remote chains...] -- 5:19:03
      1534000 -- [-25045.564] [...7 remote chains...] -- 5:18:59
      1535000 -- [-25055.811] [...7 remote chains...] -- 5:18:55

      Average standard deviation of split frequencies: 0.016232

      1536000 -- (-25077.346) [...7 remote chains...] -- 5:18:52
      1537000 -- [-25077.713] [...7 remote chains...] -- 5:18:48
      1538000 -- [-25069.319] [...7 remote chains...] -- 5:18:50
      1539000 -- [-25062.576] [...7 remote chains...] -- 5:18:46
      1540000 -- [-25077.705] [...7 remote chains...] -- 5:18:42

      Average standard deviation of split frequencies: 0.016161

      1541000 -- (-25101.954) [...7 remote chains...] -- 5:18:39
      1542000 -- [-25090.817] [...7 remote chains...] -- 5:18:35
      1543000 -- [-25075.587] [...7 remote chains...] -- 5:18:31
      1544000 -- [-25062.534] [...7 remote chains...] -- 5:18:28
      1545000 -- [-25062.485] [...7 remote chains...] -- 5:18:29

      Average standard deviation of split frequencies: 0.016071

      1546000 -- [-25049.062] [...7 remote chains...] -- 5:18:26
      1547000 -- [-25062.548] [...7 remote chains...] -- 5:18:22
      1548000 -- [-25063.409] [...7 remote chains...] -- 5:18:18
      1549000 -- [-25053.060] [...7 remote chains...] -- 5:18:15
      1550000 -- [-25047.415] [...7 remote chains...] -- 5:18:17

      Average standard deviation of split frequencies: 0.016040

      1551000 -- [-25051.303] [...7 remote chains...] -- 5:18:13
      1552000 -- [-25043.312] [...7 remote chains...] -- 5:18:09
      1553000 -- [-25042.029] [...7 remote chains...] -- 5:18:05
      1554000 -- [-25054.531] [...7 remote chains...] -- 5:18:02
      1555000 -- [-25057.503] [...7 remote chains...] -- 5:17:58

      Average standard deviation of split frequencies: 0.016140

      1556000 -- [-25066.443] [...7 remote chains...] -- 5:18:00
      1557000 -- [-25047.312] [...7 remote chains...] -- 5:17:56
      1558000 -- [-25040.657] [...7 remote chains...] -- 5:17:53
      1559000 -- [-25051.292] [...7 remote chains...] -- 5:17:49
      1560000 -- [-25053.572] [...7 remote chains...] -- 5:17:45

      Average standard deviation of split frequencies: 0.016209

      1561000 -- [-25064.191] [...7 remote chains...] -- 5:17:47
      1562000 -- [-25053.460] [...7 remote chains...] -- 5:17:43
      1563000 -- [-25045.177] [...7 remote chains...] -- 5:17:40
      1564000 -- [-25046.428] [...7 remote chains...] -- 5:17:36
      1565000 -- [-25063.213] [...7 remote chains...] -- 5:17:32

      Average standard deviation of split frequencies: 0.016201

      1566000 -- [-25073.357] [...7 remote chains...] -- 5:17:34
      1567000 -- [-25069.968] [...7 remote chains...] -- 5:17:30
      1568000 -- [-25074.954] [...7 remote chains...] -- 5:17:27
      1569000 -- [-25052.875] [...7 remote chains...] -- 5:17:23
      1570000 -- [-25064.064] [...7 remote chains...] -- 5:17:19

      Average standard deviation of split frequencies: 0.016052

      1571000 -- [-25065.106] [...7 remote chains...] -- 5:17:21
      1572000 -- [-25052.803] [...7 remote chains...] -- 5:17:18
      1573000 -- (-25075.368) [...7 remote chains...] -- 5:17:14
      1574000 -- (-25069.660) [...7 remote chains...] -- 5:17:10
      1575000 -- [-25066.232] [...7 remote chains...] -- 5:17:07

      Average standard deviation of split frequencies: 0.016063

      1576000 -- [-25051.051] [...7 remote chains...] -- 5:17:08
      1577000 -- [-25053.560] [...7 remote chains...] -- 5:17:05
      1578000 -- [-25035.536] [...7 remote chains...] -- 5:17:01
      1579000 -- [-25057.217] [...7 remote chains...] -- 5:16:57
      1580000 -- [-25048.254] [...7 remote chains...] -- 5:16:54

      Average standard deviation of split frequencies: 0.016037

      1581000 -- [-25047.613] [...7 remote chains...] -- 5:16:55
      1582000 -- [-25036.831] [...7 remote chains...] -- 5:16:52
      1583000 -- [-25024.960] [...7 remote chains...] -- 5:16:48
      1584000 -- [-25041.514] [...7 remote chains...] -- 5:16:45
      1585000 -- [-25036.615] [...7 remote chains...] -- 5:16:46

      Average standard deviation of split frequencies: 0.015959

      1586000 -- [-25036.832] [...7 remote chains...] -- 5:16:43
      1587000 -- [-25038.397] [...7 remote chains...] -- 5:16:39
      1588000 -- [-25048.364] [...7 remote chains...] -- 5:16:35
      1589000 -- [-25064.984] [...7 remote chains...] -- 5:16:32
      1590000 -- [-25058.647] [...7 remote chains...] -- 5:16:33

      Average standard deviation of split frequencies: 0.015827

      1591000 -- (-25075.755) [...7 remote chains...] -- 5:16:30
      1592000 -- [-25060.218] [...7 remote chains...] -- 5:16:26
      1593000 -- (-25080.666) [...7 remote chains...] -- 5:16:23
      1594000 -- [-25070.294] [...7 remote chains...] -- 5:16:19
      1595000 -- (-25065.528) [...7 remote chains...] -- 5:16:15

      Average standard deviation of split frequencies: 0.015843

      1596000 -- (-25097.104) [...7 remote chains...] -- 5:16:17
      1597000 -- (-25080.934) [...7 remote chains...] -- 5:16:13
      1598000 -- (-25094.520) [...7 remote chains...] -- 5:16:10
      1599000 -- (-25092.206) [...7 remote chains...] -- 5:16:06
      1600000 -- (-25088.153) [...7 remote chains...] -- 5:16:03

      Average standard deviation of split frequencies: 0.015700

      1601000 -- (-25088.488) [...7 remote chains...] -- 5:16:04
      1602000 -- (-25081.570) [...7 remote chains...] -- 5:16:01
      1603000 -- [-25074.491] [...7 remote chains...] -- 5:15:57
      1604000 -- [-25063.617] [...7 remote chains...] -- 5:15:53
      1605000 -- [-25043.199] [...7 remote chains...] -- 5:15:50

      Average standard deviation of split frequencies: 0.015555

      1606000 -- (-25061.361) [...7 remote chains...] -- 5:15:46
      1607000 -- [-25063.951] [...7 remote chains...] -- 5:15:48
      1608000 -- [-25072.719] [...7 remote chains...] -- 5:15:44
      1609000 -- [-25061.076] [...7 remote chains...] -- 5:15:41
      1610000 -- [-25036.664] [...7 remote chains...] -- 5:15:37

      Average standard deviation of split frequencies: 0.015527

      1611000 -- [-25049.929] [...7 remote chains...] -- 5:15:39
      1612000 -- [-25046.552] [...7 remote chains...] -- 5:15:35
      1613000 -- [-25048.842] [...7 remote chains...] -- 5:15:31
      1614000 -- [-25043.443] [...7 remote chains...] -- 5:15:28
      1615000 -- [-25032.873] [...7 remote chains...] -- 5:15:29

      Average standard deviation of split frequencies: 0.015519

      1616000 -- [-25035.828] [...7 remote chains...] -- 5:15:26
      1617000 -- [-25040.757] [...7 remote chains...] -- 5:15:22
      1618000 -- [-25047.867] [...7 remote chains...] -- 5:15:19
      1619000 -- [-25057.934] [...7 remote chains...] -- 5:15:15
      1620000 -- [-25068.712] [...7 remote chains...] -- 5:15:11

      Average standard deviation of split frequencies: 0.015474

      1621000 -- [-25051.837] [...7 remote chains...] -- 5:15:13
      1622000 -- [-25046.189] [...7 remote chains...] -- 5:15:09
      1623000 -- [-25040.152] [...7 remote chains...] -- 5:15:06
      1624000 -- [-25043.446] [...7 remote chains...] -- 5:15:02
      1625000 -- [-25051.801] [...7 remote chains...] -- 5:14:59

      Average standard deviation of split frequencies: 0.015548

      1626000 -- [-25047.587] [...7 remote chains...] -- 5:15:00
      1627000 -- [-25057.608] [...7 remote chains...] -- 5:14:57
      1628000 -- [-25054.410] [...7 remote chains...] -- 5:14:53
      1629000 -- [-25063.595] [...7 remote chains...] -- 5:14:49
      1630000 -- [-25053.166] [...7 remote chains...] -- 5:14:46

      Average standard deviation of split frequencies: 0.015404

      1631000 -- [-25069.367] [...7 remote chains...] -- 5:14:47
      1632000 -- [-25062.451] [...7 remote chains...] -- 5:14:44
      1633000 -- [-25028.595] [...7 remote chains...] -- 5:14:40
      1634000 -- [-25036.058] [...7 remote chains...] -- 5:14:37
      1635000 -- [-25050.426] [...7 remote chains...] -- 5:14:33

      Average standard deviation of split frequencies: 0.015514

      1636000 -- [-25043.818] [...7 remote chains...] -- 5:14:30
      1637000 -- [-25035.837] [...7 remote chains...] -- 5:14:31
      1638000 -- [-25046.385] [...7 remote chains...] -- 5:14:28
      1639000 -- [-25054.349] [...7 remote chains...] -- 5:14:24
      1640000 -- [-25047.922] [...7 remote chains...] -- 5:14:20

      Average standard deviation of split frequencies: 0.015682

      1641000 -- [-25034.649] [...7 remote chains...] -- 5:14:17
      1642000 -- [-25054.724] [...7 remote chains...] -- 5:14:18
      1643000 -- [-25067.143] [...7 remote chains...] -- 5:14:15
      1644000 -- [-25056.621] [...7 remote chains...] -- 5:14:11
      1645000 -- (-25062.368) [...7 remote chains...] -- 5:14:08

      Average standard deviation of split frequencies: 0.015709

      1646000 -- [-25039.613] [...7 remote chains...] -- 5:14:04
      1647000 -- [-25047.336] [...7 remote chains...] -- 5:14:01
      1648000 -- [-25027.430] [...7 remote chains...] -- 5:14:02
      1649000 -- [-25050.832] [...7 remote chains...] -- 5:13:59
      1650000 -- [-25061.294] [...7 remote chains...] -- 5:13:55

      Average standard deviation of split frequencies: 0.015803

      1651000 -- [-25071.516] [...7 remote chains...] -- 5:13:52
      1652000 -- [-25062.399] [...7 remote chains...] -- 5:13:48
      1653000 -- [-25054.111] [...7 remote chains...] -- 5:13:49
      1654000 -- [-25041.436] [...7 remote chains...] -- 5:13:46
      1655000 -- [-25059.710] [...7 remote chains...] -- 5:13:42

      Average standard deviation of split frequencies: 0.015756

      1656000 -- [-25063.744] [...7 remote chains...] -- 5:13:39
      1657000 -- [-25042.930] [...7 remote chains...] -- 5:13:40
      1658000 -- [-25035.690] [...7 remote chains...] -- 5:13:37
      1659000 -- [-25043.876] [...7 remote chains...] -- 5:13:33
      1660000 -- [-25072.635] [...7 remote chains...] -- 5:13:30

      Average standard deviation of split frequencies: 0.015768

      1661000 -- [-25066.655] [...7 remote chains...] -- 5:13:26
      1662000 -- [-25053.758] [...7 remote chains...] -- 5:13:23
      1663000 -- [-25051.452] [...7 remote chains...] -- 5:13:24
      1664000 -- [-25043.904] [...7 remote chains...] -- 5:13:21
      1665000 -- [-25034.730] [...7 remote chains...] -- 5:13:17

      Average standard deviation of split frequencies: 0.015938

      1666000 -- [-25044.372] [...7 remote chains...] -- 5:13:14
      1667000 -- [-25059.409] [...7 remote chains...] -- 5:13:10
      1668000 -- [-25057.946] [...7 remote chains...] -- 5:13:11
      1669000 -- [-25051.305] [...7 remote chains...] -- 5:13:08
      1670000 -- [-25060.614] [...7 remote chains...] -- 5:13:04

      Average standard deviation of split frequencies: 0.015974

      1671000 -- [-25069.999] [...7 remote chains...] -- 5:13:01
      1672000 -- [-25045.260] [...7 remote chains...] -- 5:12:57
      1673000 -- [-25055.861] [...7 remote chains...] -- 5:12:54
      1674000 -- [-25073.120] [...7 remote chains...] -- 5:12:55
      1675000 -- [-25064.178] [...7 remote chains...] -- 5:12:52

      Average standard deviation of split frequencies: 0.016090

      1676000 -- [-25076.444] [...7 remote chains...] -- 5:12:48
      1677000 -- (-25082.892) [...7 remote chains...] -- 5:12:45
      1678000 -- [-25087.570] [...7 remote chains...] -- 5:12:41
      1679000 -- [-25093.108] [...7 remote chains...] -- 5:12:38
      1680000 -- [-25085.029] [...7 remote chains...] -- 5:12:39

      Average standard deviation of split frequencies: 0.016275

      1681000 -- [-25067.567] [...7 remote chains...] -- 5:12:36
      1682000 -- [-25068.626] [...7 remote chains...] -- 5:12:32
      1683000 -- [-25070.993] [...7 remote chains...] -- 5:12:29
      1684000 -- [-25064.392] [...7 remote chains...] -- 5:12:25
      1685000 -- [-25060.737] [...7 remote chains...] -- 5:12:26

      Average standard deviation of split frequencies: 0.016474

      1686000 -- [-25045.622] [...7 remote chains...] -- 5:12:23
      1687000 -- [-25055.078] [...7 remote chains...] -- 5:12:19
      1688000 -- [-25062.722] [...7 remote chains...] -- 5:12:16
      1689000 -- [-25064.716] [...7 remote chains...] -- 5:12:12
      1690000 -- [-25042.682] [...7 remote chains...] -- 5:12:14

      Average standard deviation of split frequencies: 0.016655

      1691000 -- [-25054.003] [...7 remote chains...] -- 5:12:10
      1692000 -- [-25062.230] [...7 remote chains...] -- 5:12:07
      1693000 -- (-25087.511) [...7 remote chains...] -- 5:12:03
      1694000 -- (-25093.939) [...7 remote chains...] -- 5:12:00
      1695000 -- (-25126.388) [...7 remote chains...] -- 5:12:01

      Average standard deviation of split frequencies: 0.017118

      1696000 -- (-25146.601) [...7 remote chains...] -- 5:11:58
      1697000 -- (-25142.240) [...7 remote chains...] -- 5:11:54
      1698000 -- (-25127.989) [...7 remote chains...] -- 5:11:51
      1699000 -- (-25120.349) [...7 remote chains...] -- 5:11:47
      1700000 -- (-25112.976) [...7 remote chains...] -- 5:11:44

      Average standard deviation of split frequencies: 0.017289

      1701000 -- (-25085.648) [...7 remote chains...] -- 5:11:45
      1702000 -- [-25070.969] [...7 remote chains...] -- 5:11:42
      1703000 -- (-25058.623) [...7 remote chains...] -- 5:11:38
      1704000 -- (-25093.232) [...7 remote chains...] -- 5:11:35
      1705000 -- (-25100.793) [...7 remote chains...] -- 5:11:31

      Average standard deviation of split frequencies: 0.017417

      1706000 -- (-25073.042) [...7 remote chains...] -- 5:11:33
      1707000 -- (-25072.798) [...7 remote chains...] -- 5:11:29
      1708000 -- (-25066.402) [...7 remote chains...] -- 5:11:26
      1709000 -- [-25073.352] [...7 remote chains...] -- 5:11:22
      1710000 -- [-25046.761] [...7 remote chains...] -- 5:11:24

      Average standard deviation of split frequencies: 0.017401

      1711000 -- [-25037.648] [...7 remote chains...] -- 5:11:20
      1712000 -- [-25036.741] [...7 remote chains...] -- 5:11:17
      1713000 -- [-25038.898] [...7 remote chains...] -- 5:11:13
      1714000 -- [-25035.041] [...7 remote chains...] -- 5:11:10
      1715000 -- [-25031.845] [...7 remote chains...] -- 5:11:11

      Average standard deviation of split frequencies: 0.017361

      1716000 -- [-25034.006] [...7 remote chains...] -- 5:11:07
      1717000 -- [-25032.158] [...7 remote chains...] -- 5:11:04
      1718000 -- [-25044.976] [...7 remote chains...] -- 5:11:01
      1719000 -- [-25041.109] [...7 remote chains...] -- 5:10:57
      1720000 -- [-25045.811] [...7 remote chains...] -- 5:10:54

      Average standard deviation of split frequencies: 0.017428

      1721000 -- (-25058.256) [...7 remote chains...] -- 5:10:55
      1722000 -- [-25039.765] [...7 remote chains...] -- 5:10:51
      1723000 -- [-25047.682] [...7 remote chains...] -- 5:10:48
      1724000 -- [-25045.803] [...7 remote chains...] -- 5:10:45
      1725000 -- [-25055.605] [...7 remote chains...] -- 5:10:41

      Average standard deviation of split frequencies: 0.017452

      1726000 -- [-25038.958] [...7 remote chains...] -- 5:10:42
      1727000 -- [-25032.004] [...7 remote chains...] -- 5:10:39
      1728000 -- [-25035.230] [...7 remote chains...] -- 5:10:35
      1729000 -- [-25052.565] [...7 remote chains...] -- 5:10:32
      1730000 -- [-25059.294] [...7 remote chains...] -- 5:10:29

      Average standard deviation of split frequencies: 0.017317

      1731000 -- [-25045.988] [...7 remote chains...] -- 5:10:25
      1732000 -- [-25044.753] [...7 remote chains...] -- 5:10:26
      1733000 -- [-25039.552] [...7 remote chains...] -- 5:10:23
      1734000 -- [-25049.702] [...7 remote chains...] -- 5:10:19
      1735000 -- [-25055.928] [...7 remote chains...] -- 5:10:16

      Average standard deviation of split frequencies: 0.017264

      1736000 -- [-25071.465] [...7 remote chains...] -- 5:10:13
      1737000 -- [-25072.011] [...7 remote chains...] -- 5:10:14
      1738000 -- [-25056.613] [...7 remote chains...] -- 5:10:10
      1739000 -- [-25028.359] [...7 remote chains...] -- 5:10:07
      1740000 -- [-25030.132] [...7 remote chains...] -- 5:10:03

      Average standard deviation of split frequencies: 0.017267

      1741000 -- [-25032.630] [...7 remote chains...] -- 5:10:00
      1742000 -- [-25059.855] [...7 remote chains...] -- 5:10:01
      1743000 -- [-25054.011] [...7 remote chains...] -- 5:09:58
      1744000 -- [-25047.986] [...7 remote chains...] -- 5:09:54
      1745000 -- [-25045.487] [...7 remote chains...] -- 5:09:51

      Average standard deviation of split frequencies: 0.017298

      1746000 -- [-25041.164] [...7 remote chains...] -- 5:09:48
      1747000 -- [-25049.763] [...7 remote chains...] -- 5:09:44
      1748000 -- [-25038.238] [...7 remote chains...] -- 5:09:41
      1749000 -- [-25054.529] [...7 remote chains...] -- 5:09:42
      1750000 -- [-25041.296] [...7 remote chains...] -- 5:09:39

      Average standard deviation of split frequencies: 0.017229

      1751000 -- [-25023.253] [...7 remote chains...] -- 5:09:35
      1752000 -- [-25055.749] [...7 remote chains...] -- 5:09:32
      1753000 -- [-25061.571] [...7 remote chains...] -- 5:09:28
      1754000 -- [-25070.415] [...7 remote chains...] -- 5:09:29
      1755000 -- [-25074.736] [...7 remote chains...] -- 5:09:26

      Average standard deviation of split frequencies: 0.017360

      1756000 -- (-25070.428) [...7 remote chains...] -- 5:09:23
      1757000 -- [-25076.545] [...7 remote chains...] -- 5:09:19
      1758000 -- [-25064.210] [...7 remote chains...] -- 5:09:16
      1759000 -- [-25077.534] [...7 remote chains...] -- 5:09:17
      1760000 -- [-25056.977] [...7 remote chains...] -- 5:09:14

      Average standard deviation of split frequencies: 0.017365

      1761000 -- [-25071.776] [...7 remote chains...] -- 5:09:10
      1762000 -- [-25069.469] [...7 remote chains...] -- 5:09:07
      1763000 -- [-25050.452] [...7 remote chains...] -- 5:09:03
      1764000 -- [-25071.443] [...7 remote chains...] -- 5:09:05
      1765000 -- [-25054.189] [...7 remote chains...] -- 5:09:01

      Average standard deviation of split frequencies: 0.017333

      1766000 -- [-25052.929] [...7 remote chains...] -- 5:08:58
      1767000 -- (-25064.600) [...7 remote chains...] -- 5:08:54
      1768000 -- [-25055.559] [...7 remote chains...] -- 5:08:55
      1769000 -- [-25045.694] [...7 remote chains...] -- 5:08:52
      1770000 -- [-25043.310] [...7 remote chains...] -- 5:08:49

      Average standard deviation of split frequencies: 0.017392

      1771000 -- [-25034.648] [...7 remote chains...] -- 5:08:45
      1772000 -- [-25046.538] [...7 remote chains...] -- 5:08:42
      1773000 -- [-25041.517] [...7 remote chains...] -- 5:08:43
      1774000 -- [-25038.676] [...7 remote chains...] -- 5:08:40
      1775000 -- [-25032.915] [...7 remote chains...] -- 5:08:36

      Average standard deviation of split frequencies: 0.017433

      1776000 -- [-25027.424] [...7 remote chains...] -- 5:08:33
      1777000 -- [-25031.584] [...7 remote chains...] -- 5:08:29
      1778000 -- [-25050.253] [...7 remote chains...] -- 5:08:31
      1779000 -- [-25056.869] [...7 remote chains...] -- 5:08:27
      1780000 -- [-25048.818] [...7 remote chains...] -- 5:08:24

      Average standard deviation of split frequencies: 0.017428

      1781000 -- [-25054.743] [...7 remote chains...] -- 5:08:20
      1782000 -- [-25055.813] [...7 remote chains...] -- 5:08:17
      1783000 -- [-25048.066] [...7 remote chains...] -- 5:08:18
      1784000 -- [-25040.754] [...7 remote chains...] -- 5:08:15
      1785000 -- [-25038.540] [...7 remote chains...] -- 5:08:11

      Average standard deviation of split frequencies: 0.017502

      1786000 -- [-25052.928] [...7 remote chains...] -- 5:08:08
      1787000 -- [-25066.263] [...7 remote chains...] -- 5:08:04
      1788000 -- [-25054.464] [...7 remote chains...] -- 5:08:06
      1789000 -- [-25041.189] [...7 remote chains...] -- 5:08:02
      1790000 -- [-25055.038] [...7 remote chains...] -- 5:07:59

      Average standard deviation of split frequencies: 0.017441

      1791000 -- [-25050.042] [...7 remote chains...] -- 5:07:55
      1792000 -- (-25053.924) [...7 remote chains...] -- 5:07:52
      1793000 -- [-25051.081] [...7 remote chains...] -- 5:07:53
      1794000 -- [-25055.717] [...7 remote chains...] -- 5:07:50
      1795000 -- [-25053.112] [...7 remote chains...] -- 5:07:46

      Average standard deviation of split frequencies: 0.017286

      1796000 -- [-25054.175] [...7 remote chains...] -- 5:07:43
      1797000 -- [-25065.780] [...7 remote chains...] -- 5:07:40
      1798000 -- [-25060.023] [...7 remote chains...] -- 5:07:41
      1799000 -- [-25046.296] [...7 remote chains...] -- 5:07:37
      1800000 -- [-25060.776] [...7 remote chains...] -- 5:07:34

      Average standard deviation of split frequencies: 0.017134

      1801000 -- [-25072.523] [...7 remote chains...] -- 5:07:31
      1802000 -- (-25065.864) [...7 remote chains...] -- 5:07:27
      1803000 -- [-25058.319] [...7 remote chains...] -- 5:07:28
      1804000 -- [-25073.257] [...7 remote chains...] -- 5:07:25
      1805000 -- [-25060.247] [...7 remote chains...] -- 5:07:22

      Average standard deviation of split frequencies: 0.017025

      1806000 -- [-25047.620] [...7 remote chains...] -- 5:07:18
      1807000 -- [-25079.563] [...7 remote chains...] -- 5:07:19
      1808000 -- (-25081.218) [...7 remote chains...] -- 5:07:16
      1809000 -- [-25065.742] [...7 remote chains...] -- 5:07:13
      1810000 -- [-25059.389] [...7 remote chains...] -- 5:07:09

      Average standard deviation of split frequencies: 0.016891

      1811000 -- [-25052.287] [...7 remote chains...] -- 5:07:10
      1812000 -- [-25058.299] [...7 remote chains...] -- 5:07:07
      1813000 -- [-25039.825] [...7 remote chains...] -- 5:07:04
      1814000 -- [-25037.632] [...7 remote chains...] -- 5:07:00
      1815000 -- [-25059.594] [...7 remote chains...] -- 5:06:57

      Average standard deviation of split frequencies: 0.016618

      1816000 -- [-25055.921] [...7 remote chains...] -- 5:06:58
      1817000 -- [-25064.982] [...7 remote chains...] -- 5:06:55
      1818000 -- [-25056.611] [...7 remote chains...] -- 5:06:51
      1819000 -- [-25036.781] [...7 remote chains...] -- 5:06:48
      1820000 -- [-25056.155] [...7 remote chains...] -- 5:06:45

      Average standard deviation of split frequencies: 0.016478

      1821000 -- [-25055.050] [...7 remote chains...] -- 5:06:46
      1822000 -- [-25067.684] [...7 remote chains...] -- 5:06:42
      1823000 -- (-25079.344) [...7 remote chains...] -- 5:06:39
      1824000 -- [-25060.365] [...7 remote chains...] -- 5:06:36
      1825000 -- (-25075.126) [...7 remote chains...] -- 5:06:32

      Average standard deviation of split frequencies: 0.016384

      1826000 -- [-25079.366] [...7 remote chains...] -- 5:06:33
      1827000 -- [-25079.032] [...7 remote chains...] -- 5:06:30
      1828000 -- [-25042.477] [...7 remote chains...] -- 5:06:27
      1829000 -- [-25024.628] [...7 remote chains...] -- 5:06:23
      1830000 -- [-25037.844] [...7 remote chains...] -- 5:06:20

      Average standard deviation of split frequencies: 0.016217

      1831000 -- [-25033.241] [...7 remote chains...] -- 5:06:21
      1832000 -- [-25039.689] [...7 remote chains...] -- 5:06:18
      1833000 -- [-25047.985] [...7 remote chains...] -- 5:06:14
      1834000 -- [-25056.156] [...7 remote chains...] -- 5:06:11
      1835000 -- [-25054.176] [...7 remote chains...] -- 5:06:07

      Average standard deviation of split frequencies: 0.016108

      1836000 -- [-25069.225] [...7 remote chains...] -- 5:06:09
      1837000 -- [-25060.762] [...7 remote chains...] -- 5:06:05
      1838000 -- [-25059.519] [...7 remote chains...] -- 5:06:02
      1839000 -- [-25054.585] [...7 remote chains...] -- 5:05:58
      1840000 -- [-25061.945] [...7 remote chains...] -- 5:05:55

      Average standard deviation of split frequencies: 0.015926

      1841000 -- [-25055.392] [...7 remote chains...] -- 5:05:56
      1842000 -- [-25044.020] [...7 remote chains...] -- 5:05:53
      1843000 -- [-25034.337] [...7 remote chains...] -- 5:05:49
      1844000 -- [-25028.465] [...7 remote chains...] -- 5:05:51
      1845000 -- [-25030.042] [...7 remote chains...] -- 5:05:52

      Average standard deviation of split frequencies: 0.015696

      1846000 -- [-25032.911] [...7 remote chains...] -- 5:05:48
      1847000 -- [-25032.737] [...7 remote chains...] -- 5:05:49
      1848000 -- [-25042.697] [...7 remote chains...] -- 5:05:46
      1849000 -- [-25049.216] [...7 remote chains...] -- 5:05:56
      1850000 -- [-25060.498] [...7 remote chains...] -- 5:05:52

      Average standard deviation of split frequencies: 0.015627

      1851000 -- [-25059.635] [...7 remote chains...] -- 5:05:53
      1852000 -- [-25060.621] [...7 remote chains...] -- 5:05:50
      1853000 -- [-25052.120] [...7 remote chains...] -- 5:06:04
      1854000 -- [-25056.867] [...7 remote chains...] -- 5:06:01
      1855000 -- [-25041.387] [...7 remote chains...] -- 5:06:15

      Average standard deviation of split frequencies: 0.015625

      1856000 -- [-25036.619] [...7 remote chains...] -- 5:06:12
      1857000 -- [-25050.008] [...7 remote chains...] -- 5:06:35
      1858000 -- [-25062.169] [...7 remote chains...] -- 5:06:31
      1859000 -- [-25044.659] [...7 remote chains...] -- 5:06:41
      1860000 -- [-25042.422] [...7 remote chains...] -- 5:06:38

      Average standard deviation of split frequencies: 0.015483

      1861000 -- [-25028.335] [...7 remote chains...] -- 5:06:47
      1862000 -- [-25038.884] [...7 remote chains...] -- 5:06:44
      1863000 -- [-25042.003] [...7 remote chains...] -- 5:06:45
      1864000 -- [-25023.217] [...7 remote chains...] -- 5:06:42
      1865000 -- [-25024.875] [...7 remote chains...] -- 5:06:42

      Average standard deviation of split frequencies: 0.015419

      1866000 -- [-25034.230] [...7 remote chains...] -- 5:06:43
      1867000 -- [-25039.922] [...7 remote chains...] -- 5:06:40
      1868000 -- [-25049.245] [...7 remote chains...] -- 5:06:37
      1869000 -- [-25034.881] [...7 remote chains...] -- 5:06:46
      1870000 -- [-25050.464] [...7 remote chains...] -- 5:06:47

      Average standard deviation of split frequencies: 0.015403

      1871000 -- [-25058.059] [...7 remote chains...] -- 5:06:52
      1872000 -- [-25032.805] [...7 remote chains...] -- 5:06:49
      1873000 -- [-25029.065] [...7 remote chains...] -- 5:06:59
      1874000 -- [-25030.179] [...7 remote chains...] -- 5:06:55
      1875000 -- [-25033.469] [...7 remote chains...] -- 5:06:56

      Average standard deviation of split frequencies: 0.015366

      1876000 -- [-25054.790] [...7 remote chains...] -- 5:06:57
      1877000 -- [-25045.860] [...7 remote chains...] -- 5:06:54
      1878000 -- [-25046.944] [...7 remote chains...] -- 5:06:55
      1879000 -- [-25037.030] [...7 remote chains...] -- 5:07:08
      1880000 -- [-25041.406] [...7 remote chains...] -- 5:07:05

      Average standard deviation of split frequencies: 0.015303

      1881000 -- [-25070.203] [...7 remote chains...] -- 5:07:15
      1882000 -- (-25069.914) [...7 remote chains...] -- 5:07:11
      1883000 -- [-25053.322] [...7 remote chains...] -- 5:07:25
      1884000 -- [-25048.212] [...7 remote chains...] -- 5:07:21
      1885000 -- [-25049.276] [...7 remote chains...] -- 5:07:22

      Average standard deviation of split frequencies: 0.015323

      1886000 -- [-25064.724] [...7 remote chains...] -- 5:07:23
      1887000 -- [-25063.573] [...7 remote chains...] -- 5:07:28
      1888000 -- [-25063.411] [...7 remote chains...] -- 5:07:25
      1889000 -- [-25047.738] [...7 remote chains...] -- 5:07:34
      1890000 -- [-25047.470] [...7 remote chains...] -- 5:07:35

      Average standard deviation of split frequencies: 0.015185

      1891000 -- [-25032.083] [...7 remote chains...] -- 5:07:45
      1892000 -- [-25066.252] [...7 remote chains...] -- 5:07:45
      1893000 -- [-25070.269] [...7 remote chains...] -- 5:08:12
      1894000 -- [-25068.506] [...7 remote chains...] -- 5:08:08
      1895000 -- [-25055.942] [...7 remote chains...] -- 5:08:35

      Average standard deviation of split frequencies: 0.015165

      1896000 -- [-25052.092] [...7 remote chains...] -- 5:08:31
      1897000 -- (-25079.042) [...7 remote chains...] -- 5:08:36
      1898000 -- (-25085.638) [...7 remote chains...] -- 5:08:37
      1899000 -- [-25074.543] [...7 remote chains...] -- 5:08:46
      1900000 -- [-25064.317] [...7 remote chains...] -- 5:08:43

      Average standard deviation of split frequencies: 0.015134

      1901000 -- [-25083.909] [...7 remote chains...] -- 5:09:01
      1902000 -- [-25062.791] [...7 remote chains...] -- 5:08:57
      1903000 -- [-25045.022] [...7 remote chains...] -- 5:09:19
      1904000 -- [-25033.207] [...7 remote chains...] -- 5:09:20
      1905000 -- [-25041.056] [...7 remote chains...] -- 5:09:21

      Average standard deviation of split frequencies: 0.015151

      1906000 -- [-25050.342] [...7 remote chains...] -- 5:09:17
      1907000 -- [-25061.054] [...7 remote chains...] -- 5:09:39
      1908000 -- (-25090.855) [...7 remote chains...] -- 5:09:35
      1909000 -- (-25090.987) [...7 remote chains...] -- 5:09:36
      1910000 -- (-25069.672) [...7 remote chains...] -- 5:09:33

      Average standard deviation of split frequencies: 0.015168

      1911000 -- [-25078.478] [...7 remote chains...] -- 5:09:46
      1912000 -- (-25083.705) [...7 remote chains...] -- 5:09:42
      1913000 -- [-25070.876] [...7 remote chains...] -- 5:09:52
      1914000 -- [-25053.535] [...7 remote chains...] -- 5:09:48
      1915000 -- [-25057.403] [...7 remote chains...] -- 5:09:49

      Average standard deviation of split frequencies: 0.015097

      1916000 -- (-25068.110) [...7 remote chains...] -- 5:09:45
      1917000 -- [-25062.362] [...7 remote chains...] -- 5:09:54
      1918000 -- [-25044.423] [...7 remote chains...] -- 5:09:51
      1919000 -- [-25043.656] [...7 remote chains...] -- 5:09:55
      1920000 -- [-25046.476] [...7 remote chains...] -- 5:09:52

      Average standard deviation of split frequencies: 0.015016

      1921000 -- [-25064.360] [...7 remote chains...] -- 5:10:01
      1922000 -- [-25074.106] [...7 remote chains...] -- 5:09:57
      1923000 -- [-25075.207] [...7 remote chains...] -- 5:10:02
      1924000 -- [-25059.354] [...7 remote chains...] -- 5:09:59
      1925000 -- [-25057.336] [...7 remote chains...] -- 5:10:20

      Average standard deviation of split frequencies: 0.014966

      1926000 -- [-25061.117] [...7 remote chains...] -- 5:10:17
      1927000 -- [-25045.432] [...7 remote chains...] -- 5:10:17
      1928000 -- [-25058.298] [...7 remote chains...] -- 5:10:14
      1929000 -- [-25046.214] [...7 remote chains...] -- 5:10:18
      1930000 -- [-25053.617] [...7 remote chains...] -- 5:10:15

      Average standard deviation of split frequencies: 0.014937

      1931000 -- [-25042.325] [...7 remote chains...] -- 5:10:24
      1932000 -- [-25028.103] [...7 remote chains...] -- 5:10:20
      1933000 -- [-25049.258] [...7 remote chains...] -- 5:10:29
      1934000 -- [-25049.962] [...7 remote chains...] -- 5:10:26
      1935000 -- [-25057.305] [...7 remote chains...] -- 5:10:26

      Average standard deviation of split frequencies: 0.014777

      1936000 -- [-25055.227] [...7 remote chains...] -- 5:10:27
      1937000 -- [-25043.639] [...7 remote chains...] -- 5:10:27
      1938000 -- [-25051.108] [...7 remote chains...] -- 5:10:24
      1939000 -- [-25051.283] [...7 remote chains...] -- 5:10:41
      1940000 -- [-25056.737] [...7 remote chains...] -- 5:10:37

      Average standard deviation of split frequencies: 0.014678

      1941000 -- [-25051.694] [...7 remote chains...] -- 5:10:46
      1942000 -- [-25051.611] [...7 remote chains...] -- 5:10:42
      1943000 -- [-25041.480] [...7 remote chains...] -- 5:11:08
      1944000 -- [-25047.840] [...7 remote chains...] -- 5:11:08
      1945000 -- [-25038.039] [...7 remote chains...] -- 5:11:09

      Average standard deviation of split frequencies: 0.014626

      1946000 -- [-25040.532] [...7 remote chains...] -- 5:11:05
      1947000 -- [-25043.616] [...7 remote chains...] -- 5:11:14
      1948000 -- [-25028.680] [...7 remote chains...] -- 5:11:10
      1949000 -- [-25045.955] [...7 remote chains...] -- 5:11:15
      1950000 -- [-25060.200] [...7 remote chains...] -- 5:11:11

      Average standard deviation of split frequencies: 0.014660

      1951000 -- [-25064.589] [...7 remote chains...] -- 5:11:37
      1952000 -- [-25074.952] [...7 remote chains...] -- 5:11:33
      1953000 -- [-25055.377] [...7 remote chains...] -- 5:11:46
      1954000 -- [-25056.977] [...7 remote chains...] -- 5:11:42
      1955000 -- [-25048.288] [...7 remote chains...] -- 5:11:47

      Average standard deviation of split frequencies: 0.014676

      1956000 -- [-25049.987] [...7 remote chains...] -- 5:11:47
      1957000 -- [-25053.052] [...7 remote chains...] -- 5:12:04
      1958000 -- [-25053.147] [...7 remote chains...] -- 5:12:00
      1959000 -- [-25057.910] [...7 remote chains...] -- 5:12:05
      1960000 -- [-25046.263] [...7 remote chains...] -- 5:12:01

      Average standard deviation of split frequencies: 0.014544

      1961000 -- [-25052.141] [...7 remote chains...] -- 5:12:06
      1962000 -- [-25040.033] [...7 remote chains...] -- 5:12:02
      1963000 -- [-25050.623] [...7 remote chains...] -- 5:12:07
      1964000 -- [-25033.567] [...7 remote chains...] -- 5:12:03
      1965000 -- [-25049.460] [...7 remote chains...] -- 5:12:07

      Average standard deviation of split frequencies: 0.014382

      1966000 -- [-25031.830] [...7 remote chains...] -- 5:12:08
      1967000 -- [-25045.046] [...7 remote chains...] -- 5:12:25
      1968000 -- (-25072.429) [...7 remote chains...] -- 5:12:21
      1969000 -- [-25062.451] [...7 remote chains...] -- 5:12:21
      1970000 -- [-25057.643] [...7 remote chains...] -- 5:12:18

      Average standard deviation of split frequencies: 0.014370

      1971000 -- [-25064.916] [...7 remote chains...] -- 5:12:38
      1972000 -- [-25044.092] [...7 remote chains...] -- 5:12:35
      1973000 -- [-25060.761] [...7 remote chains...] -- 5:12:35
      1974000 -- [-25054.456] [...7 remote chains...] -- 5:12:31
      1975000 -- [-25038.541] [...7 remote chains...] -- 5:12:44

      Average standard deviation of split frequencies: 0.014260

      1976000 -- [-25054.636] [...7 remote chains...] -- 5:12:44
      1977000 -- [-25054.230] [...7 remote chains...] -- 5:12:49
      1978000 -- [-25047.833] [...7 remote chains...] -- 5:12:45
      1979000 -- [-25058.911] [...7 remote chains...] -- 5:13:01
      1980000 -- [-25069.052] [...7 remote chains...] -- 5:13:02

      Average standard deviation of split frequencies: 0.014195

      1981000 -- [-25061.754] [...7 remote chains...] -- 5:13:06
      1982000 -- [-25067.902] [...7 remote chains...] -- 5:13:02
      1983000 -- [-25049.793] [...7 remote chains...] -- 5:13:07
      1984000 -- [-25060.379] [...7 remote chains...] -- 5:13:03
      1985000 -- [-25054.403] [...7 remote chains...] -- 5:13:11

      Average standard deviation of split frequencies: 0.014127

      1986000 -- [-25051.241] [...7 remote chains...] -- 5:13:08
      1987000 -- [-25060.658] [...7 remote chains...] -- 5:13:16
      1988000 -- [-25069.232] [...7 remote chains...] -- 5:13:12
      1989000 -- [-25040.860] [...7 remote chains...] -- 5:13:25
      1990000 -- [-25042.206] [...7 remote chains...] -- 5:13:21

      Average standard deviation of split frequencies: 0.014055

      1991000 -- [-25055.723] [...7 remote chains...] -- 5:13:25
      1992000 -- [-25050.390] [...7 remote chains...] -- 5:13:21
      1993000 -- [-25059.507] [...7 remote chains...] -- 5:13:26
      1994000 -- [-25037.478] [...7 remote chains...] -- 5:13:26
      1995000 -- [-25041.358] [...7 remote chains...] -- 5:13:26

      Average standard deviation of split frequencies: 0.014004

      1996000 -- [-25038.448] [...7 remote chains...] -- 5:13:22
      1997000 -- [-25036.606] [...7 remote chains...] -- 5:13:23
      1998000 -- [-25038.743] [...7 remote chains...] -- 5:13:23
      1999000 -- [-25048.717] [...7 remote chains...] -- 5:13:35
      2000000 -- [-25045.840] [...7 remote chains...] -- 5:13:32

      Average standard deviation of split frequencies: 0.013993

      2001000 -- [-25037.680] [...7 remote chains...] -- 5:13:32
      2002000 -- [-25027.999] [...7 remote chains...] -- 5:13:32
      2003000 -- [-25057.164] [...7 remote chains...] -- 5:13:52
      2004000 -- [-25049.306] [...7 remote chains...] -- 5:13:48
      2005000 -- [-25039.479] [...7 remote chains...] -- 5:13:53

      Average standard deviation of split frequencies: 0.013975

      2006000 -- [-25033.707] [...7 remote chains...] -- 5:13:49
      2007000 -- [-25040.480] [...7 remote chains...] -- 5:13:49
      2008000 -- [-25045.952] [...7 remote chains...] -- 5:13:49
      2009000 -- [-25049.139] [...7 remote chains...] -- 5:13:45
      2010000 -- [-25047.519] [...7 remote chains...] -- 5:13:46

      Average standard deviation of split frequencies: 0.013915

      2011000 -- [-25050.752] [...7 remote chains...] -- 5:14:02
      2012000 -- [-25062.203] [...7 remote chains...] -- 5:13:58
      2013000 -- [-25053.259] [...7 remote chains...] -- 5:14:10
      2014000 -- [-25052.915] [...7 remote chains...] -- 5:14:06
      2015000 -- [-25038.434] [...7 remote chains...] -- 5:14:10

      Average standard deviation of split frequencies: 0.013880

      2016000 -- [-25026.395] [...7 remote chains...] -- 5:14:11
      2017000 -- [-25027.622] [...7 remote chains...] -- 5:14:15
      2018000 -- [-25041.036] [...7 remote chains...] -- 5:14:11
      2019000 -- [-25019.010] [...7 remote chains...] -- 5:14:11
      2020000 -- [-25044.337] [...7 remote chains...] -- 5:14:11

      Average standard deviation of split frequencies: 0.013732

      2021000 -- [-25043.035] [...7 remote chains...] -- 5:14:19
      2022000 -- [-25039.763] [...7 remote chains...] -- 5:14:16
      2023000 -- [-25041.621] [...7 remote chains...] -- 5:14:24
      2024000 -- [-25039.382] [...7 remote chains...] -- 5:14:24
      2025000 -- [-25044.084] [...7 remote chains...] -- 5:14:40

      Average standard deviation of split frequencies: 0.013692

      2026000 -- [-25040.169] [...7 remote chains...] -- 5:14:40
      2027000 -- [-25050.932] [...7 remote chains...] -- 5:14:48
      2028000 -- [-25045.923] [...7 remote chains...] -- 5:14:48
      2029000 -- [-25062.687] [...7 remote chains...] -- 5:15:04
      2030000 -- [-25046.383] [...7 remote chains...] -- 5:15:04

      Average standard deviation of split frequencies: 0.013545

      2031000 -- [-25040.595] [...7 remote chains...] -- 5:15:16
      2032000 -- [-25044.593] [...7 remote chains...] -- 5:15:16
      2033000 -- [-25035.940] [...7 remote chains...] -- 5:15:20
      2034000 -- [-25047.857] [...7 remote chains...] -- 5:15:20
      2035000 -- [-25057.033] [...7 remote chains...] -- 5:15:28

      Average standard deviation of split frequencies: 0.013362

      2036000 -- [-25074.261] [...7 remote chains...] -- 5:15:28
      2037000 -- [-25061.395] [...7 remote chains...] -- 5:15:47
      2038000 -- [-25066.793] [...7 remote chains...] -- 5:15:47
      2039000 -- [-25077.823] [...7 remote chains...] -- 5:15:51
      2040000 -- [-25069.566] [...7 remote chains...] -- 5:15:51

      Average standard deviation of split frequencies: 0.012910

      2041000 -- [-25058.660] [...7 remote chains...] -- 5:16:07
      2042000 -- [-25063.187] [...7 remote chains...] -- 5:16:03
      2043000 -- (-25069.159) [...7 remote chains...] -- 5:16:07
      2044000 -- [-25057.091] [...7 remote chains...] -- 5:16:07
      2045000 -- [-25049.029] [...7 remote chains...] -- 5:16:11

      Average standard deviation of split frequencies: 0.013289

      2046000 -- [-25056.820] [...7 remote chains...] -- 5:16:07
      2047000 -- [-25059.883] [...7 remote chains...] -- 5:16:26
      2048000 -- [-25040.108] [...7 remote chains...] -- 5:16:23
      2049000 -- [-25038.569] [...7 remote chains...] -- 5:16:30
      2050000 -- [-25041.959] [...7 remote chains...] -- 5:16:26

      Average standard deviation of split frequencies: 0.013277

      2051000 -- [-25053.908] [...7 remote chains...] -- 5:16:34
      2052000 -- [-25058.528] [...7 remote chains...] -- 5:16:38
      2053000 -- [-25056.742] [...7 remote chains...] -- 5:16:46
      2054000 -- (-25068.798) [...7 remote chains...] -- 5:16:46
      2055000 -- (-25098.547) [...7 remote chains...] -- 5:16:53

      Average standard deviation of split frequencies: 0.013339

      2056000 -- (-25073.542) [...7 remote chains...] -- 5:16:53
      2057000 -- [-25060.857] [...7 remote chains...] -- 5:17:13
      2058000 -- [-25040.272] [...7 remote chains...] -- 5:17:16
      2059000 -- [-25028.278] [...7 remote chains...] -- 5:17:20
      2060000 -- [-25048.573] [...7 remote chains...] -- 5:17:16

      Average standard deviation of split frequencies: 0.013344

      2061000 -- [-25040.953] [...7 remote chains...] -- 5:17:20
      2062000 -- [-25045.183] [...7 remote chains...] -- 5:17:16
      2063000 -- [-25040.437] [...7 remote chains...] -- 5:17:28
      2064000 -- [-25059.547] [...7 remote chains...] -- 5:17:27
      2065000 -- [-25066.920] [...7 remote chains...] -- 5:17:47

      Average standard deviation of split frequencies: 0.013226

      2066000 -- [-25060.092] [...7 remote chains...] -- 5:17:50
      2067000 -- [-25025.962] [...7 remote chains...] -- 5:18:09
      2068000 -- [-25031.710] [...7 remote chains...] -- 5:18:05
      2069000 -- [-25038.671] [...7 remote chains...] -- 5:18:17
      2070000 -- [-25057.108] [...7 remote chains...] -- 5:18:20

      Average standard deviation of split frequencies: 0.013181

      2071000 -- [-25041.485] [...7 remote chains...] -- 5:18:24
      2072000 -- [-25044.112] [...7 remote chains...] -- 5:18:24
      2073000 -- [-25050.972] [...7 remote chains...] -- 5:18:35
      2074000 -- [-25064.909] [...7 remote chains...] -- 5:18:35
      2075000 -- [-25053.024] [...7 remote chains...] -- 5:18:50

      Average standard deviation of split frequencies: 0.013108

      2076000 -- [-25030.749] [...7 remote chains...] -- 5:18:46
      2077000 -- [-25030.841] [...7 remote chains...] -- 5:19:01
      2078000 -- [-25036.805] [...7 remote chains...] -- 5:19:01
      2079000 -- [-25045.013] [...7 remote chains...] -- 5:19:09
      2080000 -- [-25050.793] [...7 remote chains...] -- 5:19:08

      Average standard deviation of split frequencies: 0.012772

      2081000 -- [-25037.862] [...7 remote chains...] -- 5:19:39
      2082000 -- [-25030.395] [...7 remote chains...] -- 5:19:38
      2083000 -- [-25026.220] [...7 remote chains...] -- 5:19:38
      2084000 -- [-25034.657] [...7 remote chains...] -- 5:19:38
      2085000 -- [-25032.334] [...7 remote chains...] -- 5:19:49

      Average standard deviation of split frequencies: 0.012838

      2086000 -- [-25046.975] [...7 remote chains...] -- 5:19:49
      2087000 -- [-25037.945] [...7 remote chains...] -- 5:20:04
      2088000 -- [-25038.517] [...7 remote chains...] -- 5:20:04
      2089000 -- [-25052.843] [...7 remote chains...] -- 5:20:07
      2090000 -- [-25058.454] [...7 remote chains...] -- 5:20:07

      Average standard deviation of split frequencies: 0.012795

      2091000 -- [-25054.841] [...7 remote chains...] -- 5:20:18
      2092000 -- [-25050.372] [...7 remote chains...] -- 5:20:14
      2093000 -- [-25030.363] [...7 remote chains...] -- 5:20:32
      2094000 -- [-25041.142] [...7 remote chains...] -- 5:20:36
      2095000 -- [-25034.220] [...7 remote chains...] -- 5:20:39

      Average standard deviation of split frequencies: 0.012982

      2096000 -- [-25050.503] [...7 remote chains...] -- 5:20:47
      2097000 -- (-25057.293) [...7 remote chains...] -- 5:20:54
      2098000 -- [-25038.037] [...7 remote chains...] -- 5:20:54
      2099000 -- [-25062.463] [...7 remote chains...] -- 5:20:57
      2100000 -- [-25037.910] [...7 remote chains...] -- 5:21:00

      Average standard deviation of split frequencies: 0.013143

      2101000 -- (-25048.081) [...7 remote chains...] -- 5:21:23
      2102000 -- [-25043.955] [...7 remote chains...] -- 5:21:22
      2103000 -- [-25048.629] [...7 remote chains...] -- 5:21:30
      2104000 -- [-25043.591] [...7 remote chains...] -- 5:21:25
      2105000 -- [-25053.560] [...7 remote chains...] -- 5:21:29

      Average standard deviation of split frequencies: 0.013190

      2106000 -- [-25039.486] [...7 remote chains...] -- 5:21:28
      2107000 -- [-25051.903] [...7 remote chains...] -- 5:21:32
      2108000 -- [-25054.733] [...7 remote chains...] -- 5:21:28
      2109000 -- [-25040.509] [...7 remote chains...] -- 5:21:27
      2110000 -- [-25028.316] [...7 remote chains...] -- 5:21:23

      Average standard deviation of split frequencies: 0.013312

      2111000 -- [-25040.993] [...7 remote chains...] -- 5:21:49
      2112000 -- [-25040.811] [...7 remote chains...] -- 5:21:45
      2113000 -- [-25056.506] [...7 remote chains...] -- 5:21:56
      2114000 -- [-25034.675] [...7 remote chains...] -- 5:21:55
      2115000 -- [-25043.306] [...7 remote chains...] -- 5:22:06

      Average standard deviation of split frequencies: 0.013443

      2116000 -- (-25050.061) [...7 remote chains...] -- 5:22:02
      2117000 -- [-25033.479] [...7 remote chains...] -- 5:22:13
      2118000 -- [-25047.707] [...7 remote chains...] -- 5:22:09
      2119000 -- [-25049.159] [...7 remote chains...] -- 5:22:12
      2120000 -- [-25049.304] [...7 remote chains...] -- 5:22:12

      Average standard deviation of split frequencies: 0.013557

      2121000 -- [-25061.841] [...7 remote chains...] -- 5:22:30
      2122000 -- [-25057.417] [...7 remote chains...] -- 5:22:26
      2123000 -- [-25051.206] [...7 remote chains...] -- 5:22:25
      2124000 -- [-25061.647] [...7 remote chains...] -- 5:22:21
      2125000 -- [-25055.974] [...7 remote chains...] -- 5:22:21

      Average standard deviation of split frequencies: 0.013740

      2126000 -- [-25060.867] [...7 remote chains...] -- 5:22:16
      2127000 -- [-25057.260] [...7 remote chains...] -- 5:22:20
      2128000 -- [-25053.723] [...7 remote chains...] -- 5:22:15
      2129000 -- [-25043.087] [...7 remote chains...] -- 5:22:22
      2130000 -- [-25062.720] [...7 remote chains...] -- 5:22:18

      Average standard deviation of split frequencies: 0.013878

      2131000 -- [-25064.752] [...7 remote chains...] -- 5:22:29
      2132000 -- [-25064.034] [...7 remote chains...] -- 5:22:25
      2133000 -- [-25049.106] [...7 remote chains...] -- 5:22:28
      2134000 -- [-25049.877] [...7 remote chains...] -- 5:22:24
      2135000 -- [-25045.186] [...7 remote chains...] -- 5:22:34

      Average standard deviation of split frequencies: 0.013834

      2136000 -- [-25063.910] [...7 remote chains...] -- 5:22:34
      2137000 -- [-25078.718] [...7 remote chains...] -- 5:22:44
      2138000 -- [-25068.018] [...7 remote chains...] -- 5:22:40
      2139000 -- [-25069.062] [...7 remote chains...] -- 5:22:44
      2140000 -- [-25068.050] [...7 remote chains...] -- 5:22:43

      Average standard deviation of split frequencies: 0.013735

      2141000 -- [-25055.533] [...7 remote chains...] -- 5:22:43
      2142000 -- [-25064.151] [...7 remote chains...] -- 5:22:38
      2143000 -- [-25059.925] [...7 remote chains...] -- 5:22:38
      2144000 -- [-25056.544] [...7 remote chains...] -- 5:22:34
      2145000 -- [-25041.276] [...7 remote chains...] -- 5:22:37

      Average standard deviation of split frequencies: 0.013683

      2146000 -- [-25036.173] [...7 remote chains...] -- 5:22:36
      2147000 -- [-25032.480] [...7 remote chains...] -- 5:22:32
      2148000 -- (-25054.851) [...7 remote chains...] -- 5:22:28
      2149000 -- [-25069.917] [...7 remote chains...] -- 5:22:28
      2150000 -- [-25057.280] [...7 remote chains...] -- 5:22:27

      Average standard deviation of split frequencies: 0.013588

      2151000 -- [-25049.450] [...7 remote chains...] -- 5:22:30
      2152000 -- [-25036.949] [...7 remote chains...] -- 5:22:26
      2153000 -- (-25058.920) [...7 remote chains...] -- 5:22:25
      2154000 -- [-25055.550] [...7 remote chains...] -- 5:22:21
      2155000 -- [-25064.250] [...7 remote chains...] -- 5:22:24

      Average standard deviation of split frequencies: 0.013577

      2156000 -- [-25055.400] [...7 remote chains...] -- 5:22:20
      2157000 -- [-25060.753] [...7 remote chains...] -- 5:22:45
      2158000 -- [-25064.206] [...7 remote chains...] -- 5:22:41
      2159000 -- [-25049.717] [...7 remote chains...] -- 5:22:48
      2160000 -- [-25048.219] [...7 remote chains...] -- 5:22:44

      Average standard deviation of split frequencies: 0.013487

      2161000 -- [-25062.160] [...7 remote chains...] -- 5:22:43
      2162000 -- [-25057.121] [...7 remote chains...] -- 5:22:39
      2163000 -- [-25066.607] [...7 remote chains...] -- 5:22:42
      2164000 -- [-25059.422] [...7 remote chains...] -- 5:22:38
      2165000 -- [-25065.935] [...7 remote chains...] -- 5:22:41

      Average standard deviation of split frequencies: 0.013489

      2166000 -- [-25055.245] [...7 remote chains...] -- 5:22:37
      2167000 -- [-25051.519] [...7 remote chains...] -- 5:22:51
      2168000 -- (-25056.940) [...7 remote chains...] -- 5:22:46
      2169000 -- [-25046.406] [...7 remote chains...] -- 5:22:53
      2170000 -- [-25044.756] [...7 remote chains...] -- 5:22:49

      Average standard deviation of split frequencies: 0.013474

      2171000 -- [-25030.241] [...7 remote chains...] -- 5:23:10
      2172000 -- [-25026.209] [...7 remote chains...] -- 5:23:06
      2173000 -- [-25031.806] [...7 remote chains...] -- 5:23:09
      2174000 -- [-25035.127] [...7 remote chains...] -- 5:23:05
      2175000 -- [-25037.276] [...7 remote chains...] -- 5:23:15

      Average standard deviation of split frequencies: 0.013403

      2176000 -- [-25040.425] [...7 remote chains...] -- 5:23:14
      2177000 -- [-25048.984] [...7 remote chains...] -- 5:23:39
      2178000 -- [-25052.264] [...7 remote chains...] -- 5:23:34
      2179000 -- [-25047.620] [...7 remote chains...] -- 5:23:45
      2180000 -- [-25070.669] [...7 remote chains...] -- 5:23:40

      Average standard deviation of split frequencies: 0.013388

      2181000 -- (-25087.020) [...7 remote chains...] -- 5:23:47
      2182000 -- [-25059.797] [...7 remote chains...] -- 5:23:43
      2183000 -- [-25062.280] [...7 remote chains...] -- 5:23:38
      2184000 -- [-25054.801] [...7 remote chains...] -- 5:23:38
      2185000 -- [-25071.523] [...7 remote chains...] -- 5:23:37

      Average standard deviation of split frequencies: 0.013356

      2186000 -- [-25060.707] [...7 remote chains...] -- 5:23:37
      2187000 -- [-25065.142] [...7 remote chains...] -- 5:23:39
      2188000 -- (-25065.987) [...7 remote chains...] -- 5:23:35
      2189000 -- [-25046.775] [...7 remote chains...] -- 5:23:42
      2190000 -- [-25038.365] [...7 remote chains...] -- 5:23:38

      Average standard deviation of split frequencies: 0.013379

      2191000 -- [-25035.118] [...7 remote chains...] -- 5:23:44
      2192000 -- [-25048.301] [...7 remote chains...] -- 5:23:40
      2193000 -- [-25052.426] [...7 remote chains...] -- 5:23:43
      2194000 -- [-25047.831] [...7 remote chains...] -- 5:23:38
      2195000 -- [-25044.002] [...7 remote chains...] -- 5:23:38

      Average standard deviation of split frequencies: 0.013334

      2196000 -- [-25039.859] [...7 remote chains...] -- 5:23:37
      2197000 -- [-25044.507] [...7 remote chains...] -- 5:23:47
      2198000 -- (-25047.348) [...7 remote chains...] -- 5:23:46
      2199000 -- [-25054.683] [...7 remote chains...] -- 5:23:46
      2200000 -- [-25058.321] [...7 remote chains...] -- 5:23:42

      Average standard deviation of split frequencies: 0.013444

      2201000 -- [-25052.512] [...7 remote chains...] -- 5:24:02
      2202000 -- [-25035.034] [...7 remote chains...] -- 5:23:58
      2203000 -- [-25045.484] [...7 remote chains...] -- 5:24:01
      2204000 -- [-25047.508] [...7 remote chains...] -- 5:23:56
      2205000 -- [-25056.000] [...7 remote chains...] -- 5:24:06

      Average standard deviation of split frequencies: 0.013540

      2206000 -- (-25051.672) [...7 remote chains...] -- 5:24:06
      2207000 -- [-25054.979] [...7 remote chains...] -- 5:24:05
      2208000 -- [-25044.975] [...7 remote chains...] -- 5:24:01
      2209000 -- [-25042.069] [...7 remote chains...] -- 5:24:18
      2210000 -- [-25054.520] [...7 remote chains...] -- 5:24:13

      Average standard deviation of split frequencies: 0.013670

      2211000 -- [-25057.587] [...7 remote chains...] -- 5:24:16
      2212000 -- (-25072.903) [...7 remote chains...] -- 5:24:12
      2213000 -- (-25079.555) [...7 remote chains...] -- 5:24:22
      2214000 -- [-25051.953] [...7 remote chains...] -- 5:24:17
      2215000 -- [-25048.023] [...7 remote chains...] -- 5:24:17

      Average standard deviation of split frequencies: 0.013765

      2216000 -- [-25059.601] [...7 remote chains...] -- 5:24:12
      2217000 -- [-25067.809] [...7 remote chains...] -- 5:24:15
      2218000 -- [-25044.342] [...7 remote chains...] -- 5:24:15
      2219000 -- [-25060.364] [...7 remote chains...] -- 5:24:28
      2220000 -- [-25053.691] [...7 remote chains...] -- 5:24:24

      Average standard deviation of split frequencies: 0.013937

      2221000 -- [-25043.293] [...7 remote chains...] -- 5:24:23
      2222000 -- [-25042.144] [...7 remote chains...] -- 5:24:19
      2223000 -- [-25041.709] [...7 remote chains...] -- 5:24:32
      2224000 -- [-25055.814] [...7 remote chains...] -- 5:24:27
      2225000 -- [-25053.811] [...7 remote chains...] -- 5:24:34

      Average standard deviation of split frequencies: 0.014070

      2226000 -- [-25043.571] [...7 remote chains...] -- 5:24:29
      2227000 -- [-25060.838] [...7 remote chains...] -- 5:24:36
      2228000 -- [-25062.505] [...7 remote chains...] -- 5:24:31
      2229000 -- [-25068.837] [...7 remote chains...] -- 5:24:31
      2230000 -- [-25053.506] [...7 remote chains...] -- 5:24:30

      Average standard deviation of split frequencies: 0.014185

      2231000 -- [-25056.648] [...7 remote chains...] -- 5:24:32
      2232000 -- (-25090.756) [...7 remote chains...] -- 5:24:32
      2233000 -- (-25092.642) [...7 remote chains...] -- 5:24:34
      2234000 -- [-25067.973] [...7 remote chains...] -- 5:24:30
      2235000 -- (-25087.127) [...7 remote chains...] -- 5:24:47

      Average standard deviation of split frequencies: 0.014305

      2236000 -- [-25076.870] [...7 remote chains...] -- 5:24:42
      2237000 -- [-25056.053] [...7 remote chains...] -- 5:24:52
      2238000 -- [-25051.744] [...7 remote chains...] -- 5:24:51
      2239000 -- [-25072.507] [...7 remote chains...] -- 5:24:57
      2240000 -- [-25046.097] [...7 remote chains...] -- 5:24:53

      Average standard deviation of split frequencies: 0.014388

      2241000 -- [-25046.715] [...7 remote chains...] -- 5:25:03
      2242000 -- [-25043.531] [...7 remote chains...] -- 5:24:58
      2243000 -- [-25049.967] [...7 remote chains...] -- 5:25:25
      2244000 -- [-25050.483] [...7 remote chains...] -- 5:25:21
      2245000 -- [-25052.116] [...7 remote chains...] -- 5:25:41

      Average standard deviation of split frequencies: 0.014523

      2246000 -- [-25063.615] [...7 remote chains...] -- 5:25:40
      2247000 -- [-25052.891] [...7 remote chains...] -- 5:25:39
      2248000 -- [-25060.815] [...7 remote chains...] -- 5:25:35
      2249000 -- [-25054.317] [...7 remote chains...] -- 5:25:34
      2250000 -- [-25032.500] [...7 remote chains...] -- 5:25:33

      Average standard deviation of split frequencies: 0.014646

      2251000 -- [-25024.064] [...7 remote chains...] -- 5:25:36
      2252000 -- [-25044.218] [...7 remote chains...] -- 5:25:31
      2253000 -- [-25056.811] [...7 remote chains...] -- 5:25:48
      2254000 -- [-25048.255] [...7 remote chains...] -- 5:25:43
      2255000 -- [-25042.861] [...7 remote chains...] -- 5:25:53

      Average standard deviation of split frequencies: 0.014774

      2256000 -- (-25060.094) [...7 remote chains...] -- 5:25:52
      2257000 -- (-25075.047) [...7 remote chains...] -- 5:25:54
      2258000 -- [-25058.587] [...7 remote chains...] -- 5:25:53
      2259000 -- [-25051.133] [...7 remote chains...] -- 5:26:03
      2260000 -- [-25052.076] [...7 remote chains...] -- 5:25:58

      Average standard deviation of split frequencies: 0.014808

      2261000 -- [-25047.298] [...7 remote chains...] -- 5:26:08
      2262000 -- [-25046.006] [...7 remote chains...] -- 5:26:07
      2263000 -- [-25059.597] [...7 remote chains...] -- 5:26:16
      2264000 -- [-25044.707] [...7 remote chains...] -- 5:26:15
      2265000 -- [-25049.404] [...7 remote chains...] -- 5:26:14

      Average standard deviation of split frequencies: 0.014984

      2266000 -- [-25045.974] [...7 remote chains...] -- 5:26:13
      2267000 -- [-25071.777] [...7 remote chains...] -- 5:26:26
      2268000 -- [-25059.352] [...7 remote chains...] -- 5:26:22
      2269000 -- [-25047.235] [...7 remote chains...] -- 5:26:24
      2270000 -- [-25073.430] [...7 remote chains...] -- 5:26:23

      Average standard deviation of split frequencies: 0.015006

      2271000 -- [-25048.542] [...7 remote chains...] -- 5:26:19
      2272000 -- [-25035.360] [...7 remote chains...] -- 5:26:18
      2273000 -- [-25039.182] [...7 remote chains...] -- 5:26:20
      2274000 -- [-25035.786] [...7 remote chains...] -- 5:26:20
      2275000 -- [-25057.377] [...7 remote chains...] -- 5:26:15

      Average standard deviation of split frequencies: 0.014953

      2276000 -- [-25052.959] [...7 remote chains...] -- 5:26:14
      2277000 -- [-25032.636] [...7 remote chains...] -- 5:26:10
      2278000 -- [-25044.000] [...7 remote chains...] -- 5:26:06
      2279000 -- [-25048.854] [...7 remote chains...] -- 5:26:18
      2280000 -- [-25066.966] [...7 remote chains...] -- 5:26:14

      Average standard deviation of split frequencies: 0.014797

      2281000 -- [-25059.410] [...7 remote chains...] -- 5:26:30
      2282000 -- [-25035.331] [...7 remote chains...] -- 5:26:25
      2283000 -- [-25041.601] [...7 remote chains...] -- 5:26:31
      2284000 -- [-25041.966] [...7 remote chains...] -- 5:26:27
      2285000 -- [-25049.484] [...7 remote chains...] -- 5:26:36

      Average standard deviation of split frequencies: 0.014776

      2286000 -- [-25048.285] [...7 remote chains...] -- 5:26:35
      2287000 -- [-25038.575] [...7 remote chains...] -- 5:26:54
      2288000 -- [-25040.813] [...7 remote chains...] -- 5:26:50
      2289000 -- [-25033.108] [...7 remote chains...] -- 5:26:52
      2290000 -- [-25040.834] [...7 remote chains...] -- 5:26:48

      Average standard deviation of split frequencies: 0.014795

      2291000 -- [-25038.762] [...7 remote chains...] -- 5:26:57
      2292000 -- [-25049.226] [...7 remote chains...] -- 5:26:53
      2293000 -- [-25054.099] [...7 remote chains...] -- 5:26:58
      2294000 -- [-25032.609] [...7 remote chains...] -- 5:26:54
      2295000 -- [-25038.140] [...7 remote chains...] -- 5:27:06

      Average standard deviation of split frequencies: 0.014857

      2296000 -- [-25061.211] [...7 remote chains...] -- 5:27:05
      2297000 -- [-25057.440] [...7 remote chains...] -- 5:27:18
      2298000 -- [-25059.130] [...7 remote chains...] -- 5:27:13
      2299000 -- [-25070.955] [...7 remote chains...] -- 5:27:32
      2300000 -- [-25038.691] [...7 remote chains...] -- 5:27:28

      Average standard deviation of split frequencies: 0.014869

      2301000 -- [-25035.978] [...7 remote chains...] -- 5:27:37
      2302000 -- [-25049.330] [...7 remote chains...] -- 5:27:32
      2303000 -- [-25059.896] [...7 remote chains...] -- 5:27:31
      2304000 -- [-25063.239] [...7 remote chains...] -- 5:27:27
      2305000 -- [-25046.357] [...7 remote chains...] -- 5:27:33

      Average standard deviation of split frequencies: 0.014781

      2306000 -- [-25050.839] [...7 remote chains...] -- 5:27:28
      2307000 -- [-25051.192] [...7 remote chains...] -- 5:27:54
      2308000 -- [-25047.668] [...7 remote chains...] -- 5:27:49
      2309000 -- [-25044.917] [...7 remote chains...] -- 5:27:52
      2310000 -- [-25046.546] [...7 remote chains...] -- 5:27:47

      Average standard deviation of split frequencies: 0.014704

      2311000 -- [-25053.462] [...7 remote chains...] -- 5:27:56
      2312000 -- [-25059.381] [...7 remote chains...] -- 5:27:52
      2313000 -- [-25046.670] [...7 remote chains...] -- 5:28:01
      2314000 -- [-25048.314] [...7 remote chains...] -- 5:27:56
      2315000 -- [-25054.731] [...7 remote chains...] -- 5:28:08

      Average standard deviation of split frequencies: 0.014568

      2316000 -- [-25063.324] [...7 remote chains...] -- 5:28:04
      2317000 -- [-25049.810] [...7 remote chains...] -- 5:28:09
      2318000 -- [-25054.694] [...7 remote chains...] -- 5:28:05
      2319000 -- [-25056.162] [...7 remote chains...] -- 5:28:37
      2320000 -- [-25052.783] [...7 remote chains...] -- 5:28:33

      Average standard deviation of split frequencies: 0.014482

      2321000 -- [-25057.913] [...7 remote chains...] -- 5:28:45
      2322000 -- [-25051.468] [...7 remote chains...] -- 5:28:40
      2323000 -- [-25049.110] [...7 remote chains...] -- 5:28:52
      2324000 -- [-25047.961] [...7 remote chains...] -- 5:28:48
      2325000 -- [-25037.302] [...7 remote chains...] -- 5:29:00

      Average standard deviation of split frequencies: 0.014399

      2326000 -- [-25038.456] [...7 remote chains...] -- 5:28:59
      2327000 -- [-25050.636] [...7 remote chains...] -- 5:29:17
      2328000 -- (-25068.514) [...7 remote chains...] -- 5:29:16
      2329000 -- [-25052.650] [...7 remote chains...] -- 5:29:15
      2330000 -- [-25056.018] [...7 remote chains...] -- 5:29:11

      Average standard deviation of split frequencies: 0.014332

      2331000 -- [-25061.949] [...7 remote chains...] -- 5:29:26
      2332000 -- (-25056.188) [...7 remote chains...] -- 5:29:21
      2333000 -- [-25059.766] [...7 remote chains...] -- 5:29:27
      2334000 -- [-25052.803] [...7 remote chains...] -- 5:29:26
      2335000 -- [-25063.770] [...7 remote chains...] -- 5:29:24

      Average standard deviation of split frequencies: 0.014248

      2336000 -- [-25065.946] [...7 remote chains...] -- 5:29:20
      2337000 -- [-25058.130] [...7 remote chains...] -- 5:29:22
      2338000 -- [-25058.431] [...7 remote chains...] -- 5:29:21
      2339000 -- [-25044.028] [...7 remote chains...] -- 5:29:20
      2340000 -- [-25033.725] [...7 remote chains...] -- 5:29:15

      Average standard deviation of split frequencies: 0.014143

      2341000 -- [-25041.537] [...7 remote chains...] -- 5:29:30
      2342000 -- [-25057.859] [...7 remote chains...] -- 5:29:26
      2343000 -- (-25059.762) [...7 remote chains...] -- 5:29:28
      2344000 -- [-25045.112] [...7 remote chains...] -- 5:29:23
      2345000 -- [-25049.800] [...7 remote chains...] -- 5:29:52

      Average standard deviation of split frequencies: 0.013996

      2346000 -- [-25048.280] [...7 remote chains...] -- 5:29:47
      2347000 -- [-25049.910] [...7 remote chains...] -- 5:29:46
      2348000 -- (-25053.076) [...7 remote chains...] -- 5:29:41
      2349000 -- [-25071.237] [...7 remote chains...] -- 5:29:50
      2350000 -- [-25043.037] [...7 remote chains...] -- 5:29:45

      Average standard deviation of split frequencies: 0.014003

      2351000 -- [-25079.947] [...7 remote chains...] -- 5:29:44
      2352000 -- [-25052.242] [...7 remote chains...] -- 5:29:40
      2353000 -- [-25059.578] [...7 remote chains...] -- 5:29:48
      2354000 -- [-25048.027] [...7 remote chains...] -- 5:29:44
      2355000 -- [-25052.578] [...7 remote chains...] -- 5:29:46

      Average standard deviation of split frequencies: 0.013976

      2356000 -- [-25031.818] [...7 remote chains...] -- 5:29:44
      2357000 -- [-25043.215] [...7 remote chains...] -- 5:29:43
      2358000 -- [-25041.939] [...7 remote chains...] -- 5:29:39
      2359000 -- [-25047.476] [...7 remote chains...] -- 5:29:47
      2360000 -- [-25033.262] [...7 remote chains...] -- 5:29:43

      Average standard deviation of split frequencies: 0.013918

      2361000 -- [-25038.723] [...7 remote chains...] -- 5:29:45
      2362000 -- [-25039.921] [...7 remote chains...] -- 5:29:40
      2363000 -- [-25024.583] [...7 remote chains...] -- 5:29:42
      2364000 -- [-25038.647] [...7 remote chains...] -- 5:29:38
      2365000 -- [-25054.715] [...7 remote chains...] -- 5:29:39

      Average standard deviation of split frequencies: 0.013887

      2366000 -- [-25048.981] [...7 remote chains...] -- 5:29:38
      2367000 -- [-25062.337] [...7 remote chains...] -- 5:29:40
      2368000 -- [-25046.539] [...7 remote chains...] -- 5:29:36
      2369000 -- [-25050.580] [...7 remote chains...] -- 5:29:54
      2370000 -- [-25050.324] [...7 remote chains...] -- 5:29:49

      Average standard deviation of split frequencies: 0.013849

      2371000 -- [-25040.831] [...7 remote chains...] -- 5:29:58
      2372000 -- [-25062.556] [...7 remote chains...] -- 5:29:53
      2373000 -- (-25071.378) [...7 remote chains...] -- 5:30:08
      2374000 -- [-25057.471] [...7 remote chains...] -- 5:30:03
      2375000 -- [-25072.037] [...7 remote chains...] -- 5:30:25

      Average standard deviation of split frequencies: 0.013797

      2376000 -- [-25075.315] [...7 remote chains...] -- 5:30:20
      2377000 -- [-25048.230] [...7 remote chains...] -- 5:30:22
      2378000 -- [-25051.798] [...7 remote chains...] -- 5:30:17
      2379000 -- [-25040.897] [...7 remote chains...] -- 5:30:16
      2380000 -- [-25064.861] [...7 remote chains...] -- 5:30:12

      Average standard deviation of split frequencies: 0.013740

      2381000 -- [-25055.196] [...7 remote chains...] -- 5:30:13
      2382000 -- [-25056.756] [...7 remote chains...] -- 5:30:09
      2383000 -- [-25052.770] [...7 remote chains...] -- 5:30:30
      2384000 -- [-25048.536] [...7 remote chains...] -- 5:30:25
      2385000 -- [-25058.120] [...7 remote chains...] -- 5:30:30

      Average standard deviation of split frequencies: 0.013687

      2386000 -- (-25056.539) [...7 remote chains...] -- 5:30:26
      2387000 -- [-25046.571] [...7 remote chains...] -- 5:30:34
      2388000 -- [-25075.468] [...7 remote chains...] -- 5:30:30
      2389000 -- [-25069.357] [...7 remote chains...] -- 5:30:31
      2390000 -- [-25063.482] [...7 remote chains...] -- 5:30:30

      Average standard deviation of split frequencies: 0.013715

      2391000 -- [-25069.896] [...7 remote chains...] -- 5:30:29
      2392000 -- [-25057.229] [...7 remote chains...] -- 5:30:24
      2393000 -- [-25068.860] [...7 remote chains...] -- 5:30:32
      2394000 -- [-25051.757] [...7 remote chains...] -- 5:30:28
      2395000 -- [-25047.204] [...7 remote chains...] -- 5:30:30

      Average standard deviation of split frequencies: 0.013708

      2396000 -- [-25045.082] [...7 remote chains...] -- 5:30:28
      2397000 -- [-25035.289] [...7 remote chains...] -- 5:30:40
      2398000 -- [-25036.784] [...7 remote chains...] -- 5:30:35
      2399000 -- [-25035.101] [...7 remote chains...] -- 5:30:43
      2400000 -- (-25030.974) [...7 remote chains...] -- 5:30:39

      Average standard deviation of split frequencies: 0.013616

      2401000 -- [-25035.992] [...7 remote chains...] -- 5:30:50
      2402000 -- [-25037.074] [...7 remote chains...] -- 5:30:45
      2403000 -- [-25051.378] [...7 remote chains...] -- 5:30:57
      2404000 -- [-25045.913] [...7 remote chains...] -- 5:30:52
      2405000 -- [-25051.302] [...7 remote chains...] -- 5:30:54

      Average standard deviation of split frequencies: 0.013589

      2406000 -- [-25059.552] [...7 remote chains...] -- 5:30:52
      2407000 -- [-25070.889] [...7 remote chains...] -- 5:30:51
      2408000 -- [-25052.409] [...7 remote chains...] -- 5:30:47
      2409000 -- [-25056.820] [...7 remote chains...] -- 5:31:01
      2410000 -- [-25045.038] [...7 remote chains...] -- 5:30:56

      Average standard deviation of split frequencies: 0.013559

      2411000 -- [-25043.213] [...7 remote chains...] -- 5:31:14
      2412000 -- [-25050.672] [...7 remote chains...] -- 5:31:09
      2413000 -- [-25040.873] [...7 remote chains...] -- 5:31:17
      2414000 -- [-25043.433] [...7 remote chains...] -- 5:31:13
      2415000 -- [-25059.256] [...7 remote chains...] -- 5:31:11

      Average standard deviation of split frequencies: 0.013505

      2416000 -- [-25041.474] [...7 remote chains...] -- 5:31:13
      2417000 -- [-25062.783] [...7 remote chains...] -- 5:31:18
      2418000 -- [-25055.064] [...7 remote chains...] -- 5:31:13
      2419000 -- [-25055.716] [...7 remote chains...] -- 5:31:15
      2420000 -- [-25049.346] [...7 remote chains...] -- 5:31:10

      Average standard deviation of split frequencies: 0.013532

      2421000 -- [-25050.272] [...7 remote chains...] -- 5:31:09
      2422000 -- [-25044.553] [...7 remote chains...] -- 5:31:04
      2423000 -- [-25036.625] [...7 remote chains...] -- 5:31:06
      2424000 -- [-25032.923] [...7 remote chains...] -- 5:31:01
      2425000 -- [-25046.055] [...7 remote chains...] -- 5:31:00

      Average standard deviation of split frequencies: 0.013570

      2426000 -- (-25058.631) [...7 remote chains...] -- 5:30:59
      2427000 -- (-25061.225) [...7 remote chains...] -- 5:31:07
      2428000 -- [-25037.474] [...7 remote chains...] -- 5:31:05
      2429000 -- [-25032.757] [...7 remote chains...] -- 5:31:04
      2430000 -- [-25044.750] [...7 remote chains...] -- 5:30:59

      Average standard deviation of split frequencies: 0.013540

      2431000 -- [-25032.749] [...7 remote chains...] -- 5:30:58
      2432000 -- [-25043.649] [...7 remote chains...] -- 5:30:53
      2433000 -- [-25033.947] [...7 remote chains...] -- 5:30:55
      2434000 -- [-25043.193] [...7 remote chains...] -- 5:30:53
      2435000 -- [-25028.286] [...7 remote chains...] -- 5:30:52

      Average standard deviation of split frequencies: 0.013537

      2436000 -- [-25050.536] [...7 remote chains...] -- 5:30:50
      2437000 -- [-25043.120] [...7 remote chains...] -- 5:31:08
      2438000 -- [-25038.781] [...7 remote chains...] -- 5:31:03
      2439000 -- [-25038.607] [...7 remote chains...] -- 5:31:14
      2440000 -- [-25052.900] [...7 remote chains...] -- 5:31:09

      Average standard deviation of split frequencies: 0.013498

      2441000 -- [-25050.067] [...7 remote chains...] -- 5:31:14
      2442000 -- [-25058.006] [...7 remote chains...] -- 5:31:13
      2443000 -- [-25032.476] [...7 remote chains...] -- 5:31:08
      2444000 -- [-25039.143] [...7 remote chains...] -- 5:31:06
      2445000 -- [-25034.533] [...7 remote chains...] -- 5:31:36

      Average standard deviation of split frequencies: 0.013478

      2446000 -- [-25062.523] [...7 remote chains...] -- 5:31:31
      2447000 -- [-25044.191] [...7 remote chains...] -- 5:31:30
      2448000 -- (-25062.783) [...7 remote chains...] -- 5:31:25
      2449000 -- (-25061.227) [...7 remote chains...] -- 5:31:24
      2450000 -- [-25067.000] [...7 remote chains...] -- 5:31:19

      Average standard deviation of split frequencies: 0.013477

      2451000 -- [-25052.637] [...7 remote chains...] -- 5:31:30
      2452000 -- [-25053.339] [...7 remote chains...] -- 5:31:25
      2453000 -- [-25049.762] [...7 remote chains...] -- 5:31:30
      2454000 -- [-25039.072] [...7 remote chains...] -- 5:31:28
      2455000 -- [-25042.442] [...7 remote chains...] -- 5:31:45

      Average standard deviation of split frequencies: 0.013477

      2456000 -- [-25060.692] [...7 remote chains...] -- 5:31:41
      2457000 -- [-25053.937] [...7 remote chains...] -- 5:31:48
      2458000 -- [-25059.160] [...7 remote chains...] -- 5:31:44
      2459000 -- [-25051.257] [...7 remote chains...] -- 5:31:45
      2460000 -- [-25055.144] [...7 remote chains...] -- 5:31:41

      Average standard deviation of split frequencies: 0.013407

      2461000 -- [-25041.400] [...7 remote chains...] -- 5:31:39
      2462000 -- [-25023.933] [...7 remote chains...] -- 5:31:35
      2463000 -- [-25041.708] [...7 remote chains...] -- 5:31:33
      2464000 -- [-25061.431] [...7 remote chains...] -- 5:31:29
      2465000 -- [-25063.573] [...7 remote chains...] -- 5:31:33

      Average standard deviation of split frequencies: 0.013425

      2466000 -- [-25060.317] [...7 remote chains...] -- 5:31:29
      2467000 -- [-25063.814] [...7 remote chains...] -- 5:31:39
      2468000 -- [-25063.276] [...7 remote chains...] -- 5:31:35
      2469000 -- [-25068.954] [...7 remote chains...] -- 5:31:45
      2470000 -- [-25053.516] [...7 remote chains...] -- 5:31:41

      Average standard deviation of split frequencies: 0.013327

      2471000 -- [-25067.802] [...7 remote chains...] -- 5:31:54
      2472000 -- (-25070.049) [...7 remote chains...] -- 5:31:50
      2473000 -- (-25062.806) [...7 remote chains...] -- 5:32:03
      2474000 -- [-25060.045] [...7 remote chains...] -- 5:31:59
      2475000 -- [-25056.558] [...7 remote chains...] -- 5:32:09

      Average standard deviation of split frequencies: 0.013227

      2476000 -- (-25072.835) [...7 remote chains...] -- 5:32:05
      2477000 -- [-25045.830] [...7 remote chains...] -- 5:32:15
      2478000 -- [-25051.971] [...7 remote chains...] -- 5:32:11
      2479000 -- [-25052.022] [...7 remote chains...] -- 5:32:15
      2480000 -- [-25049.153] [...7 remote chains...] -- 5:32:11

      Average standard deviation of split frequencies: 0.013187

      2481000 -- [-25030.101] [...7 remote chains...] -- 5:32:24
      2482000 -- [-25051.944] [...7 remote chains...] -- 5:32:19
      2483000 -- [-25049.084] [...7 remote chains...] -- 5:32:18
      2484000 -- [-25056.753] [...7 remote chains...] -- 5:32:13
      2485000 -- [-25048.903] [...7 remote chains...] -- 5:32:36

      Average standard deviation of split frequencies: 0.013121

      2486000 -- [-25039.255] [...7 remote chains...] -- 5:32:31
      2487000 -- [-25058.300] [...7 remote chains...] -- 5:32:30
      2488000 -- [-25060.716] [...7 remote chains...] -- 5:32:25
      2489000 -- [-25059.809] [...7 remote chains...] -- 5:32:26
      2490000 -- [-25056.082] [...7 remote chains...] -- 5:32:22

      Average standard deviation of split frequencies: 0.013015

      2491000 -- [-25056.601] [...7 remote chains...] -- 5:32:38
      2492000 -- [-25074.070] [...7 remote chains...] -- 5:32:34
      2493000 -- (-25088.016) [...7 remote chains...] -- 5:32:38
      2494000 -- [-25080.675] [...7 remote chains...] -- 5:32:36
      2495000 -- [-25077.587] [...7 remote chains...] -- 5:32:35

      Average standard deviation of split frequencies: 0.012960

      2496000 -- (-25107.606) [...7 remote chains...] -- 5:32:30
      2497000 -- [-25075.307] [...7 remote chains...] -- 5:32:34
      2498000 -- (-25055.390) [...7 remote chains...] -- 5:32:33
      2499000 -- [-25046.331] [...7 remote chains...] -- 5:32:40
      2500000 -- [-25047.870] [...7 remote chains...] -- 5:32:36

      Average standard deviation of split frequencies: 0.012920

      2501000 -- [-25047.328] [...7 remote chains...] -- 5:32:52
      2502000 -- [-25052.765] [...7 remote chains...] -- 5:32:50
      2503000 -- (-25055.974) [...7 remote chains...] -- 5:32:46
      2504000 -- [-25040.530] [...7 remote chains...] -- 5:32:41
      2505000 -- [-25049.294] [...7 remote chains...] -- 5:32:48

      Average standard deviation of split frequencies: 0.012958

      2506000 -- [-25054.500] [...7 remote chains...] -- 5:32:47
      2507000 -- [-25041.431] [...7 remote chains...] -- 5:32:45
      2508000 -- [-25051.296] [...7 remote chains...] -- 5:32:40
      2509000 -- [-25036.480] [...7 remote chains...] -- 5:32:48
      2510000 -- [-25059.689] [...7 remote chains...] -- 5:32:43

      Average standard deviation of split frequencies: 0.012853

      2511000 -- [-25053.645] [...7 remote chains...] -- 5:32:41
      2512000 -- [-25074.210] [...7 remote chains...] -- 5:32:37
      2513000 -- [-25054.605] [...7 remote chains...] -- 5:32:35
      2514000 -- [-25033.065] [...7 remote chains...] -- 5:32:30
      2515000 -- [-25043.426] [...7 remote chains...] -- 5:32:35

      Average standard deviation of split frequencies: 0.012824

      2516000 -- [-25038.488] [...7 remote chains...] -- 5:32:33
      2517000 -- [-25031.956] [...7 remote chains...] -- 5:32:31
      2518000 -- [-25045.791] [...7 remote chains...] -- 5:32:27
      2519000 -- [-25053.728] [...7 remote chains...] -- 5:32:31
      2520000 -- [-25069.556] [...7 remote chains...] -- 5:32:26

      Average standard deviation of split frequencies: 0.012891

      2521000 -- [-25053.373] [...7 remote chains...] -- 5:32:24
      2522000 -- [-25051.714] [...7 remote chains...] -- 5:32:23
      2523000 -- [-25056.866] [...7 remote chains...] -- 5:32:42
      2524000 -- [-25068.150] [...7 remote chains...] -- 5:32:37
      2525000 -- (-25066.751) [...7 remote chains...] -- 5:32:38

      Average standard deviation of split frequencies: 0.012877

      2526000 -- [-25059.141] [...7 remote chains...] -- 5:32:37
      2527000 -- [-25057.229] [...7 remote chains...] -- 5:32:38
      2528000 -- [-25055.037] [...7 remote chains...] -- 5:32:33
      2529000 -- [-25041.034] [...7 remote chains...] -- 5:32:38
      2530000 -- [-25042.659] [...7 remote chains...] -- 5:32:33

      Average standard deviation of split frequencies: 0.012846

      2531000 -- [-25043.637] [...7 remote chains...] -- 5:32:28
      2532000 -- [-25045.628] [...7 remote chains...] -- 5:32:27
      2533000 -- [-25032.607] [...7 remote chains...] -- 5:32:25
      2534000 -- [-25044.730] [...7 remote chains...] -- 5:32:20
      2535000 -- [-25026.932] [...7 remote chains...] -- 5:32:22

      Average standard deviation of split frequencies: 0.012829

      2536000 -- [-25036.817] [...7 remote chains...] -- 5:32:20
      2537000 -- [-25053.420] [...7 remote chains...] -- 5:32:18
      2538000 -- [-25039.998] [...7 remote chains...] -- 5:32:13
      2539000 -- (-25043.335) [...7 remote chains...] -- 5:32:18
      2540000 -- [-25058.408] [...7 remote chains...] -- 5:32:13

      Average standard deviation of split frequencies: 0.012893

      2541000 -- (-25050.626) [...7 remote chains...] -- 5:32:17
      2542000 -- [-25038.888] [...7 remote chains...] -- 5:32:12
      2543000 -- [-25052.496] [...7 remote chains...] -- 5:32:14
      2544000 -- [-25046.765] [...7 remote chains...] -- 5:32:12
      2545000 -- (-25056.543) [...7 remote chains...] -- 5:32:25

      Average standard deviation of split frequencies: 0.012921

      2546000 -- [-25058.234] [...7 remote chains...] -- 5:32:26
      2547000 -- [-25038.831] [...7 remote chains...] -- 5:32:21
      2548000 -- [-25050.084] [...7 remote chains...] -- 5:32:20
      2549000 -- [-25046.603] [...7 remote chains...] -- 5:32:33
      2550000 -- [-25038.289] [...7 remote chains...] -- 5:32:28

      Average standard deviation of split frequencies: 0.012973

      2551000 -- [-25057.410] [...7 remote chains...] -- 5:32:26
      2552000 -- [-25045.798] [...7 remote chains...] -- 5:32:22
      2553000 -- [-25042.874] [...7 remote chains...] -- 5:32:26
      2554000 -- [-25050.702] [...7 remote chains...] -- 5:32:21
      2555000 -- [-25044.333] [...7 remote chains...] -- 5:32:19

      Average standard deviation of split frequencies: 0.012980

      2556000 -- [-25045.129] [...7 remote chains...] -- 5:32:15
      2557000 -- [-25046.006] [...7 remote chains...] -- 5:32:16
      2558000 -- [-25046.382] [...7 remote chains...] -- 5:32:11
      2559000 -- [-25036.290] [...7 remote chains...] -- 5:32:18
      2560000 -- [-25045.654] [...7 remote chains...] -- 5:32:16

      Average standard deviation of split frequencies: 0.013025

      2561000 -- [-25049.598] [...7 remote chains...] -- 5:32:18
      2562000 -- [-25052.289] [...7 remote chains...] -- 5:32:16
      2563000 -- [-25060.082] [...7 remote chains...] -- 5:32:11
      2564000 -- [-25045.788] [...7 remote chains...] -- 5:32:09
      2565000 -- (-25062.900) [...7 remote chains...] -- 5:32:16

      Average standard deviation of split frequencies: 0.013025

      2566000 -- [-25056.806] [...7 remote chains...] -- 5:32:15
      2567000 -- [-25051.914] [...7 remote chains...] -- 5:32:27
      2568000 -- [-25038.867] [...7 remote chains...] -- 5:32:26
      2569000 -- [-25055.861] [...7 remote chains...] -- 5:32:30
      2570000 -- [-25040.889] [...7 remote chains...] -- 5:32:25

      Average standard deviation of split frequencies: 0.013007

      2571000 -- [-25056.443] [...7 remote chains...] -- 5:32:29
      2572000 -- [-25034.314] [...7 remote chains...] -- 5:32:24
      2573000 -- [-25042.850] [...7 remote chains...] -- 5:32:37
      2574000 -- [-25041.411] [...7 remote chains...] -- 5:32:32
      2575000 -- [-25028.913] [...7 remote chains...] -- 5:32:39

      Average standard deviation of split frequencies: 0.012978

      2576000 -- [-25032.264] [...7 remote chains...] -- 5:32:34
      2577000 -- [-25024.471] [...7 remote chains...] -- 5:32:38
      2578000 -- [-25033.089] [...7 remote chains...] -- 5:32:34
      2579000 -- [-25040.145] [...7 remote chains...] -- 5:32:35
      2580000 -- [-25059.062] [...7 remote chains...] -- 5:32:33

      Average standard deviation of split frequencies: 0.012957

      2581000 -- [-25061.663] [...7 remote chains...] -- 5:32:31
      2582000 -- [-25041.553] [...7 remote chains...] -- 5:32:27
      2583000 -- [-25033.186] [...7 remote chains...] -- 5:32:25
      2584000 -- [-25036.524] [...7 remote chains...] -- 5:32:20
      2585000 -- [-25046.108] [...7 remote chains...] -- 5:32:18

      Average standard deviation of split frequencies: 0.012897

      2586000 -- [-25044.225] [...7 remote chains...] -- 5:32:16
      2587000 -- [-25030.515] [...7 remote chains...] -- 5:32:29
      2588000 -- [-25040.095] [...7 remote chains...] -- 5:32:24
      2589000 -- [-25038.375] [...7 remote chains...] -- 5:32:23
      2590000 -- [-25033.544] [...7 remote chains...] -- 5:32:18

      Average standard deviation of split frequencies: 0.012904

      2591000 -- [-25044.260] [...7 remote chains...] -- 5:32:27
      2592000 -- [-25047.880] [...7 remote chains...] -- 5:32:23
      2593000 -- [-25045.191] [...7 remote chains...] -- 5:32:21
      2594000 -- [-25033.828] [...7 remote chains...] -- 5:32:16
      2595000 -- [-25043.492] [...7 remote chains...] -- 5:32:12

      Average standard deviation of split frequencies: 0.012923

      2596000 -- [-25042.511] [...7 remote chains...] -- 5:32:10
      2597000 -- [-25039.471] [...7 remote chains...] -- 5:32:11
      2598000 -- [-25056.970] [...7 remote chains...] -- 5:32:06
      2599000 -- [-25039.474] [...7 remote chains...] -- 5:32:21
      2600000 -- [-25034.876] [...7 remote chains...] -- 5:32:17

      Average standard deviation of split frequencies: 0.012878

      2601000 -- [-25016.950] [...7 remote chains...] -- 5:32:15
      2602000 -- [-25035.948] [...7 remote chains...] -- 5:32:10
      2603000 -- [-25035.769] [...7 remote chains...] -- 5:32:14
      2604000 -- [-25040.504] [...7 remote chains...] -- 5:32:10
      2605000 -- [-25055.192] [...7 remote chains...] -- 5:32:19

      Average standard deviation of split frequencies: 0.012822

      2606000 -- [-25036.141] [...7 remote chains...] -- 5:32:14
      2607000 -- [-25059.600] [...7 remote chains...] -- 5:32:15
      2608000 -- [-25037.359] [...7 remote chains...] -- 5:32:11
      2609000 -- [-25039.276] [...7 remote chains...] -- 5:32:15
      2610000 -- [-25036.800] [...7 remote chains...] -- 5:32:10

      Average standard deviation of split frequencies: 0.012793

      2611000 -- [-25035.756] [...7 remote chains...] -- 5:32:14
      2612000 -- (-25076.711) [...7 remote chains...] -- 5:32:09
      2613000 -- (-25054.798) [...7 remote chains...] -- 5:32:07
      2614000 -- (-25068.823) [...7 remote chains...] -- 5:32:02
      2615000 -- (-25077.893) [...7 remote chains...] -- 5:32:01

      Average standard deviation of split frequencies: 0.012827

      2616000 -- (-25085.755) [...7 remote chains...] -- 5:31:59
      2617000 -- [-25053.466] [...7 remote chains...] -- 5:32:20
      2618000 -- (-25052.507) [...7 remote chains...] -- 5:32:15
      2619000 -- [-25064.186] [...7 remote chains...] -- 5:32:16
      2620000 -- [-25061.176] [...7 remote chains...] -- 5:32:11

      Average standard deviation of split frequencies: 0.012842

      2621000 -- [-25056.575] [...7 remote chains...] -- 5:32:26
      2622000 -- [-25049.688] [...7 remote chains...] -- 5:32:21
      2623000 -- [-25050.374] [...7 remote chains...] -- 5:32:22
      2624000 -- [-25034.036] [...7 remote chains...] -- 5:32:18
      2625000 -- [-25039.076] [...7 remote chains...] -- 5:32:30

      Average standard deviation of split frequencies: 0.012781

      2626000 -- [-25034.700] [...7 remote chains...] -- 5:32:25
      2627000 -- [-25037.244] [...7 remote chains...] -- 5:32:23
      2628000 -- [-25026.810] [...7 remote chains...] -- 5:32:19
      2629000 -- [-25040.331] [...7 remote chains...] -- 5:32:28
      2630000 -- [-25037.955] [...7 remote chains...] -- 5:32:23

      Average standard deviation of split frequencies: 0.012708

      2631000 -- [-25046.923] [...7 remote chains...] -- 5:32:24
      2632000 -- [-25052.012] [...7 remote chains...] -- 5:32:22
      2633000 -- [-25059.709] [...7 remote chains...] -- 5:32:20
      2634000 -- [-25040.980] [...7 remote chains...] -- 5:32:16
      2635000 -- [-25047.821] [...7 remote chains...] -- 5:32:14

      Average standard deviation of split frequencies: 0.012641

      2636000 -- [-25058.313] [...7 remote chains...] -- 5:32:09
      2637000 -- [-25067.827] [...7 remote chains...] -- 5:32:10
      2638000 -- [-25076.210] [...7 remote chains...] -- 5:32:05
      2639000 -- [-25056.103] [...7 remote chains...] -- 5:32:06
      2640000 -- [-25060.568] [...7 remote chains...] -- 5:32:02

      Average standard deviation of split frequencies: 0.012625

      2641000 -- [-25054.960] [...7 remote chains...] -- 5:32:03
      2642000 -- [-25063.199] [...7 remote chains...] -- 5:31:58
      2643000 -- [-25067.045] [...7 remote chains...] -- 5:31:59
      2644000 -- [-25058.321] [...7 remote chains...] -- 5:31:54
      2645000 -- [-25063.786] [...7 remote chains...] -- 5:32:20

      Average standard deviation of split frequencies: 0.012593

      2646000 -- [-25072.235] [...7 remote chains...] -- 5:32:15
      2647000 -- [-25057.218] [...7 remote chains...] -- 5:32:16
      2648000 -- [-25044.907] [...7 remote chains...] -- 5:32:12
      2649000 -- [-25050.483] [...7 remote chains...] -- 5:32:10
      2650000 -- [-25046.148] [...7 remote chains...] -- 5:32:08

      Average standard deviation of split frequencies: 0.012571

      2651000 -- [-25037.468] [...7 remote chains...] -- 5:32:06
      2652000 -- [-25044.752] [...7 remote chains...] -- 5:32:01
      2653000 -- [-25057.979] [...7 remote chains...] -- 5:32:05
      2654000 -- [-25057.669] [...7 remote chains...] -- 5:32:00
      2655000 -- [-25043.237] [...7 remote chains...] -- 5:32:06

      Average standard deviation of split frequencies: 0.012508

      2656000 -- [-25034.834] [...7 remote chains...] -- 5:32:02
      2657000 -- [-25028.446] [...7 remote chains...] -- 5:32:16
      2658000 -- [-25029.316] [...7 remote chains...] -- 5:32:12
      2659000 -- [-25041.520] [...7 remote chains...] -- 5:32:15
      2660000 -- [-25054.760] [...7 remote chains...] -- 5:32:13

      Average standard deviation of split frequencies: 0.012555

      2661000 -- [-25045.364] [...7 remote chains...] -- 5:32:11
      2662000 -- [-25032.619] [...7 remote chains...] -- 5:32:07
      2663000 -- [-25049.000] [...7 remote chains...] -- 5:32:08
      2664000 -- [-25063.505] [...7 remote chains...] -- 5:32:03
      2665000 -- [-25051.784] [...7 remote chains...] -- 5:32:01

      Average standard deviation of split frequencies: 0.012492

      2666000 -- [-25052.148] [...7 remote chains...] -- 5:31:59
      2667000 -- [-25026.638] [...7 remote chains...] -- 5:32:11
      2668000 -- (-25054.430) [...7 remote chains...] -- 5:32:06
      2669000 -- [-25054.062] [...7 remote chains...] -- 5:32:10
      2670000 -- [-25055.671] [...7 remote chains...] -- 5:32:05

      Average standard deviation of split frequencies: 0.012396

      2671000 -- [-25033.174] [...7 remote chains...] -- 5:32:09
      2672000 -- [-25042.784] [...7 remote chains...] -- 5:32:04
      2673000 -- [-25031.811] [...7 remote chains...] -- 5:32:07
      2674000 -- [-25042.501] [...7 remote chains...] -- 5:32:03
      2675000 -- [-25070.494] [...7 remote chains...] -- 5:32:01

      Average standard deviation of split frequencies: 0.012305

      2676000 -- [-25066.238] [...7 remote chains...] -- 5:31:59
      2677000 -- [-25065.158] [...7 remote chains...] -- 5:32:13
      2678000 -- [-25059.992] [...7 remote chains...] -- 5:32:11
      2679000 -- (-25062.930) [...7 remote chains...] -- 5:32:09
      2680000 -- [-25030.130] [...7 remote chains...] -- 5:32:07

      Average standard deviation of split frequencies: 0.012247

      2681000 -- [-25051.326] [...7 remote chains...] -- 5:32:11
      2682000 -- [-25062.810] [...7 remote chains...] -- 5:32:06
      2683000 -- [-25053.767] [...7 remote chains...] -- 5:32:10
      2684000 -- [-25055.279] [...7 remote chains...] -- 5:32:05
      2685000 -- [-25067.673] [...7 remote chains...] -- 5:32:06

      Average standard deviation of split frequencies: 0.012157

      2686000 -- [-25054.072] [...7 remote chains...] -- 5:32:01
      2687000 -- [-25036.283] [...7 remote chains...] -- 5:32:04
      2688000 -- [-25038.067] [...7 remote chains...] -- 5:32:00
      2689000 -- [-25049.852] [...7 remote chains...] -- 5:32:01
      2690000 -- [-25060.227] [...7 remote chains...] -- 5:31:56

      Average standard deviation of split frequencies: 0.012181

      2691000 -- [-25050.803] [...7 remote chains...] -- 5:31:57
      2692000 -- [-25070.092] [...7 remote chains...] -- 5:31:52
      2693000 -- [-25068.230] [...7 remote chains...] -- 5:31:55
      2694000 -- [-25056.424] [...7 remote chains...] -- 5:31:53
      2695000 -- [-25061.908] [...7 remote chains...] -- 5:31:54

      Average standard deviation of split frequencies: 0.012206

      2696000 -- [-25068.052] [...7 remote chains...] -- 5:31:49
      2697000 -- [-25037.348] [...7 remote chains...] -- 5:31:47
      2698000 -- [-25061.006] [...7 remote chains...] -- 5:31:43
      2699000 -- [-25038.255] [...7 remote chains...] -- 5:31:49
      2700000 -- [-25042.595] [...7 remote chains...] -- 5:31:50

      Average standard deviation of split frequencies: 0.012247

      2701000 -- [-25055.610] [...7 remote chains...] -- 5:31:50
      2702000 -- [-25053.202] [...7 remote chains...] -- 5:31:46
      2703000 -- [-25064.589] [...7 remote chains...] -- 5:31:52
      2704000 -- [-25059.414] [...7 remote chains...] -- 5:31:47
      2705000 -- [-25049.996] [...7 remote chains...] -- 5:31:56

      Average standard deviation of split frequencies: 0.012172

      2706000 -- [-25044.343] [...7 remote chains...] -- 5:31:51
      2707000 -- [-25043.430] [...7 remote chains...] -- 5:31:57
      2708000 -- [-25060.559] [...7 remote chains...] -- 5:31:55
      2709000 -- [-25050.926] [...7 remote chains...] -- 5:32:12
      2710000 -- [-25071.297] [...7 remote chains...] -- 5:32:13

      Average standard deviation of split frequencies: 0.012199

      2711000 -- (-25071.864) [...7 remote chains...] -- 5:32:27
      2712000 -- [-25075.511] [...7 remote chains...] -- 5:32:22
      2713000 -- [-25064.865] [...7 remote chains...] -- 5:32:28
      2714000 -- [-25055.153] [...7 remote chains...] -- 5:32:23
      2715000 -- [-25072.104] [...7 remote chains...] -- 5:32:24

      Average standard deviation of split frequencies: 0.012203

      2716000 -- [-25061.784] [...7 remote chains...] -- 5:32:22
      2717000 -- [-25067.116] [...7 remote chains...] -- 5:32:41
      2718000 -- [-25069.874] [...7 remote chains...] -- 5:32:39
      2719000 -- [-25052.514] [...7 remote chains...] -- 5:32:35
      2720000 -- [-25059.274] [...7 remote chains...] -- 5:32:33

      Average standard deviation of split frequencies: 0.012131

      2721000 -- [-25055.983] [...7 remote chains...] -- 5:32:36
      2722000 -- [-25053.650] [...7 remote chains...] -- 5:32:31
      2723000 -- [-25046.972] [...7 remote chains...] -- 5:32:37
      2724000 -- [-25038.174] [...7 remote chains...] -- 5:32:32
      2725000 -- [-25038.010] [...7 remote chains...] -- 5:32:38

      Average standard deviation of split frequencies: 0.012057

      2726000 -- [-25044.109] [...7 remote chains...] -- 5:32:39
      2727000 -- [-25060.784] [...7 remote chains...] -- 5:32:45
      2728000 -- [-25054.142] [...7 remote chains...] -- 5:32:40
      2729000 -- [-25064.375] [...7 remote chains...] -- 5:32:38
      2730000 -- [-25075.579] [...7 remote chains...] -- 5:32:33

      Average standard deviation of split frequencies: 0.012008

      2731000 -- [-25058.304] [...7 remote chains...] -- 5:32:45
      2732000 -- [-25064.888] [...7 remote chains...] -- 5:32:45
      2733000 -- [-25060.904] [...7 remote chains...] -- 5:32:43
      2734000 -- [-25051.706] [...7 remote chains...] -- 5:32:38
      2735000 -- [-25056.370] [...7 remote chains...] -- 5:32:39

      Average standard deviation of split frequencies: 0.011991

      2736000 -- (-25080.865) [...7 remote chains...] -- 5:32:34
      2737000 -- (-25101.974) [...7 remote chains...] -- 5:32:32
      2738000 -- [-25067.566] [...7 remote chains...] -- 5:32:27
      2739000 -- [-25070.727] [...7 remote chains...] -- 5:32:25
      2740000 -- [-25049.719] [...7 remote chains...] -- 5:32:21

      Average standard deviation of split frequencies: 0.012032

      2741000 -- [-25050.500] [...7 remote chains...] -- 5:32:21
      2742000 -- [-25039.495] [...7 remote chains...] -- 5:32:17
      2743000 -- [-25028.252] [...7 remote chains...] -- 5:32:14
      2744000 -- [-25036.164] [...7 remote chains...] -- 5:32:10
      2745000 -- [-25036.555] [...7 remote chains...] -- 5:32:10

      Average standard deviation of split frequencies: 0.012036

      2746000 -- [-25049.870] [...7 remote chains...] -- 5:32:08
      2747000 -- [-25048.930] [...7 remote chains...] -- 5:32:06
      2748000 -- [-25054.460] [...7 remote chains...] -- 5:32:01
      2749000 -- [-25055.121] [...7 remote chains...] -- 5:31:59
      2750000 -- [-25034.121] [...7 remote chains...] -- 5:31:57

      Average standard deviation of split frequencies: 0.011943

      2751000 -- [-25037.732] [...7 remote chains...] -- 5:32:03
      2752000 -- [-25060.656] [...7 remote chains...] -- 5:32:01
      2753000 -- [-25070.050] [...7 remote chains...] -- 5:31:59
      2754000 -- (-25066.769) [...7 remote chains...] -- 5:31:57
      2755000 -- [-25058.497] [...7 remote chains...] -- 5:31:52

      Average standard deviation of split frequencies: 0.011840

      2756000 -- (-25045.225) [...7 remote chains...] -- 5:31:50
      2757000 -- [-25045.264] [...7 remote chains...] -- 5:31:53
      2758000 -- [-25052.897] [...7 remote chains...] -- 5:31:48
      2759000 -- [-25045.537] [...7 remote chains...] -- 5:31:49
      2760000 -- [-25049.635] [...7 remote chains...] -- 5:31:44

      Average standard deviation of split frequencies: 0.011695

      2761000 -- [-25057.705] [...7 remote chains...] -- 5:31:45
      2762000 -- [-25046.948] [...7 remote chains...] -- 5:31:40
      2763000 -- [-25073.150] [...7 remote chains...] -- 5:31:41
      2764000 -- [-25062.519] [...7 remote chains...] -- 5:31:36
      2765000 -- (-25068.474) [...7 remote chains...] -- 5:31:47

      Average standard deviation of split frequencies: 0.011614

      2766000 -- [-25055.184] [...7 remote chains...] -- 5:31:42
      2767000 -- (-25068.795) [...7 remote chains...] -- 5:31:40
      2768000 -- [-25080.554] [...7 remote chains...] -- 5:31:38
      2769000 -- [-25058.243] [...7 remote chains...] -- 5:31:49
      2770000 -- [-25060.096] [...7 remote chains...] -- 5:31:44

      Average standard deviation of split frequencies: 0.011658

      2771000 -- [-25061.209] [...7 remote chains...] -- 5:31:50
      2772000 -- [-25057.586] [...7 remote chains...] -- 5:31:45
      2773000 -- (-25060.408) [...7 remote chains...] -- 5:31:59
      2774000 -- [-25052.589] [...7 remote chains...] -- 5:31:54
      2775000 -- [-25047.743] [...7 remote chains...] -- 5:31:52

      Average standard deviation of split frequencies: 0.011669

      2776000 -- [-25059.954] [...7 remote chains...] -- 5:31:50
      2777000 -- [-25053.172] [...7 remote chains...] -- 5:31:55
      2778000 -- [-25035.408] [...7 remote chains...] -- 5:31:51
      2779000 -- [-25045.353] [...7 remote chains...] -- 5:31:51
      2780000 -- [-25039.938] [...7 remote chains...] -- 5:31:46

      Average standard deviation of split frequencies: 0.011630

      2781000 -- [-25047.295] [...7 remote chains...] -- 5:31:55
      2782000 -- [-25054.416] [...7 remote chains...] -- 5:31:50
      2783000 -- [-25034.458] [...7 remote chains...] -- 5:31:53
      2784000 -- [-25022.632] [...7 remote chains...] -- 5:31:48
      2785000 -- [-25024.553] [...7 remote chains...] -- 5:31:51

      Average standard deviation of split frequencies: 0.011646

      2786000 -- [-25041.570] [...7 remote chains...] -- 5:31:52
      2787000 -- [-25032.821] [...7 remote chains...] -- 5:31:55
      2788000 -- [-25030.597] [...7 remote chains...] -- 5:31:50
      2789000 -- [-25032.783] [...7 remote chains...] -- 5:31:56
      2790000 -- [-25037.366] [...7 remote chains...] -- 5:31:51

      Average standard deviation of split frequencies: 0.011632

      2791000 -- [-25054.950] [...7 remote chains...] -- 5:31:51
      2792000 -- [-25055.742] [...7 remote chains...] -- 5:31:49
      2793000 -- [-25058.348] [...7 remote chains...] -- 5:31:47
      2794000 -- [-25058.939] [...7 remote chains...] -- 5:31:42
      2795000 -- [-25067.315] [...7 remote chains...] -- 5:31:43

      Average standard deviation of split frequencies: 0.011627

      2796000 -- (-25076.880) [...7 remote chains...] -- 5:31:41
      2797000 -- [-25068.465] [...7 remote chains...] -- 5:31:39
      2798000 -- [-25080.496] [...7 remote chains...] -- 5:31:34
      2799000 -- [-25068.400] [...7 remote chains...] -- 5:31:37
      2800000 -- [-25071.830] [...7 remote chains...] -- 5:31:32

      Average standard deviation of split frequencies: 0.011498

      2801000 -- [-25076.716] [...7 remote chains...] -- 5:31:32
      2802000 -- [-25061.439] [...7 remote chains...] -- 5:31:28
      2803000 -- [-25042.645] [...7 remote chains...] -- 5:31:26
      2804000 -- [-25038.812] [...7 remote chains...] -- 5:31:21
      2805000 -- [-25054.834] [...7 remote chains...] -- 5:31:21

      Average standard deviation of split frequencies: 0.011459

      2806000 -- [-25050.484] [...7 remote chains...] -- 5:31:19
      2807000 -- [-25040.236] [...7 remote chains...] -- 5:31:22
      2808000 -- [-25043.556] [...7 remote chains...] -- 5:31:17
      2809000 -- [-25064.114] [...7 remote chains...] -- 5:31:25
      2810000 -- [-25056.764] [...7 remote chains...] -- 5:31:21

      Average standard deviation of split frequencies: 0.011296

      2811000 -- (-25051.850) [...7 remote chains...] -- 5:31:26
      2812000 -- [-25041.855] [...7 remote chains...] -- 5:31:22
      2813000 -- [-25065.440] [...7 remote chains...] -- 5:31:27
      2814000 -- [-25071.065] [...7 remote chains...] -- 5:31:22
      2815000 -- [-25039.089] [...7 remote chains...] -- 5:31:25

      Average standard deviation of split frequencies: 0.011171

      2816000 -- [-25041.162] [...7 remote chains...] -- 5:31:21
      2817000 -- [-25018.261] [...7 remote chains...] -- 5:31:18
      2818000 -- [-25015.110] [...7 remote chains...] -- 5:31:14
      2819000 -- [-25035.058] [...7 remote chains...] -- 5:31:17
      2820000 -- [-25041.780] [...7 remote chains...] -- 5:31:12

      Average standard deviation of split frequencies: 0.011112

      2821000 -- [-25041.870] [...7 remote chains...] -- 5:31:20
      2822000 -- [-25054.268] [...7 remote chains...] -- 5:31:15
      2823000 -- [-25043.927] [...7 remote chains...] -- 5:31:13
      2824000 -- [-25046.570] [...7 remote chains...] -- 5:31:11
      2825000 -- [-25055.486] [...7 remote chains...] -- 5:31:09

      Average standard deviation of split frequencies: 0.011159

      2826000 -- [-25035.591] [...7 remote chains...] -- 5:31:04
      2827000 -- [-25048.039] [...7 remote chains...] -- 5:31:09
      2828000 -- [-25041.539] [...7 remote chains...] -- 5:31:05
      2829000 -- [-25044.847] [...7 remote chains...] -- 5:31:10
      2830000 -- [-25057.003] [...7 remote chains...] -- 5:31:05

      Average standard deviation of split frequencies: 0.011154

      2831000 -- [-25060.735] [...7 remote chains...] -- 5:31:03
      2832000 -- [-25054.179] [...7 remote chains...] -- 5:30:58
      2833000 -- [-25048.558] [...7 remote chains...] -- 5:30:59
      2834000 -- [-25049.946] [...7 remote chains...] -- 5:30:54
      2835000 -- [-25039.805] [...7 remote chains...] -- 5:30:52

      Average standard deviation of split frequencies: 0.011222

      2836000 -- [-25047.797] [...7 remote chains...] -- 5:30:50
      2837000 -- [-25054.978] [...7 remote chains...] -- 5:30:57
      2838000 -- [-25048.390] [...7 remote chains...] -- 5:30:53
      2839000 -- [-25044.915] [...7 remote chains...] -- 5:30:56
      2840000 -- [-25051.974] [...7 remote chains...] -- 5:30:51

      Average standard deviation of split frequencies: 0.011150

      2841000 -- [-25041.556] [...7 remote chains...] -- 5:30:49
      2842000 -- [-25029.818] [...7 remote chains...] -- 5:30:46
      2843000 -- [-25035.124] [...7 remote chains...] -- 5:30:52
      2844000 -- (-25074.369) [...7 remote chains...] -- 5:30:47
      2845000 -- [-25046.199] [...7 remote chains...] -- 5:30:42

      Average standard deviation of split frequencies: 0.011035

      2846000 -- [-25050.206] [...7 remote chains...] -- 5:30:40
      2847000 -- [-25054.804] [...7 remote chains...] -- 5:30:40
      2848000 -- [-25055.290] [...7 remote chains...] -- 5:30:36
      2849000 -- [-25053.657] [...7 remote chains...] -- 5:30:34
      2850000 -- [-25037.080] [...7 remote chains...] -- 5:30:29

      Average standard deviation of split frequencies: 0.010979

      2851000 -- [-25040.791] [...7 remote chains...] -- 5:30:29
      2852000 -- [-25055.815] [...7 remote chains...] -- 5:30:24
      2853000 -- [-25058.426] [...7 remote chains...] -- 5:30:25
      2854000 -- [-25031.460] [...7 remote chains...] -- 5:30:23
      2855000 -- [-25058.946] [...7 remote chains...] -- 5:30:28

      Average standard deviation of split frequencies: 0.010864

      2856000 -- [-25042.423] [...7 remote chains...] -- 5:30:23
      2857000 -- [-25033.337] [...7 remote chains...] -- 5:30:36
      2858000 -- [-25053.405] [...7 remote chains...] -- 5:30:31
      2859000 -- [-25043.525] [...7 remote chains...] -- 5:30:29
      2860000 -- [-25040.377] [...7 remote chains...] -- 5:30:27

      Average standard deviation of split frequencies: 0.010657

      2861000 -- [-25051.582] [...7 remote chains...] -- 5:30:34
      2862000 -- [-25056.508] [...7 remote chains...] -- 5:30:30
      2863000 -- [-25064.033] [...7 remote chains...] -- 5:30:35
      2864000 -- [-25045.143] [...7 remote chains...] -- 5:30:33
      2865000 -- [-25041.848] [...7 remote chains...] -- 5:30:33

      Average standard deviation of split frequencies: 0.010591

      2866000 -- [-25059.187] [...7 remote chains...] -- 5:30:28
      2867000 -- [-25067.189] [...7 remote chains...] -- 5:30:41
      2868000 -- [-25069.452] [...7 remote chains...] -- 5:30:36
      2869000 -- [-25069.482] [...7 remote chains...] -- 5:30:46
      2870000 -- [-25074.560] [...7 remote chains...] -- 5:30:42

      Average standard deviation of split frequencies: 0.010475

      2871000 -- [-25053.662] [...7 remote chains...] -- 5:30:42
      2872000 -- [-25047.199] [...7 remote chains...] -- 5:30:40
      2873000 -- [-25041.312] [...7 remote chains...] -- 5:30:38
      2874000 -- [-25038.764] [...7 remote chains...] -- 5:30:33
      2875000 -- [-25051.281] [...7 remote chains...] -- 5:30:36

      Average standard deviation of split frequencies: 0.010370

      2876000 -- [-25052.178] [...7 remote chains...] -- 5:30:33
      2877000 -- [-25037.318] [...7 remote chains...] -- 5:30:33
      2878000 -- [-25041.472] [...7 remote chains...] -- 5:30:29
      2879000 -- [-25032.302] [...7 remote chains...] -- 5:30:36
      2880000 -- [-25027.548] [...7 remote chains...] -- 5:30:32

      Average standard deviation of split frequencies: 0.010343

      2881000 -- [-25027.871] [...7 remote chains...] -- 5:30:39
      2882000 -- [-25041.077] [...7 remote chains...] -- 5:30:35
      2883000 -- [-25035.973] [...7 remote chains...] -- 5:30:40
      2884000 -- [-25033.545] [...7 remote chains...] -- 5:30:35
      2885000 -- [-25033.256] [...7 remote chains...] -- 5:30:33

      Average standard deviation of split frequencies: 0.010205

      2886000 -- [-25047.781] [...7 remote chains...] -- 5:30:30
      2887000 -- [-25051.143] [...7 remote chains...] -- 5:30:45
      2888000 -- [-25060.640] [...7 remote chains...] -- 5:30:41
      2889000 -- [-25057.874] [...7 remote chains...] -- 5:30:41
      2890000 -- [-25050.752] [...7 remote chains...] -- 5:30:36

      Average standard deviation of split frequencies: 0.010090

      2891000 -- [-25038.032] [...7 remote chains...] -- 5:30:36
      2892000 -- [-25030.930] [...7 remote chains...] -- 5:30:32
      2893000 -- [-25028.711] [...7 remote chains...] -- 5:30:32
      2894000 -- [-25044.816] [...7 remote chains...] -- 5:30:27
      2895000 -- [-25048.863] [...7 remote chains...] -- 5:30:30

      Average standard deviation of split frequencies: 0.009965

      Analysis stopped because convergence diagnostic hit stop value.

      Analysis completed in 2 hours 14 mins 40 seconds
      Analysis used 6376.55 seconds of CPU time on processor 0
      Likelihood of best state for "cold" chain of run 1 was -25005.21
      Likelihood of best state for "cold" chain of run 2 was -25019.19

      Acceptance rates for the moves in the "cold" chain of run 1:
         With prob.   (last 100)   chain accepted proposals by move
            23.4 %     ( 16 %)     Dirichlet(Tratio{3,4})
            33.5 %     ( 29 %)     Dirichlet(Revmat{1})
            43.7 %     ( 27 %)     Slider(Revmat{1})
            26.4 %     ( 26 %)     Dirichlet(Revmat{2})
            33.3 %     ( 28 %)     Slider(Revmat{2})
            25.2 %     ( 18 %)     Dirichlet(Pi{1})
            26.6 %     ( 25 %)     Slider(Pi{1})
            24.5 %     ( 21 %)     Dirichlet(Pi{2})
            25.7 %     ( 31 %)     Slider(Pi{2})
            24.6 %     ( 23 %)     Dirichlet(Pi{3})
            26.3 %     ( 28 %)     Slider(Pi{3})
            21.3 %     ( 18 %)     Dirichlet(Pi{4})
            24.9 %     ( 24 %)     Slider(Pi{4})
            25.7 %     ( 25 %)     Multiplier(Alpha{1})
            26.1 %     ( 18 %)     Multiplier(Alpha{2})
            27.4 %     ( 19 %)     Multiplier(Alpha{3})
            26.0 %     ( 36 %)     Multiplier(Alpha{4})
            30.2 %     ( 33 %)     Slider(Pinvar{1})
            32.2 %     ( 23 %)     Slider(Pinvar{2})
            31.9 %     ( 26 %)     Slider(Pinvar{3})
            28.1 %     ( 31 %)     Slider(Pinvar{4})
             4.4 %     (  5 %)     ExtSPR(Tau{all},V{all})
             3.5 %     (  4 %)     ExtTBR(Tau{all},V{all})
             6.2 %     ( 12 %)     NNI(Tau{all},V{all})
             3.0 %     (  6 %)     ParsSPR(Tau{all},V{all})
            25.9 %     ( 30 %)     Multiplier(V{all})
            27.4 %     ( 26 %)     Nodeslider(V{all})
            24.4 %     ( 32 %)     TLMultiplier(V{all})

      Acceptance rates for the moves in the "cold" chain of run 2:
         With prob.   (last 100)   chain accepted proposals by move
            23.3 %     ( 18 %)     Dirichlet(Tratio{3,4})
            33.1 %     ( 24 %)     Dirichlet(Revmat{1})
            43.4 %     ( 25 %)     Slider(Revmat{1})
            26.0 %     ( 24 %)     Dirichlet(Revmat{2})
            33.3 %     ( 21 %)     Slider(Revmat{2})
            25.3 %     ( 27 %)     Dirichlet(Pi{1})
            26.6 %     ( 25 %)     Slider(Pi{1})
            24.6 %     ( 22 %)     Dirichlet(Pi{2})
            26.0 %     ( 34 %)     Slider(Pi{2})
            24.8 %     ( 25 %)     Dirichlet(Pi{3})
            26.5 %     ( 17 %)     Slider(Pi{3})
            21.6 %     ( 22 %)     Dirichlet(Pi{4})
            25.1 %     ( 25 %)     Slider(Pi{4})
            26.0 %     ( 29 %)     Multiplier(Alpha{1})
            26.2 %     ( 28 %)     Multiplier(Alpha{2})
            27.4 %     ( 38 %)     Multiplier(Alpha{3})
            25.8 %     ( 28 %)     Multiplier(Alpha{4})
            30.0 %     ( 27 %)     Slider(Pinvar{1})
            32.5 %     ( 27 %)     Slider(Pinvar{2})
            32.2 %     ( 25 %)     Slider(Pinvar{3})
            28.1 %     ( 26 %)     Slider(Pinvar{4})
             4.3 %     (  4 %)     ExtSPR(Tau{all},V{all})
             3.4 %     (  3 %)     ExtTBR(Tau{all},V{all})
             6.1 %     (  5 %)     NNI(Tau{all},V{all})
             2.9 %     (  2 %)     ParsSPR(Tau{all},V{all})
            26.0 %     ( 21 %)     Multiplier(V{all})
            27.2 %     ( 30 %)     Nodeslider(V{all})
            24.4 %     ( 33 %)     TLMultiplier(V{all})

      Chain swap information for run 1:

                   1       2       3       4 
           ----------------------------------
         1 |            0.08    0.00    0.00 
         2 |  482191            0.21    0.02 
         3 |  483545  480907            0.21 
         4 |  482585  482269  483503         

      Chain swap information for run 2:

                   1       2       3       4 
           ----------------------------------
         1 |            0.13    0.00    0.00 
         2 |  482888            0.14    0.01 
         3 |  483199  480559            0.24 
         4 |  482458  482915  482981         

      Upper diagonal: Proportion of successful state exchanges between chains
      Lower diagonal: Number of attempted state exchanges between chains

      Chain information:

        ID -- Heat 
       -----------
         1 -- 1.00  (cold chain)
         2 -- 0.87 
         3 -- 0.77 
         4 -- 0.69 

      Heat = 1 / (1 + T * (ID - 1))
         (where T = 0.15 is the temperature and ID is the chain number)

      Using relative burnin (a fraction of samples discarded).
      Setting burnin fraction to 0.25
      Summarizing parameters in files infile.nex.run1.p and infile.nex.run2.p
      Writing summary statistics to file infile.nex.pstat
      Using relative burnin ('relburnin=yes'), discarding the first 25 % of samples

      Below are rough plots of the generation (x-axis) versus the log   
      probability of observing the data (y-axis). You can use these     
      graphs to determine what the burn in for your analysis should be. 
      When the log probability starts to plateau you may be at station- 
      arity. Sample trees and parameters after the log probability      
      plateaus. Of course, this is not a guarantee that you are at sta- 
      tionarity. Also examine the convergence diagnostics provided by   
      the 'sump' and 'sumt' commands for all the parameters in your     
      model. Remember that the burn in is the number of samples to dis- 
      card. There are a total of ngen / samplefreq samples taken during 
      a MCMC analysis.                                                  

      Overlay plot for both runs:
      (1 = Run number 1; 2 = Run number 2; * = Both runs)

      +------------------------------------------------------------+ -25040.33
      |                                                   12       |
      | 2             2                   1                        |
      |   1                           1 2   1 2                    |
      |            22      2    2           2    2                 |
      |              2         2                   2              1|
      |1 1     2    1   2  1           2   2      1   *  1      2*2|
      |        1     1 2 1  1                * 2212 21     11   1  |
      |2   1 2  1  1      *   2 1 1  1  12     1    1   122  2 1   |
      |       2 22          2 1    12 2  12          2 22   2 2    |
      |  22  11         12   2 1   212     1    1  1         112   |
      |     2                                 1        1           |
      | 1   1                1                                     |
      |          1                                                 |
      |    2      1   1          22    1                           |
      |           2    1         1                                 |
      +------+-----+-----+-----+-----+-----+-----+-----+-----+-----+ -25063.63
      ^                                                            ^
      724000                                                       2895000


      Estimated marginal likelihoods for runs sampled in files
         "infile.nex.run1.p" and "infile.nex.run2.p":
         (Use the harmonic mean for Bayes factor comparisons of models)

         (Values are saved to the file infile.nex.lstat)

      Run   Arithmetic mean   Harmonic mean
      --------------------------------------
        1     -25022.17        -25103.76
        2     -25018.51        -25089.91
      --------------------------------------
      TOTAL   -25019.18        -25103.06
      --------------------------------------


      Model parameter summaries over the runs sampled in files
         "infile.nex.run1.p" and "infile.nex.run2.p":
         Summaries are based on a total of 4344 samples from 2 runs.
         Each run produced 2896 samples of which 2172 samples were included.
         Parameter summaries saved to file "infile.nex.pstat".

                                              95% HPD Interval
                                            --------------------
      Parameter       Mean      Variance     Lower       Upper       Median    min ESS*  avg ESS    PSRF+ 
      ----------------------------------------------------------------------------------------------------
      TL{all}       5.669773    0.050328    5.252346    6.114177    5.661532    405.92    429.44    1.001
      kappa{3,4}    3.365120    0.018670    3.105872    3.636550    3.361270   1623.97   1689.57    1.000
      r(A<->C){1}   0.104504    0.000484    0.064132    0.150471    0.102840   1028.17   1199.64    1.001
      r(A<->G){1}   0.216565    0.002418    0.131549    0.316936    0.211003    560.21    574.33    1.000
      r(A<->T){1}   0.052322    0.000229    0.024693    0.082058    0.051451   1359.67   1423.01    1.000
      r(C<->G){1}   0.029066    0.000140    0.007406    0.052262    0.027780   1174.68   1215.24    1.000
      r(C<->T){1}   0.509874    0.003163    0.401385    0.622249    0.511805    445.84    520.88    1.000
      r(G<->T){1}   0.087668    0.000281    0.056506    0.121386    0.086648   1328.87   1361.07    1.001
      r(A<->C){2}   0.093890    0.000171    0.067512    0.118907    0.092779   1154.85   1161.20    1.000
      r(A<->G){2}   0.218331    0.000552    0.171317    0.263261    0.217592    543.31    579.08    1.001
      r(A<->T){2}   0.117265    0.000209    0.089795    0.145714    0.116695    851.96    924.05    1.000
      r(C<->G){2}   0.080937    0.000145    0.057981    0.104687    0.080241    894.71   1056.90    1.000
      r(C<->T){2}   0.394866    0.000768    0.341160    0.447380    0.394506    392.20    460.19    1.000
      r(G<->T){2}   0.094710    0.000156    0.069615    0.118421    0.094362    763.81    919.71    1.000
      pi(A){1}      0.246607    0.000200    0.220488    0.275114    0.246568   1379.96   1515.88    1.000
      pi(C){1}      0.218432    0.000160    0.195399    0.245224    0.218019   1352.11   1506.05    1.000
      pi(G){1}      0.300383    0.000242    0.268592    0.329762    0.300371    852.66   1044.93    1.001
      pi(T){1}      0.234578    0.000179    0.208966    0.260961    0.234559   1128.31   1267.40    1.000
      pi(A){2}      0.207996    0.000162    0.184104    0.233141    0.207996    760.69    939.66    1.000
      pi(C){2}      0.284176    0.000193    0.256880    0.311580    0.284069    571.40    617.26    1.001
      pi(G){2}      0.258936    0.000194    0.231647    0.285433    0.258676    765.72    852.11    1.000
      pi(T){2}      0.248892    0.000164    0.224646    0.274694    0.248406    805.03    890.68    1.000
      pi(A){3}      0.239021    0.000140    0.215236    0.261543    0.238892   1502.21   1538.22    1.000
      pi(C){3}      0.302718    0.000163    0.279026    0.328727    0.302314   1378.20   1437.33    1.000
      pi(G){3}      0.182336    0.000102    0.162372    0.201236    0.182158   1879.02   1901.02    1.000
      pi(T){3}      0.275926    0.000151    0.251776    0.299614    0.276015   1518.67   1627.43    1.001
      pi(A){4}      0.230630    0.000064    0.214615    0.245750    0.230695   1706.79   1752.09    1.000
      pi(C){4}      0.299993    0.000085    0.281822    0.317296    0.299743   1171.82   1501.71    1.000
      pi(G){4}      0.212101    0.000059    0.197602    0.227478    0.211959   1457.43   1672.40    1.000
      pi(T){4}      0.257276    0.000071    0.240383    0.273760    0.257244   1631.92   1771.56    1.000
      alpha{1}      0.218249    0.000340    0.183754    0.253997    0.216822   1115.17   1192.33    1.000
      alpha{2}      0.375937    0.002300    0.290486    0.467735    0.369453    887.66    972.14    1.000
      alpha{3}      1.210093    0.101699    0.638455    1.868356    1.193116    673.88    676.09    1.002
      alpha{4}      1.438632    0.047228    1.028789    1.859115    1.432728    989.36   1228.67    1.001
      pinvar{1}     0.634857    0.000730    0.581466    0.685458    0.635596   1176.90   1258.53    1.000
      pinvar{2}     0.196137    0.002093    0.105917    0.285219    0.197320   1195.99   1320.53    1.000
      pinvar{3}     0.262348    0.003994    0.123544    0.364143    0.272167    599.30    618.93    1.001
      pinvar{4}     0.165144    0.000905    0.103903    0.220913    0.167411    950.29   1190.58    1.000
      ----------------------------------------------------------------------------------------------------
      * Convergence diagnostic (ESS = Estimated Sample Size); min and avg values
        correspond to minimal and average ESS among runs. 
        ESS value below 100 may indicate that the parameter is undersampled. 
      + Convergence diagnostic (PSRF = Potential Scale Reduction Factor; Gelman
        and Rubin, 1992) should approach 1.0 as runs converge.


   Using relative burnin (a fraction of samples discarded).
   Setting burnin fraction to 0.25
   Summarizing trees in files "infile.nex.run1.t" and "infile.nex.run2.t"
   Using relative burnin ('relburnin=yes'), discarding the first 25 % of sampled trees
   Writing statistics to files infile.nex.<parts|tstat|vstat|trprobs|con>
   Examining first file ...
   Found one tree block in file "infile.nex.run1.t" with 2896 trees in last block
   Expecting the same number of trees in the last tree block of all files

   Tree reading status:

   0      10      20      30      40      50      60      70      80      90     100
   v-------v-------v-------v-------v-------v-------v-------v-------v-------v-------v
   *********************************************************************************

   Read a total of 5792 trees in 2 files (sampling 4344 of them)
      (Each file contained 2896 trees of which 2172 were sampled)
                                                                                   
   General explanation:                                                          
                                                                                   
   In an unrooted tree, a taxon bipartition (split) is specified by removing a   
   branch, thereby dividing the species into those to the left and those to the  
   right of the branch. Here, taxa to one side of the removed branch are denoted 
   '.' and those to the other side are denoted '*'. Specifically, the '.' symbol 
   is used for the taxa on the same side as the outgroup.                        
                                                                                   
   In a rooted or clock tree, the tree is rooted using the model and not by      
   reference to an outgroup. Each bipartition therefore corresponds to a clade,  
   that is, a group that includes all the descendants of a particular branch in  
   the tree.  Taxa that are included in each clade are denoted using '*', and    
   taxa that are not included are denoted using the '.' symbol.                  
                                                                                   
   The output first includes a key to all the bipartitions with frequency larger 
   or equual to (Minpartfreq) in at least one run. Minpartfreq is a parameter to 
   sumt command and currently it is set to 0.10.  This is followed by a table  
   with statistics for the informative bipartitions (those including at least    
   two taxa), sorted from highest to lowest probability. For each bipartition,   
   the table gives the number of times the partition or split was observed in all
   runs (#obs) and the posterior probability of the bipartition (Probab.), which 
   is the same as the split frequency. If several runs are summarized, this is   
   followed by the minimum split frequency (Min(s)), the maximum frequency       
   (Max(s)), and the standard deviation of frequencies (Stddev(s)) across runs.  
   The latter value should approach 0 for all bipartitions as MCMC runs converge.
                                                                                   
   This is followed by a table summarizing branch lengths, node heights (if a    
   clock model was used) and relaxed clock parameters (if a relaxed clock model  
   was used). The mean, variance, and 95 % credible interval are given for each 
   of these parameters. If several runs are summarized, the potential scale      
   reduction factor (PSRF) is also given; it should approach 1 as runs converge. 
   Node heights will take calibration points into account, if such points were   
   used in the analysis.                                                         
                                                                                 
   Note that Stddev may be unreliable if the partition is not present in all     
   runs (the last column indicates the number of runs that sampled the partition 
   if more than one run is summarized). The PSRF is not calculated at all if     
   the partition is not present in all runs.The PSRF is also sensitive to small  
   sample sizes and it should only be considered a rough guide to convergence    
   since some of the assumptions allowing one to interpret it as a true potential
   scale reduction factor are violated in MrBayes.                               
                                                                                 
   List of taxa in bipartitions:                                                 
                                                                                   
      1 -- Arthrinium_aquaticum_S_642
      2 -- Arthrinium_arundinis_CBS_133509
      3 -- Arthrinium_arundinis_CBS_449_92
      4 -- Arthrinium_aureum_CBS_244_83
      5 -- Arthrinium_balearicum_CBS_145129
      6 -- Arthrinium_bambusae_LC7106
      7 -- Arthrinium_bambusae_LC7124
      8 -- Arthrinium_bambusicola
      9 -- Arthrinium_camelliaesinensis_LC5007
     10 -- Arthrinium_camelliaesinensis_LC8181
     11 -- Arthrinium_caricicola_CBS_145127
     12 -- Arthrinium_chinense_CFCC_53036
     13 -- Arthrinium_chinense_CFCC_53037
     14 -- Arthrinium_chromolaenae_MFLUCC_17_1505
     15 -- Arthrinium_descalsii_CBS_145130
     16 -- Arthrinium_dichotomanthi_LC4950
     17 -- Arthrinium_dichotomanthi_LC8175
     18 -- Arthrinium_esporlense_CBS_145136
     19 -- Arthrinium_euphorbiae_IMI_285638b
     20 -- Arthrinium_gaoyouense_CFCC_52301
     21 -- Arthrinium_gaoyouense_CFCC_52302
     22 -- Arthrinium_garethjonesii_KUMCC_16_0202
     23 -- Arthrinium_guizhouense_LC5318
     24 -- Arthrinium_guizhouense_LC5322
     25 -- Arthrinium_gutiae_CBS_135835
     26 -- Arthrinium_hispanicum_IMI_326877
     27 -- Arthrinium_hydei_CBS_114990
     28 -- Arthrinium_hydei_KUMCC_16_0204
     29 -- Arthrinium_hyphopodii_KUMCC_16_0201
     30 -- Arthrinium_hyphopodii_MFLUCC_15_0003
     31 -- Arthrinium_hysterinum_CBS_145133
     32 -- Arthrinium_hysterinum_ICPM6889
     33 -- Arthrinium_ibericum_CBS_145137
     34 -- Arthrinium_italicum_CBS_145138
     35 -- Arthrinium_italicum_CBS_145139
     36 -- Arthrinium_japonicum_IFO_31098
     37 -- Arthrinium_japonicum_IFO30500
     38 -- Arthrinium_jatrophae_AMH_9556
     39 -- Arthrinium_jatrophae_AMH_9557
     40 -- Arthrinium_jiangxiense_LC4494
     41 -- Arthrinium_jiangxiense_LC4577
     42 -- Arthrinium_kogelbergense_CBS_113332
     43 -- Arthrinium_kogelbergense_CBS_113333
     44 -- Arthrinium_locuta_pollinis_LC11683
     45 -- Arthrinium_locuta_pollinis_LC11688
     46 -- Arthrinium_longistromum_MFLUCC_11_0479
     47 -- Arthrinium_longistromum_MFLUCC_11_0481
     48 -- Arthrinium_malaysianum_CBS_102053
     49 -- Arthrinium_marii_CBS_497_90
     50 -- Arthrinium_mediterranei_IMI_326875
     51 -- Arthrinium_minus_AP25418
     52 -- Arthrinium_minus_CBS_145131
     53 -- Arthrinium_mytilomorphum_DAOM_214595
     54 -- Arthrinium_neogarethjonesii_DQD_2019a
     55 -- Arthrinium_neosubglobosa_JHB006
     56 -- Arthrinium_neosubglobosa_KUMCC_16_0203
     57 -- Arthrinium_obovatum_LC4940
     58 -- Arthrinium_obovatum_LC8177
     59 -- Arthrinium_ovatum_CBS_115042
     60 -- Arthrinium_paraphaeospermum_MFLUCC_13_0644
     61 -- Arthrinium_phaeospermum_CBS_114317
     62 -- Arthrinium_phaeospermum_CBS_114318
     63 -- Arthrinium_phragmitis_CPC_18900
     64 -- Arthrinium_phyllostachium_MFLUCC_18_1101
     65 -- Arthrinium_piptatheri_CBS_145149
     66 -- Arthrinium_pseudoparenchymaticum_LC7234
     67 -- Arthrinium_pseudoparenchymaticum_LC8173
     68 -- Arthrinium_pseudosinense_CPC_21546
     69 -- Arthrinium_pseudospegazzinii_CBS_102052
     70 -- Arthrinium_pterospermum_CBS_123185
     71 -- Arthrinium_pterospermum_CPC_20193
     72 -- Arthrinium_puccinioides_CBS_549_86
     73 -- Arthrinium_qinlingense_CFCC_52303
     74 -- Arthrinium_qinlingense_CFCC_52304
     75 -- Arthrinium_rasikravindrae_LC8179
     76 -- Arthrinium_rasikravindrae_NFCCI_2144
     77 -- Arthrinium_sacchari_CBS_372_67
     78 -- Arthrinium_sacchari_CBS_664_74
     79 -- Arthrinium_saccharicola_CBS_191_73
     80 -- Arthrinium_saccharicola_CBS_831_71
     81 -- Arthrinium_serenense_IMI_326869
     82 -- Arthrinium_setostromum_KUMCC_19_0217
     83 -- Arthrinium_sporophleum_CBS_145154
     84 -- Arthrinium_subglobosum_MFLUCC_11_0397
     85 -- Arthrinium_subroseum_LC7291
     86 -- Arthrinium_subroseum_LC7292
     87 -- Arthrinium_thailandicum_MFLUCC_15_0199
     88 -- Arthrinium_thailandicum_MFLUCC_15_0202
     89 -- Arthrinium_trachycarpum_CFCC_53038
     90 -- Arthrinium_trachycarpum_CFCC_53039
     91 -- Arthrinium_urticae_IMI_326344
     92 -- Arthrinium_vietnamense_IMI_99670
     93 -- Arthrinium_xenocordella_CBS_478_86
     94 -- Arthrinium_xenocordella_CBS_595_66
     95 -- Arthrinium_yunnanum_DDQ00281
     96 -- Arthrinium_yunnanum_MFLUCC_15_1002
     97 -- Seiridium_phylicae_CPC_19962
     98 -- Seiridium_phylicae_CPC_19965

   Key to taxon bipartitions (saved to file "infile.nex.parts"):

    ID -- Partition
   --------------------------------------------------------------------------------
     1 -- *......................................................................
     2 -- .*.....................................................................
     3 -- ..*....................................................................
     4 -- ...*...................................................................
     5 -- ....*..................................................................
     6 -- .....*.................................................................
     7 -- ......*................................................................
     8 -- .......*...............................................................
     9 -- ........*..............................................................
    10 -- .........*.............................................................
    11 -- ..........*............................................................
    12 -- ...........*...........................................................
    13 -- ............*..........................................................
    14 -- .............*.........................................................
    15 -- ..............*........................................................
    16 -- ...............*.......................................................
    17 -- ................*......................................................
    18 -- .................*.....................................................
    19 -- ..................*....................................................
    20 -- ...................*...................................................
    21 -- ....................*..................................................
    22 -- .....................*.................................................
    23 -- ......................*................................................
    24 -- .......................*...............................................
    25 -- ........................*..............................................
    26 -- .........................*.............................................
    27 -- ..........................*............................................
    28 -- ...........................*...........................................
    29 -- ............................*..........................................
    30 -- .............................*.........................................
    31 -- ..............................*........................................
    32 -- ...............................*.......................................
    33 -- ................................*......................................
    34 -- .................................*.....................................
    35 -- ..................................*....................................
    36 -- ...................................*...................................
    37 -- ....................................*..................................
    38 -- .....................................*.................................
    39 -- ......................................*................................
    40 -- .......................................*...............................
    41 -- ........................................*..............................
    42 -- .........................................*.............................
    43 -- ..........................................*............................
    44 -- ...........................................*...........................
    45 -- ............................................*..........................
    46 -- .............................................*.........................
    47 -- ..............................................*........................
    48 -- ...............................................*.......................
    49 -- ................................................*......................
    50 -- .................................................*.....................
    51 -- ..................................................*....................
    52 -- ...................................................*...................
    53 -- ....................................................*..................
    54 -- .....................................................*.................
    55 -- ......................................................*................
    56 -- .......................................................*...............
    57 -- ........................................................*..............
    58 -- .........................................................*.............
    59 -- ..........................................................*............
    60 -- ...........................................................*...........
    61 -- ............................................................*..........
    62 -- .............................................................*.........
    63 -- ..............................................................*........
    64 -- ...............................................................*.......
    65 -- ................................................................*......
    66 -- .................................................................*.....
    67 -- ..................................................................*....
    68 -- ...................................................................*...
    69 -- ....................................................................*..
    70 -- .....................................................................*.
    71 -- ......................................................................*
    72 -- .......................................................................
    73 -- .......................................................................
    74 -- .......................................................................
    75 -- .......................................................................
    76 -- .......................................................................
    77 -- .......................................................................
    78 -- .......................................................................
    79 -- .......................................................................
    80 -- .......................................................................
    81 -- .......................................................................
    82 -- .......................................................................
    83 -- .......................................................................
    84 -- .......................................................................
    85 -- .......................................................................
    86 -- .......................................................................
    87 -- .......................................................................
    88 -- .......................................................................
    89 -- .......................................................................
    90 -- .......................................................................
    91 -- .......................................................................
    92 -- .......................................................................
    93 -- .......................................................................
    94 -- .......................................................................
    95 -- .......................................................................
    96 -- .......................................................................
    97 -- .......................................................................
    98 -- ***********************************************************************
    99 -- ............................**...................................**....
   100 -- .......................................................................
   101 -- ..............................**.......................................
   102 -- **********.************************..*************..*******************
   103 -- ........**.............................................................
   104 -- .................................................................**....
   105 -- ***********************************************************************
   106 -- ......................................................**...............
   107 -- .................*.......................**............................
   108 -- ***********************************************************************
   109 -- ............................**.........................................
   110 -- .....................................................*.................
   111 -- ...................**.**.*.................****.**..............*......
   112 -- .**....................................................................
   113 -- ...................................**..................................
   114 -- .**..........*...**..............**......**....*...............*.......
   115 -- .**..........*....*..............**............*...............*.......
   116 -- .............*....*..............**............*...............*.......
   117 -- .......................................................................
   118 -- .......................................................................
   119 -- ...................**..................................................
   120 -- .....**..............*..............................**.................
   121 -- .......................................**..............................
   122 -- ....*.........*...............................................*........
   123 -- ..................................................**...................
   124 -- .........................................**............................
   125 -- .......................................................................
   126 -- .......................................**...............**.............
   127 -- .....**................................................................
   128 -- ........................................................**.............
   129 -- ...*......................**...........................................
   130 -- ...**......**.*...........**...............................*..*........
   131 -- .....................................**................................
   132 -- ...................................**..................................
   133 -- ...................**.**.*.................****.**..............*...*..
   134 -- ............................................................**.........
   135 -- .................*.......................**............................
   136 -- ...........**..........................................................
   137 -- ..........*........................**.............**...................
   138 -- .................................**....................................
   139 -- ...*.......**.............**...............................*...........
   140 -- ...............**......................................................
   141 -- ......................................................**...............
   142 -- *..............**...............*...........................**.........
   143 -- .......................................................................
   144 -- .......................................................................
   145 -- ......................**...............................................
   146 -- ..................*............................*.......................
   147 -- *...........................................................**.........
   148 -- ...........................................................*...........
   149 -- .****......****..**.......**.....**......**....*...........*..**.......
   150 -- .......*................*..............................................
   151 -- .................................**....................................
   152 -- *...........................................................**.........
   153 -- .............*....*............................*...............*.......
   154 -- ..............................**..........................*............
   155 -- ...........**..............................................*...........
   156 -- .......................................................................
   157 -- .......................................................................
   158 -- ....*.........*........................................................
   159 -- ............................................................**.........
   160 -- *.......**.....**...............*......**...............**..**.........
   161 -- *.......**.....**..**.**.*......*......**..****.**......**..**..*...*..
   162 -- ..........................**...........................................
   163 -- .......................................................................
   164 -- .....**..............*......**......................**...........**....
   165 -- ...................**....*.................**...**.....................
   166 -- ......................................................**.............**
   167 -- ...........................................**..........................
   168 -- ...................................**.............**...................
   169 -- .....................................................................**
   170 -- ..............................**.......................................
   171 -- .........................................**............................
   172 -- ...................................**.............**...................
   173 -- .....................*..............................**.................
   174 -- .............*....*............................*.......................
   175 -- *...............................*...........................**.........
   176 -- ......................................................**...........*.**
   177 -- .........................*.......................*.....................
   178 -- ...................**....*......................**.....................
   179 -- .....**..............*......****....................**....*......**....
   180 -- .....**..............*......****....................****..*......***.**
   181 -- ..................*............................*.......................
   182 -- ...................**.**.*.................**...**..............*......
   183 -- ......................**...............................................
   184 -- .******....****..**..*....******.**......**....*....****..**..**.***.**
   185 -- .............................................**........................
   186 -- .........................*......................**.....................
   187 -- .....................*..............................*..................
   188 -- *******.**.*************.**********....***********..*******************
   189 -- ...................**.**.*.................**...**.....................
   190 -- **********.************************....***********..*******************
   191 -- ....................................................*..................
   192 -- ........**.............................**...............**.............
   193 -- .......................................................................
   194 -- ...........................................................*...........
   195 -- .....................*.................................................
   196 -- *..............**...............*......**...............**..**.........
   197 -- ......................**........................................*......
   198 -- ...................**...........................*......................
   199 -- .......*................*............**................................
   200 -- .....**..............*......****.....**.............****..*......***.**
   201 -- .*******...****..**..*..*.******.**..**..**....*....****..**..**.***.**
   202 -- .............................................**.................*......
   203 -- .........................*.................**....*.....................
   204 -- .******....****..**..*....******.**..**..**....*....****..**..**.***.**
   205 -- .....................*...............................*.................
   206 -- *.......**.....**...............*...........................**.........
   207 -- ...................**.**.*.................***..**..............*......
   208 -- .............*....*............................*.......................
   209 -- ...........................................................*...........
   210 -- ...................**.**.*.................**.*.**..............*......
   211 -- ................................................................*......
   212 -- .....................................**...............**...........*.**
   213 -- *..............**...........................................**.........
   214 -- ..........*........................**.............**...................
   215 -- *******.**.*************.**********..*************..*******************
   216 -- ......................**.....................**.................*......
   217 -- .............*.........................................................
   218 -- ..................*............................*...............*.......
   219 -- .....................*..............................*..................
   220 -- .....................................**............................*...
   221 -- ...................**....*.......................*.....................
   --------------------------------------------------------------------------------

    ID -- Partition (continued)
   --------------------------------------------------------------------------------
     1 -- ...........................
     2 -- ...........................
     3 -- ...........................
     4 -- ...........................
     5 -- ...........................
     6 -- ...........................
     7 -- ...........................
     8 -- ...........................
     9 -- ...........................
    10 -- ...........................
    11 -- ...........................
    12 -- ...........................
    13 -- ...........................
    14 -- ...........................
    15 -- ...........................
    16 -- ...........................
    17 -- ...........................
    18 -- ...........................
    19 -- ...........................
    20 -- ...........................
    21 -- ...........................
    22 -- ...........................
    23 -- ...........................
    24 -- ...........................
    25 -- ...........................
    26 -- ...........................
    27 -- ...........................
    28 -- ...........................
    29 -- ...........................
    30 -- ...........................
    31 -- ...........................
    32 -- ...........................
    33 -- ...........................
    34 -- ...........................
    35 -- ...........................
    36 -- ...........................
    37 -- ...........................
    38 -- ...........................
    39 -- ...........................
    40 -- ...........................
    41 -- ...........................
    42 -- ...........................
    43 -- ...........................
    44 -- ...........................
    45 -- ...........................
    46 -- ...........................
    47 -- ...........................
    48 -- ...........................
    49 -- ...........................
    50 -- ...........................
    51 -- ...........................
    52 -- ...........................
    53 -- ...........................
    54 -- ...........................
    55 -- ...........................
    56 -- ...........................
    57 -- ...........................
    58 -- ...........................
    59 -- ...........................
    60 -- ...........................
    61 -- ...........................
    62 -- ...........................
    63 -- ...........................
    64 -- ...........................
    65 -- ...........................
    66 -- ...........................
    67 -- ...........................
    68 -- ...........................
    69 -- ...........................
    70 -- ...........................
    71 -- ...........................
    72 -- *..........................
    73 -- .*.........................
    74 -- ..*........................
    75 -- ...*.......................
    76 -- ....*......................
    77 -- .....*.....................
    78 -- ......*....................
    79 -- .......*...................
    80 -- ........*..................
    81 -- .........*.................
    82 -- ..........*................
    83 -- ...........*...............
    84 -- ............*..............
    85 -- .............*.............
    86 -- ..............*............
    87 -- ...............*...........
    88 -- ................*..........
    89 -- .................*.........
    90 -- ..................*........
    91 -- ...................*.......
    92 -- ....................*......
    93 -- .....................*.....
    94 -- ......................*....
    95 -- .......................*...
    96 -- ........................*..
    97 -- .........................*.
    98 -- **************************.
    99 -- ...........................
   100 -- .......**..................
   101 -- .......................**..
   102 -- .**********.*****...*****..
   103 -- ...........................
   104 -- ...........................
   105 -- *****************...*****..
   106 -- ...........................
   107 -- .**..................**....
   108 -- *************************..
   109 -- ...........................
   110 -- ..........*................
   111 -- .....**....................
   112 -- ...........................
   113 -- ...........*...............
   114 -- .**............**...***....
   115 -- ...............**...*......
   116 -- ...............**...*......
   117 -- .....................**....
   118 -- .................***.......
   119 -- ...........................
   120 -- ..........*..**............
   121 -- ...........................
   122 -- ...........................
   123 -- ...........................
   124 -- ...........................
   125 -- .**........................
   126 -- ...........................
   127 -- ...........................
   128 -- ...........................
   129 -- ...........................
   130 -- ...**......................
   131 -- ...........................
   132 -- ...........................
   133 -- .....**....................
   134 -- ...........................
   135 -- .....................**....
   136 -- ...........................
   137 -- *..........*...............
   138 -- ...........................
   139 -- ...**......................
   140 -- ...........................
   141 -- ............*..............
   142 -- .......***.................
   143 -- .......................**..
   144 -- .................**........
   145 -- ...........................
   146 -- ...........................
   147 -- .......***.................
   148 -- ...**......................
   149 -- .****..........**...***....
   150 -- ...........................
   151 -- ...............**..........
   152 -- .........*.................
   153 -- ....................*......
   154 -- .......................**..
   155 -- ...**......................
   156 -- ...............**..........
   157 -- .....**....................
   158 -- ...........................
   159 -- .........*.................
   160 -- .......***.................
   161 -- .....*****.................
   162 -- ...........................
   163 -- .............**............
   164 -- ..........*..**............
   165 -- ...........................
   166 -- ............*..............
   167 -- ...........................
   168 -- ...........*...............
   169 -- ...........................
   170 -- ...........................
   171 -- .....................**....
   172 -- *..........*...............
   173 -- ..........*..**............
   174 -- ....................*......
   175 -- .......***.................
   176 -- ............*..............
   177 -- ...........................
   178 -- ...........................
   179 -- ..........*..**........**..
   180 -- ..........*.***........**..
   181 -- ....................*......
   182 -- .....**....................
   183 -- .....**....................
   184 -- .****.....*.*****...*****..
   185 -- ...........................
   186 -- ...........................
   187 -- .............**............
   188 -- .**********.*****...*****..
   189 -- .....**....................
   190 -- .**********.*****...*****..
   191 -- .............**............
   192 -- ...........................
   193 -- ...**......................
   194 -- ...*.......................
   195 -- .............**............
   196 -- .......***.................
   197 -- .....**....................
   198 -- ...........................
   199 -- ...........................
   200 -- ..........*.***........**..
   201 -- .****.....*.*****...*****..
   202 -- ...........................
   203 -- ...........................
   204 -- .****.....*.*****...*****..
   205 -- ..........*..**............
   206 -- .......***.................
   207 -- .....**....................
   208 -- ...........................
   209 -- ....*......................
   210 -- .....**....................
   211 -- .....**....................
   212 -- ............*..............
   213 -- .......***.................
   214 -- ...........*...............
   215 -- .**********.*****...*****..
   216 -- .....**....................
   217 -- ....................*......
   218 -- ....................*......
   219 -- ...........................
   220 -- ...........................
   221 -- ...........................
   --------------------------------------------------------------------------------

   Summary statistics for informative taxon bipartitions
      (saved to file "infile.nex.tstat"):

    ID   #obs    Probab.     Sd(s)+      Min(s)      Max(s)   Nruns 
   -----------------------------------------------------------------
    99  4344    1.000000    0.000000    1.000000    1.000000    2
   100  4344    1.000000    0.000000    1.000000    1.000000    2
   101  4344    1.000000    0.000000    1.000000    1.000000    2
   102  4344    1.000000    0.000000    1.000000    1.000000    2
   103  4344    1.000000    0.000000    1.000000    1.000000    2
   104  4344    1.000000    0.000000    1.000000    1.000000    2
   105  4344    1.000000    0.000000    1.000000    1.000000    2
   106  4344    1.000000    0.000000    1.000000    1.000000    2
   107  4344    1.000000    0.000000    1.000000    1.000000    2
   108  4344    1.000000    0.000000    1.000000    1.000000    2
   109  4344    1.000000    0.000000    1.000000    1.000000    2
   110  4344    1.000000    0.000000    1.000000    1.000000    2
   111  4344    1.000000    0.000000    1.000000    1.000000    2
   112  4344    1.000000    0.000000    1.000000    1.000000    2
   113  4344    1.000000    0.000000    1.000000    1.000000    2
   114  4344    1.000000    0.000000    1.000000    1.000000    2
   115  4344    1.000000    0.000000    1.000000    1.000000    2
   116  4344    1.000000    0.000000    1.000000    1.000000    2
   117  4344    1.000000    0.000000    1.000000    1.000000    2
   118  4344    1.000000    0.000000    1.000000    1.000000    2
   119  4344    1.000000    0.000000    1.000000    1.000000    2
   120  4344    1.000000    0.000000    1.000000    1.000000    2
   121  4344    1.000000    0.000000    1.000000    1.000000    2
   122  4344    1.000000    0.000000    1.000000    1.000000    2
   123  4344    1.000000    0.000000    1.000000    1.000000    2
   124  4344    1.000000    0.000000    1.000000    1.000000    2
   125  4344    1.000000    0.000000    1.000000    1.000000    2
   126  4344    1.000000    0.000000    1.000000    1.000000    2
   127  4344    1.000000    0.000000    1.000000    1.000000    2
   128  4344    1.000000    0.000000    1.000000    1.000000    2
   129  4344    1.000000    0.000000    1.000000    1.000000    2
   130  4344    1.000000    0.000000    1.000000    1.000000    2
   131  4344    1.000000    0.000000    1.000000    1.000000    2
   132  4344    1.000000    0.000000    1.000000    1.000000    2
   133  4344    1.000000    0.000000    1.000000    1.000000    2
   134  4344    1.000000    0.000000    1.000000    1.000000    2
   135  4344    1.000000    0.000000    1.000000    1.000000    2
   136  4344    1.000000    0.000000    1.000000    1.000000    2
   137  4344    1.000000    0.000000    1.000000    1.000000    2
   138  4344    1.000000    0.000000    1.000000    1.000000    2
   139  4344    1.000000    0.000000    1.000000    1.000000    2
   140  4344    1.000000    0.000000    1.000000    1.000000    2
   141  4343    0.999770    0.000326    0.999540    1.000000    2
   142  4343    0.999770    0.000326    0.999540    1.000000    2
   143  4343    0.999770    0.000326    0.999540    1.000000    2
   144  4342    0.999540    0.000000    0.999540    0.999540    2
   145  4342    0.999540    0.000651    0.999079    1.000000    2
   146  4341    0.999309    0.000326    0.999079    0.999540    2
   147  4340    0.999079    0.000651    0.998619    0.999540    2
   148  4339    0.998849    0.000977    0.998158    0.999540    2
   149  4338    0.998619    0.001302    0.997698    0.999540    2
   150  4336    0.998158    0.001953    0.996777    0.999540    2
   151  4333    0.997468    0.003581    0.994936    1.000000    2
   152  4332    0.997238    0.000651    0.996777    0.997698    2
   153  4330    0.996777    0.001953    0.995396    0.998158    2
   154  4327    0.996087    0.005534    0.992173    1.000000    2
   155  4327    0.996087    0.000326    0.995856    0.996317    2
   156  4326    0.995856    0.001302    0.994936    0.996777    2
   157  4320    0.994475    0.000000    0.994475    0.994475    2
   158  4301    0.990101    0.000326    0.989871    0.990331    2
   159  4267    0.982274    0.005534    0.978361    0.986188    2
   160  4207    0.968462    0.029626    0.947514    0.989411    2
   161  4206    0.968232    0.029951    0.947053    0.989411    2
   162  4201    0.967081    0.006186    0.962707    0.971455    2
   163  4199    0.966621    0.006837    0.961786    0.971455    2
   164  4192    0.965009    0.016278    0.953499    0.976519    2
   165  4185    0.963398    0.007488    0.958103    0.968692    2
   166  4165    0.958794    0.043950    0.927716    0.989871    2
   167  4135    0.951888    0.000326    0.951657    0.952118    2
   168  4092    0.941989    0.011720    0.933702    0.950276    2
   169  4083    0.939917    0.005534    0.936004    0.943831    2
   170  3950    0.909300    0.000651    0.908840    0.909761    2
   171  3840    0.883978    0.010418    0.876611    0.891344    2
   172  3697    0.851059    0.008790    0.844843    0.857274    2
   173  3688    0.848987    0.010418    0.841621    0.856354    2
   174  3611    0.831262    0.022463    0.815378    0.847145    2
   175  3608    0.830571    0.003907    0.827808    0.833333    2
   176  3558    0.819061    0.038416    0.791897    0.846225    2
   177  3501    0.805939    0.010743    0.798343    0.813536    2
   178  3394    0.781308    0.022789    0.765193    0.797422    2
   179  3235    0.744705    0.008790    0.738490    0.750921    2
   180  3158    0.726980    0.072273    0.675875    0.778085    2
   181  3113    0.716621    0.020510    0.702118    0.731123    2
   182  3105    0.714779    0.019208    0.701197    0.728361    2
   183  3082    0.709484    0.056647    0.669429    0.749540    2
   184  3066    0.705801    0.083342    0.646869    0.764733    2
   185  2811    0.647099    0.024417    0.629834    0.664365    2
   186  2810    0.646869    0.001302    0.645948    0.647790    2
   187  2720    0.626151    0.002604    0.624309    0.627993    2
   188  2613    0.601519    0.050461    0.565838    0.637201    2
   189  2221    0.511280    0.068692    0.462707    0.559853    2
   190  2132    0.490792    0.034509    0.466390    0.515193    2
   191  2097    0.482735    0.017254    0.470534    0.494936    2
   192  1999    0.460175    0.010743    0.452578    0.467772    2
   193  1829    0.421041    0.002930    0.418969    0.423112    2
   194  1791    0.412293    0.003581    0.409761    0.414825    2
   195  1604    0.369245    0.007162    0.364180    0.374309    2
   196  1501    0.345534    0.001628    0.344383    0.346685    2
   197  1476    0.339779    0.030602    0.318140    0.361418    2
   198  1118    0.257366    0.019533    0.243554    0.271179    2
   199  1062    0.244475    0.001302    0.243554    0.245396    2
   200   967    0.222606    0.027021    0.203499    0.241713    2
   201   910    0.209484    0.003907    0.206722    0.212247    2
   202   901    0.207413    0.020510    0.192910    0.221915    2
   203   890    0.204880    0.025393    0.186924    0.222836    2
   204   843    0.194061    0.038090    0.167127    0.220994    2
   205   806    0.185543    0.004558    0.182320    0.188766    2
   206   760    0.174954    0.005209    0.171271    0.178637    2
   207   749    0.172422    0.022463    0.156538    0.188306    2
   208   736    0.169429    0.021487    0.154236    0.184622    2
   209   724    0.166667    0.006511    0.162063    0.171271    2
   210   682    0.156998    0.001302    0.156077    0.157919    2
   211   667    0.153545    0.020510    0.139042    0.168048    2
   212   627    0.144337    0.030277    0.122928    0.165746    2
   213   584    0.134438    0.006511    0.129834    0.139042    2
   214   572    0.131676    0.009767    0.124770    0.138582    2
   215   527    0.121317    0.043299    0.090700    0.151934    2
   216   498    0.114641    0.027347    0.095304    0.133978    2
   217   495    0.113950    0.000977    0.113260    0.114641    2
   218   454    0.104512    0.014976    0.093923    0.115101    2
   219   436    0.100368    0.012371    0.091621    0.109116    2
   220   404    0.093002    0.011720    0.084715    0.101289    2
   221   380    0.087477    0.021487    0.072284    0.102670    2
   -----------------------------------------------------------------
   + Convergence diagnostic (standard deviation of split frequencies)
     should approach 0.0 as runs converge.


   Summary statistics for branch and node parameters
      (saved to file "infile.nex.vstat"):

                                                 95% HPD Interval
                                               --------------------
   Parameter            Mean       Variance     Lower       Upper       Median     PSRF+  Nruns
   --------------------------------------------------------------------------------------------
   length{all}[1]      0.004559    0.000010    0.000096    0.010846    0.003972    1.000    2
   length{all}[2]      0.001647    0.000001    0.000069    0.003644    0.001456    1.000    2
   length{all}[3]      0.002306    0.000001    0.000418    0.004653    0.002110    1.000    2
   length{all}[4]      0.016994    0.000012    0.010508    0.024115    0.016737    1.000    2
   length{all}[5]      0.015532    0.000014    0.008285    0.022591    0.015208    1.004    2
   length{all}[6]      0.000676    0.000000    0.000000    0.001991    0.000465    1.000    2
   length{all}[7]      0.001315    0.000001    0.000045    0.003156    0.001133    1.000    2
   length{all}[8]      0.090929    0.000228    0.061824    0.121510    0.090574    1.002    2
   length{all}[9]      0.006240    0.000004    0.002596    0.010309    0.006055    1.002    2
   length{all}[10]     0.002671    0.000002    0.000505    0.005548    0.002423    1.001    2
   length{all}[11]     0.071796    0.000224    0.043899    0.100724    0.071169    1.000    2
   length{all}[12]     0.000772    0.000001    0.000000    0.002285    0.000543    1.001    2
   length{all}[13]     0.000757    0.000001    0.000001    0.002227    0.000517    1.000    2
   length{all}[14]     0.002268    0.000005    0.000001    0.006892    0.001563    1.000    2
   length{all}[15]     0.010047    0.000009    0.004394    0.016108    0.009706    1.000    2
   length{all}[16]     0.000568    0.000000    0.000001    0.001683    0.000406    1.000    2
   length{all}[17]     0.002204    0.000001    0.000422    0.004371    0.002021    1.000    2
   length{all}[18]     0.028955    0.000052    0.017040    0.044438    0.028447    1.000    2
   length{all}[19]     0.002382    0.000002    0.000168    0.005029    0.002142    1.000    2
   length{all}[20]     0.000579    0.000000    0.000000    0.001754    0.000411    1.000    2
   length{all}[21]     0.000567    0.000000    0.000000    0.001706    0.000405    1.001    2
   length{all}[22]     0.014160    0.000035    0.004836    0.026582    0.013248    1.000    2
   length{all}[23]     0.000555    0.000000    0.000000    0.001651    0.000392    1.000    2
   length{all}[24]     0.001106    0.000001    0.000038    0.002633    0.000937    1.000    2
   length{all}[25]     0.084160    0.000178    0.058447    0.110783    0.083527    1.002    2
   length{all}[26]     0.000754    0.000001    0.000001    0.002242    0.000525    1.000    2
   length{all}[27]     0.003397    0.000009    0.000001    0.009323    0.002618    1.000    2
   length{all}[28]     0.002297    0.000005    0.000001    0.006862    0.001616    1.001    2
   length{all}[29]     0.002945    0.000008    0.000000    0.008636    0.002086    1.000    2
   length{all}[30]     0.007030    0.000025    0.000028    0.016537    0.005880    1.000    2
   length{all}[31]     0.002129    0.000003    0.000004    0.005370    0.001735    1.001    2
   length{all}[32]     0.001045    0.000001    0.000000    0.003109    0.000728    1.000    2
   length{all}[33]     0.023410    0.000021    0.014526    0.032102    0.023180    1.000    2
   length{all}[34]     0.002114    0.000001    0.000175    0.004424    0.001885    1.000    2
   length{all}[35]     0.002367    0.000002    0.000292    0.005181    0.002098    1.003    2
   length{all}[36]     0.001018    0.000001    0.000000    0.003083    0.000677    1.000    2
   length{all}[37]     0.000994    0.000001    0.000001    0.002986    0.000702    1.000    2
   length{all}[38]     0.003183    0.000011    0.000001    0.009659    0.002114    1.000    2
   length{all}[39]     0.003118    0.000010    0.000002    0.009691    0.002139    1.000    2
   length{all}[40]     0.001703    0.000001    0.000203    0.003724    0.001532    1.000    2
   length{all}[41]     0.001120    0.000001    0.000002    0.002639    0.000954    1.000    2
   length{all}[42]     0.001289    0.000001    0.000032    0.003141    0.001090    1.000    2
   length{all}[43]     0.001656    0.000001    0.000015    0.003529    0.001494    1.000    2
   length{all}[44]     0.000841    0.000001    0.000000    0.002508    0.000593    1.000    2
   length{all}[45]     0.001509    0.000001    0.000024    0.003617    0.001263    1.000    2
   length{all}[46]     0.002028    0.000004    0.000001    0.006096    0.001410    1.000    2
   length{all}[47]     0.001996    0.000004    0.000000    0.006097    0.001411    1.001    2
   length{all}[48]     0.000737    0.000001    0.000000    0.002242    0.000527    1.000    2
   length{all}[49]     0.000550    0.000000    0.000000    0.001620    0.000389    1.001    2
   length{all}[50]     0.000757    0.000001    0.000000    0.002287    0.000529    1.000    2
   length{all}[51]     0.000921    0.000001    0.000000    0.002619    0.000667    1.000    2
   length{all}[52]     0.000935    0.000001    0.000000    0.002759    0.000654    1.002    2
   length{all}[53]     0.022872    0.000135    0.004322    0.045749    0.020463    1.000    2
   length{all}[54]     0.002182    0.000005    0.000000    0.006697    0.001511    1.001    2
   length{all}[55]     0.002105    0.000004    0.000000    0.006066    0.001498    1.000    2
   length{all}[56]     0.002200    0.000005    0.000000    0.006372    0.001530    1.000    2
   length{all}[57]     0.000564    0.000000    0.000000    0.001748    0.000374    1.000    2
   length{all}[58]     0.001094    0.000001    0.000026    0.002533    0.000939    1.000    2
   length{all}[59]     0.052328    0.000046    0.039004    0.065975    0.052046    1.008    2
   length{all}[60]     0.027786    0.000068    0.013478    0.044514    0.027341    1.000    2
   length{all}[61]     0.000541    0.000000    0.000001    0.001589    0.000376    1.002    2
   length{all}[62]     0.000555    0.000000    0.000000    0.001647    0.000388    1.001    2
   length{all}[63]     0.013265    0.000011    0.006998    0.019682    0.012856    1.003    2
   length{all}[64]     0.011620    0.000007    0.006898    0.017066    0.011418    1.000    2
   length{all}[65]     0.024077    0.000058    0.009396    0.038515    0.023342    1.000    2
   length{all}[66]     0.000633    0.000000    0.000000    0.001906    0.000435    1.000    2
   length{all}[67]     0.001845    0.000001    0.000219    0.003831    0.001666    1.000    2
   length{all}[68]     0.047894    0.000132    0.024774    0.069335    0.047125    1.001    2
   length{all}[69]     0.038975    0.000026    0.028545    0.048367    0.038659    1.001    2
   length{all}[70]     0.002178    0.000002    0.000090    0.004702    0.001924    1.000    2
   length{all}[71]     0.002404    0.000002    0.000392    0.004881    0.002201    1.000    2
   length{all}[72]     0.158902    0.000397    0.118728    0.196732    0.158296    1.001    2
   length{all}[73]     0.000616    0.000000    0.000000    0.001823    0.000430    1.000    2
   length{all}[74]     0.000599    0.000000    0.000000    0.001749    0.000435    1.000    2
   length{all}[75]     0.004697    0.000017    0.000000    0.013053    0.003498    1.001    2
   length{all}[76]     0.008956    0.000027    0.000797    0.019308    0.007982    1.000    2
   length{all}[77]     0.000537    0.000000    0.000000    0.001629    0.000379    1.000    2
   length{all}[78]     0.000535    0.000000    0.000000    0.001597    0.000358    1.000    2
   length{all}[79]     0.006417    0.000004    0.002926    0.010687    0.006169    1.001    2
   length{all}[80]     0.004800    0.000003    0.001809    0.007971    0.004632    1.000    2
   length{all}[81]     0.001588    0.000001    0.000078    0.003817    0.001336    1.001    2
   length{all}[82]     0.004300    0.000008    0.000072    0.009765    0.003698    1.000    2
   length{all}[83]     0.007905    0.000013    0.001433    0.014977    0.007452    1.001    2
   length{all}[84]     0.483878    0.004181    0.366740    0.617974    0.479503    1.000    2
   length{all}[85]     0.000573    0.000000    0.000001    0.001733    0.000386    1.000    2
   length{all}[86]     0.000586    0.000000    0.000000    0.001744    0.000403    1.001    2
   length{all}[87]     0.002122    0.000004    0.000001    0.006198    0.001536    1.000    2
   length{all}[88]     0.002176    0.000005    0.000000    0.006470    0.001511    1.001    2
   length{all}[89]     0.000971    0.000001    0.000000    0.002917    0.000646    1.000    2
   length{all}[90]     0.000934    0.000001    0.000000    0.002826    0.000645    1.000    2
   length{all}[91]     0.591717    0.004065    0.471843    0.713360    0.592045    1.000    2
   length{all}[92]     0.001493    0.000002    0.000001    0.004568    0.001037    1.000    2
   length{all}[93]     0.002755    0.000007    0.000001    0.008179    0.001956    1.000    2
   length{all}[94]     0.002314    0.000005    0.000000    0.006841    0.001573    1.000    2
   length{all}[95]     0.002054    0.000004    0.000001    0.006087    0.001452    1.000    2
   length{all}[96]     0.002093    0.000004    0.000000    0.006398    0.001432    1.002    2
   length{all}[97]     0.000740    0.000000    0.000001    0.002091    0.000533    1.000    2
   length{all}[98]     0.001097    0.000001    0.000001    0.002740    0.000892    1.001    2
   length{all}[99]     0.059586    0.000135    0.035388    0.080380    0.059444    1.000    2
   length{all}[100]    0.009349    0.000005    0.005056    0.013979    0.009149    1.000    2
   length{all}[101]    0.045206    0.000046    0.032023    0.058421    0.045221    1.000    2
   length{all}[102]    0.144021    0.001515    0.064759    0.214709    0.146452    1.001    2
   length{all}[103]    0.019992    0.000013    0.013405    0.027407    0.019777    1.003    2
   length{all}[104]    0.041521    0.000101    0.023069    0.060486    0.041271    1.000    2
   length{all}[105]    0.128648    0.000683    0.078148    0.178531    0.127026    1.003    2
   length{all}[106]    0.154458    0.001253    0.091034    0.227164    0.153126    1.000    2
   length{all}[107]    0.023491    0.000028    0.014096    0.034612    0.023264    1.000    2
   length{all}[108]    0.293096    0.001147    0.225271    0.358092    0.292219    1.000    2
   length{all}[109]    0.037468    0.000135    0.017342    0.061725    0.036276    1.004    2
   length{all}[110]    0.013314    0.000023    0.004151    0.022208    0.013099    1.000    2
   length{all}[111]    0.012673    0.000028    0.003582    0.023099    0.012182    1.007    2
   length{all}[112]    0.022335    0.000018    0.014051    0.030606    0.022082    1.000    2
   length{all}[113]    0.112057    0.000233    0.082652    0.142008    0.110850    1.000    2
   length{all}[114]    0.054337    0.000054    0.040389    0.069180    0.054213    1.000    2
   length{all}[115]    0.033389    0.000034    0.022170    0.045053    0.033133    1.000    2
   length{all}[116]    0.015120    0.000013    0.007895    0.022236    0.014998    1.001    2
   length{all}[117]    0.103050    0.000110    0.084036    0.124924    0.102330    1.006    2
   length{all}[118]    0.233235    0.002704    0.132572    0.331849    0.233304    1.000    2
   length{all}[119]    0.007678    0.000005    0.003842    0.011916    0.007552    1.001    2
   length{all}[120]    0.085273    0.000090    0.067226    0.103284    0.084990    1.000    2
   length{all}[121]    0.025319    0.000017    0.017092    0.033806    0.024943    1.003    2
   length{all}[122]    0.033459    0.000033    0.022637    0.044203    0.033330    1.000    2
   length{all}[123]    0.104719    0.000234    0.076643    0.137052    0.103295    1.001    2
   length{all}[124]    0.098544    0.000110    0.077827    0.118505    0.098345    1.002    2
   length{all}[125]    0.047135    0.000046    0.034719    0.060473    0.046729    1.000    2
   length{all}[126]    0.005010    0.000004    0.001652    0.008835    0.004749    1.000    2
   length{all}[127]    0.025413    0.000024    0.015705    0.034734    0.025089    1.000    2
   length{all}[128]    0.015619    0.000011    0.009571    0.022026    0.015306    1.001    2
   length{all}[129]    0.020143    0.000016    0.012999    0.028256    0.019891    1.003    2
   length{all}[130]    0.026779    0.000026    0.017297    0.037130    0.026574    1.001    2
   length{all}[131]    0.217957    0.001811    0.134021    0.300487    0.216723    1.001    2
   length{all}[132]    0.023328    0.000031    0.012161    0.034352    0.023021    1.000    2
   length{all}[133]    0.014447    0.000012    0.007972    0.021350    0.014162    1.000    2
   length{all}[134]    0.002087    0.000002    0.000214    0.004479    0.001846    1.000    2
   length{all}[135]    0.026108    0.000068    0.010219    0.041409    0.025822    1.000    2
   length{all}[136]    0.042541    0.000038    0.030033    0.053634    0.042347    1.001    2
   length{all}[137]    0.275712    0.001171    0.209474    0.342830    0.274929    1.001    2
   length{all}[138]    0.015503    0.000022    0.006748    0.025054    0.015357    1.000    2
   length{all}[139]    0.032290    0.000030    0.022067    0.043389    0.031960    1.003    2
   length{all}[140]    0.010605    0.000007    0.005808    0.015543    0.010321    1.001    2
   length{all}[141]    0.228167    0.001673    0.150537    0.306912    0.226377    1.004    2
   length{all}[142]    0.018261    0.000013    0.011900    0.025387    0.017908    1.001    2
   length{all}[143]    0.010881    0.000032    0.001796    0.022113    0.010021    1.001    2
   length{all}[144]    0.096896    0.001859    0.015248    0.178562    0.093662    1.002    2
   length{all}[145]    0.005707    0.000004    0.002422    0.009829    0.005554    1.000    2
   length{all}[146]    0.004112    0.000007    0.000217    0.009102    0.003592    1.000    2
   length{all}[147]    0.005620    0.000004    0.002290    0.009546    0.005485    1.000    2
   length{all}[148]    0.015130    0.000032    0.003940    0.025204    0.015143    1.000    2
   length{all}[149]    0.013002    0.000017    0.005184    0.021014    0.012658    1.002    2
   length{all}[150]    0.055302    0.000310    0.021311    0.088130    0.054703    1.000    2
   length{all}[151]    0.010004    0.000018    0.002108    0.017628    0.009606    1.001    2
   length{all}[152]    0.008575    0.000012    0.002348    0.015396    0.008446    1.000    2
   length{all}[153]    0.006639    0.000006    0.002052    0.011356    0.006494    1.000    2
   length{all}[154]    0.044722    0.000056    0.031476    0.060682    0.044658    1.002    2
   length{all}[155]    0.005992    0.000007    0.001343    0.011293    0.005767    1.001    2
   length{all}[156]    0.007753    0.000020    0.000743    0.016331    0.007034    1.001    2
   length{all}[157]    0.005689    0.000005    0.001271    0.009905    0.005655    1.001    2
   length{all}[158]    0.004530    0.000005    0.000700    0.008512    0.004241    1.000    2
   length{all}[159]    0.005579    0.000011    0.000211    0.011822    0.005126    1.000    2
   length{all}[160]    0.010042    0.000009    0.004348    0.015888    0.009852    1.004    2
   length{all}[161]    0.046266    0.000096    0.025849    0.064912    0.046844    1.000    2
   length{all}[162]    0.008416    0.000012    0.002020    0.015193    0.008403    1.000    2
   length{all}[163]    0.013701    0.000050    0.000135    0.025234    0.013730    1.000    2
   length{all}[164]    0.018377    0.000036    0.007217    0.030357    0.018130    1.000    2
   length{all}[165]    0.006752    0.000005    0.002521    0.011172    0.006611    1.000    2
   length{all}[166]    0.018453    0.000068    0.005237    0.033335    0.017340    1.003    2
   length{all}[167]    0.005576    0.000006    0.000099    0.009936    0.005451    1.002    2
   length{all}[168]    0.017820    0.000055    0.004254    0.032185    0.017027    1.000    2
   length{all}[169]    0.010534    0.000126    0.000008    0.030594    0.007569    1.002    2
   length{all}[170]    0.004398    0.000007    0.000007    0.009043    0.003972    1.000    2
   length{all}[171]    0.015549    0.000060    0.000257    0.029074    0.015161    1.000    2
   length{all}[172]    0.026249    0.000118    0.007085    0.048657    0.025582    1.001    2
   length{all}[173]    0.007005    0.000015    0.000260    0.014374    0.006464    1.000    2
   length{all}[174]    0.007629    0.000017    0.000001    0.014498    0.007505    1.000    2
   length{all}[175]    0.002571    0.000002    0.000063    0.005405    0.002322    1.000    2
   length{all}[176]    0.051699    0.000141    0.029006    0.077784    0.052990    1.000    2
   length{all}[177]    0.001451    0.000001    0.000013    0.003481    0.001225    1.000    2
   length{all}[178]    0.002976    0.000003    0.000364    0.006102    0.002764    1.000    2
   length{all}[179]    0.010909    0.000023    0.001672    0.019742    0.010561    1.000    2
   length{all}[180]    0.029446    0.000039    0.018785    0.042579    0.028887    1.009    2
   length{all}[181]    0.005912    0.000017    0.000008    0.013189    0.005340    1.000    2
   length{all}[182]    0.006533    0.000014    0.000229    0.013573    0.006116    1.000    2
   length{all}[183]    0.006516    0.000008    0.000035    0.010997    0.006646    1.000    2
   length{all}[184]    0.011774    0.000019    0.004132    0.020416    0.011484    1.000    2
   length{all}[185]    0.004905    0.000015    0.000002    0.012369    0.004086    1.000    2
   length{all}[186]    0.001105    0.000001    0.000001    0.002691    0.000934    1.002    2
   length{all}[187]    0.006544    0.000019    0.000003    0.014649    0.005955    1.003    2
   length{all}[188]    0.022655    0.000106    0.003490    0.042174    0.022086    1.000    2
   length{all}[189]    0.005753    0.000012    0.000171    0.012207    0.005132    1.000    2
   length{all}[190]    0.047730    0.000911    0.000075    0.102714    0.044620    1.009    2
   length{all}[191]    0.010359    0.000047    0.000004    0.023014    0.009381    1.000    2
   length{all}[192]    0.001324    0.000001    0.000001    0.003426    0.001052    1.000    2
   length{all}[193]    0.004652    0.000017    0.000003    0.013069    0.003472    1.001    2
   length{all}[194]    0.004952    0.000017    0.000005    0.013128    0.003943    1.000    2
   length{all}[195]    0.006176    0.000019    0.000003    0.014883    0.005155    1.003    2
   length{all}[196]    0.001310    0.000001    0.000004    0.003505    0.001052    0.999    2
   length{all}[197]    0.006638    0.000007    0.001539    0.011948    0.006638    1.000    2
   length{all}[198]    0.001915    0.000002    0.000002    0.004425    0.001711    0.999    2
   length{all}[199]    0.021813    0.000220    0.000167    0.050111    0.018163    0.999    2
   length{all}[200]    0.029189    0.000041    0.016562    0.042165    0.028742    0.999    2
   length{all}[201]    0.015165    0.000069    0.000096    0.031916    0.013658    1.002    2
   length{all}[202]    0.005258    0.000014    0.000016    0.012473    0.004528    0.999    2
   length{all}[203]    0.003198    0.000004    0.000026    0.006495    0.002977    1.007    2
   length{all}[204]    0.010190    0.000019    0.002879    0.018575    0.009645    1.011    2
   length{all}[205]    0.004893    0.000012    0.000041    0.011771    0.004283    1.003    2
   length{all}[206]    0.000807    0.000001    0.000002    0.002328    0.000564    0.999    2
   length{all}[207]    0.002034    0.000004    0.000004    0.005929    0.001371    0.999    2
   length{all}[208]    0.002078    0.000004    0.000007    0.005939    0.001540    0.999    2
   length{all}[209]    0.002409    0.000005    0.000002    0.007302    0.001775    0.999    2
   length{all}[210]    0.001960    0.000004    0.000001    0.005646    0.001379    1.000    2
   length{all}[211]    0.003131    0.000005    0.000001    0.007041    0.002844    1.007    2
   length{all}[212]    0.048581    0.000154    0.017333    0.067169    0.050918    1.043    2
   length{all}[213]    0.001730    0.000002    0.000006    0.004235    0.001426    0.998    2
   length{all}[214]    0.027089    0.000167    0.002236    0.052452    0.026574    1.000    2
   length{all}[215]    0.017469    0.000156    0.000051    0.041242    0.015068    1.002    2
   length{all}[216]    0.006049    0.000009    0.000625    0.011295    0.006030    1.008    2
   length{all}[217]    0.001624    0.000003    0.000005    0.005003    0.001039    0.998    2
   length{all}[218]    0.002612    0.000005    0.000003    0.007311    0.002021    1.000    2
   length{all}[219]    0.003539    0.000009    0.000016    0.009429    0.002920    0.999    2
   length{all}[220]    0.014526    0.000060    0.000633    0.027190    0.014246    1.000    2
   length{all}[221]    0.001173    0.000001    0.000000    0.003035    0.000949    1.002    2
   --------------------------------------------------------------------------------------------
   + Convergence diagnostic (PSRF = Potential Scale Reduction Factor; Gelman
     and Rubin, 1992) should approach 1.0 as runs converge. NA is reported when
     deviation of parameter values within all runs is 0 or when a parameter
     value (a branch length, for instance) is not sampled in all runs.


   Summary statistics for partitions with frequency >= 0.10 in at least one run:
       Average standard deviation of split frequencies = 0.009965
       Maximum standard deviation of split frequencies = 0.083342
       Average PSRF for parameter values (excluding NA and >10.0) = 1.001
       Maximum PSRF for parameter values = 1.043


   Clade credibility values:

   Subtree rooted at node 175:

                                             /---------------- Arthrinium_aqua~ (1)
                                             |                                     
                                             |          /----- Arthrinium_pha~ (61)
                                        /-100+    /-100-+                          
                                        |    |    |     \----- Arthrinium_pha~ (62)
                                        |    \-98-+                                
                                   /-100+         \----------- Arthrinium_ser~ (81)
                                   |    |                                          
                                   |    |               /----- Arthrinium_sac~ (79)
                             /--83-+    \------100------+                          
                             |     |                    \----- Arthrinium_sac~ (80)
                             |     |                                               
                        /-100+     \-------------------------- Arthrinium_ibe~ (33)
                        |    |                                                     
                        |    |                          /----- Arthrinium_dic~ (16)
                        |    \------------100-----------+                          
                        |                               \----- Arthrinium_dic~ (17)
                        |                                                          
                        |                               /----- Arthrinium_came~ (9)
              /----97---+--------------100--------------+                          
              |         |                               \----- Arthrinium_cam~ (10)
              |         |                                                          
              |         |                               /----- Arthrinium_jia~ (40)
              |         |                         /-100-+                          
              |         |                         |     \----- Arthrinium_jia~ (41)
              |         \-----------100-----------+                                
              |                                   |     /----- Arthrinium_obo~ (57)
              |                                   \-100-+                          
              |                                         \----- Arthrinium_obo~ (58)
              |                                                                    
              |                                         /----- Arthrinium_gao~ (20)
              |                              /----100---+                          
              |                              |          \----- Arthrinium_gao~ (21)
              |                              |                                     
              |                         /-78-+          /----- Arthrinium_his~ (26)
              |                         |    |    /--81-+                          
              |                         |    |    |     \----- Arthrinium_med~ (50)
        /--97-+                         |    \-65-+                                
        |     |                    /-96-+         \----------- Arthrinium_mar~ (49)
        |     |                    |    |                                          
        |     |                    |    |               /----- Arthrinium_loc~ (44)
        |     |                    |    \-------95------+                          
        |     |                    |                    \----- Arthrinium_loc~ (45)
        |     |              /--51-+                                               
        |     |              |     |                    /----- Arthrinium_gui~ (23)
        |     |              |     |              /-100-+                          
        |     |              |     |              |     \----- Arthrinium_gui~ (24)
        |     |              |     \------71------+                                
        |     |         /-71-+                    |     /----- Arthrinium_sac~ (77)
        |     |         |    |                    \--99-+                          
        |     |         |    |                          \----- Arthrinium_sac~ (78)
        |     |         |    |                                                     
        |     |    /-100+    \-------------------------------- Arthrinium_pip~ (65)
        |     |    |    |                                                          
        |     |    |    |                               /----- Arthrinium_lon~ (46)
        |     \-100+    \---------------65--------------+                          
        |          |                                    \----- Arthrinium_lon~ (47)
        |          |                                                               
        |          \------------------------------------------ Arthrinium_pse~ (69)
        |                                                                          
        |                                               /----- Arthrinium_arun~ (2)
        |                    /------------100-----------+                          
        |                    |                          \----- Arthrinium_arun~ (3)
        |                    |                                                     
        |                    |               /---------------- Arthrinium_chr~ (14)
        |                    |               |                                     
        |                    |               |          /----- Arthrinium_eup~ (19)
        |                    |          /-83-+    /-100-+                          
        |               /-100+          |    |    |     \----- Arthrinium_mal~ (48)
        |               |    |          |    \-72-+                                
        |               |    |     /-100+         \----------- Arthrinium_vie~ (92)
        |               |    |     |    |                                          
        |               |    |     |    \--------------------- Arthrinium_phy~ (64)
        |               |    |     |                                               
        |               |    \-100-+                    /----- Arthrinium_ita~ (34)
        |               |          |              /-100-+                          
        |               |          |              |     \----- Arthrinium_ita~ (35)
        |               |          \------100-----+                                
        |               |                         |     /----- Arthrinium_tha~ (87)
        |          /-100+                         \-100-+                          
   --60-+          |    |                               \----- Arthrinium_tha~ (88)
        |          |    |                                                          
        |          |    |                    /---------------- Arthrinium_esp~ (18)
        |          |    |                    |                                     
        |          |    |                    |          /----- Arthrinium_kog~ (42)
        |          |    |               /-100+    /-100-+                          
        |          |    |               |    |    |     \----- Arthrinium_kog~ (43)
        |          |    |               |    \-88-+                                
        |          |    |               |         |     /----- Arthrinium_xen~ (93)
        |          |    \------100------+         \-100-+                          
        |          |                    |               \----- Arthrinium_xen~ (94)
        |          |                    |                                          
        |          |                    |               /----- Arthrinium_qin~ (73)
        |          |                    \------100------+                          
        |     /-100+                                    \----- Arthrinium_qin~ (74)
        |     |    |                                                               
        |     |    |                              /----------- Arthrinium_aure~ (4)
        |     |    |                              |                                
        |     |    |                         /-100+     /----- Arthrinium_hyd~ (27)
        |     |    |                         |    \--97-+                          
        |     |    |                         |          \----- Arthrinium_hyd~ (28)
        |     |    |                         |                                     
        |     |    |                    /-100+          /----- Arthrinium_chi~ (12)
        |     |    |                    |    |    /-100-+                          
        |     |    |                    |    |    |     \----- Arthrinium_chi~ (13)
        |     |    |                    |    |    |                                
        |     |    |                    |    \-100+     /----- Arthrinium_par~ (60)
        |     |    |                    |         |     |                          
        |     |    |                    |         \-100-+----- Arthrinium_ras~ (75)
        |     |    \---------100--------+               |                          
        |     |                         |               \----- Arthrinium_ras~ (76)
        |     |                         |                                          
        |     |                         |               /----- Arthrinium_bale~ (5)
        |     |                         |         /--99-+                          
        |     |                         |         |     \----- Arthrinium_des~ (15)
        |     |                         \---100---+                                
        |     |                                   \----------- Arthrinium_phr~ (63)
        |     |                                                                    
        |     |                                         /----- Arthrinium_bamb~ (6)
        |     |                         /------100------+                          
        |     |                         |               \----- Arthrinium_bamb~ (7)
        |     |                         |                                          
        \--71-+                         |         /----------- Arthrinium_gar~ (22)
              |                         |         |                                
              |                    /-100+         |----------- Arthrinium_myt~ (53)
              |                    |    |    /-63-+                                
              |                    |    |    |    |     /----- Arthrinium_sub~ (85)
              |                    |    |    |    \--97-+                          
              |                    |    \-85-+          \----- Arthrinium_sub~ (86)
              |                    |         |                                     
              |                    |         |          /----- Arthrinium_neo~ (54)
              |              /--97-+         \----100---+                          
              |              |     |                    \----- Arthrinium_set~ (82)
              |              |     |                                               
              |              |     |                    /----- Arthrinium_hyp~ (29)
              |              |     |              /-100-+                          
              |              |     |              |     \----- Arthrinium_hyp~ (30)
              |              |     \------100-----+                                
              |              |                    |     /----- Arthrinium_pse~ (66)
              |              |                    \-100-+                          
              |         /-74-+                          \----- Arthrinium_pse~ (67)
              |         |    |                                                     
              |         |    |                          /----- Arthrinium_hys~ (31)
              |         |    |                    /--91-+                          
              |         |    |                    |     \----- Arthrinium_hys~ (32)
              |         |    |               /-100+                                
              |         |    |               |    |     /----- Arthrinium_yun~ (95)
              |         |    |               |    \-100-+                          
              |         |    \------100------+          \----- Arthrinium_yun~ (96)
              |         |                    |                                     
              \----73---+                    \---------------- Arthrinium_ova~ (59)
                        |                                                          
                        |                               /----- Arthrinium_neo~ (55)
                        |                         /-100-+                          
                        |                         |     \----- Arthrinium_neo~ (56)
                        |                    /-100+                                
                        |                    |    \----------- Arthrinium_sub~ (84)
                        |               /-96-+                                     
                        |               |    |          /----- Arthrinium_pte~ (70)
                        |               |    \----94----+                          
                        \-------82------+               \----- Arthrinium_pte~ (71)
                                        |                                          
                                        \--------------------- Arthrinium_pse~ (68)
                                                                                   
   Root part of tree:

   /---------------------------------------------------------- Seiridium_phyl~ (98)
   |                                                                               
   |---------------------------------------------------------- Seiridium_phyl~ (97)
   |                                                                               
   |                                           /-------------- (175)
   |                                           |                                   
   |                                           |      /------- Arthrinium_bamb~ (8)
   |                                           |--100-+                            
   |              /-------------100------------+      \------- Arthrinium_gut~ (25)
   |              |                            |                                   
   |              |                            |      /------- Arthrinium_jat~ (38)
   |              |                            \--100-+                            
   +              |                                   \------- Arthrinium_jat~ (39)
   |              |                                                                
   |      /--100--+      /------------------------------------ Arthrinium_car~ (11)
   |      |       |      |                                                         
   |      |       |      |                            /------- Arthrinium_jap~ (36)
   |      |       |      |                     /--100-+                            
   |      |       |      |                     |      \------- Arthrinium_jap~ (37)
   |      |       \--100-+             /--100--+                                   
   |      |              |             |       \-------------- Arthrinium_spo~ (83)
   |      |              |      /--94--+                                           
   |      |              |      |      |              /------- Arthrinium_min~ (51)
   \--100-+              |      |      \------100-----+                            
          |              \--85--+                     \------- Arthrinium_min~ (52)
          |                     |                                                  
          |                     \----------------------------- Arthrinium_puc~ (72)
          |                                                                        
          |                                           /------- Arthrinium_tra~ (89)
          |                                    /--100-+                            
          |                                    |      \------- Arthrinium_tra~ (90)
          \-----------------100----------------+                                   
                                               \-------------- Arthrinium_urt~ (91)
                                                                                   

   Phylogram (based on average branch lengths):

   / Seiridium_phyl~ (98)
   |                                                                               
   | Seiridium_phyl~ (97)
   |                                                                               
   |                           / Arthrinium_aqua~ (1)
   |                           |                                                   
   |                           | Arthrinium_pha~ (61)
   |                           |                                                   
   |                           | Arthrinium_pha~ (62)
   |                           |                                                   
   |                          /+ Arthrinium_ser~ (81)
   |                          ||                                                   
   |                          || Arthrinium_sac~ (79)
   |                          ||                                                   
   |                          |\ Arthrinium_sac~ (80)
   |                          |                                                    
   |                          |- Arthrinium_ibe~ (33)
   |                          |                                                    
   |                          |/ Arthrinium_dic~ (16)
   |                          |+                                                   
   |                          |\ Arthrinium_dic~ (17)
   |                          |                                                    
   |                          |- Arthrinium_came~ (9)
   |                         /+                                                    
   |                         ||- Arthrinium_cam~ (10)
   |                         ||                                                    
   |                         ||/ Arthrinium_jia~ (40)
   |                         ||+                                                   
   |                         ||\ Arthrinium_jia~ (41)
   |                         ||                                                    
   |                         || Arthrinium_obo~ (57)
   |                         ||                                                    
   |                         |\ Arthrinium_obo~ (58)
   |                         |                                                     
   |                         | / Arthrinium_gao~ (20)
   |                         | |                                                   
   |                         | | Arthrinium_gao~ (21)
   |                         | |                                                   
   |                         | | Arthrinium_his~ (26)
   |                         | |                                                   
   |                         | | Arthrinium_med~ (50)
   |                       /-+ |                                                   
   |                       | | | Arthrinium_mar~ (49)
   |                       | | |                                                   
   |                       | | | Arthrinium_loc~ (44)
   |                       | | |                                                   
   |                       | | | Arthrinium_loc~ (45)
   |                       | | |                                                   
   |                       | | | Arthrinium_gui~ (23)
   |                       | | |                                                   
   |                       | | | Arthrinium_gui~ (24)
   |                       | | |                                                   
   |                       | |/+ Arthrinium_sac~ (77)
   |                       | |||                                                   
   |                       | ||| Arthrinium_sac~ (78)
   |                       | |||                                                   
   |                       | ||\- Arthrinium_pip~ (65)
   |                       | ||                                                    
   |                       | ||- Arthrinium_lon~ (46)
   |                       | \+                                                    
   |                       |  |- Arthrinium_lon~ (47)
   |                       |  |                                                    
   |                       |  \- Arthrinium_pse~ (69)
   |                       |                                                       
   |                       |     / Arthrinium_arun~ (2)
   |                       |    /+                                                 
   |                       |    |\ Arthrinium_arun~ (3)
   |                       |    |                                                  
   |                       |    |/ Arthrinium_chr~ (14)
   |                       |    ||                                                 
   |                       |    ||- Arthrinium_eup~ (19)
   |                       |    ||                                                 
   |                       |   /+| Arthrinium_mal~ (48)
   |                       |   |||                                                 
   |                       |   ||+ Arthrinium_vie~ (92)
   |                       |   |||                                                 
   |                       |   ||\ Arthrinium_phy~ (64)
   |                       |   ||                                                  
   |                       |   || / Arthrinium_ita~ (34)
   |                       |   ||/+                                                
   |                       |   |||\ Arthrinium_ita~ (35)
   |                       |   |\+                                                 
   |                       |   | | Arthrinium_tha~ (87)
   |                       |/--+ |                                                 
   |                      /+|  | \ Arthrinium_tha~ (88)
   |                      |||  |                                                   
   |                      |||  | /- Arthrinium_esp~ (18)
   +                      |||  | |                                                 
   |                      |||  | |   / Arthrinium_kog~ (42)
   |                      |||  |-+---+                                             
   |                      |||  | |   \ Arthrinium_kog~ (43)
   |                      |||  | |                                                 
   |                      |||  | |   / Arthrinium_xen~ (93)
   |                      |||  | \---+                                             
   |                      |||  |     \ Arthrinium_xen~ (94)
   |                      |||  |                                                   
   |                      |||  | / Arthrinium_qin~ (73)
   |                      |||  \-+                                                 
   |                      |||    \ Arthrinium_qin~ (74)
   |                      |||                                                      
   |                      |||   / Arthrinium_aure~ (4)
   |                      |||   |                                                  
   |                      |||  /+ Arthrinium_hyd~ (27)
   |                      |||  ||                                                  
   |                      |||  |\ Arthrinium_hyd~ (28)
   |                      |||  |                                                   
   |                      |||/-+ / Arthrinium_chi~ (12)
   |                      |||| |-+                                                 
   |                      |||| | \ Arthrinium_chi~ (13)
   |                      |||| |                                                   
   |                      |||| |/- Arthrinium_par~ (60)
   |                      |||| ||                                                  
   |                      |||| \+ Arthrinium_ras~ (75)
   |                      |||+  |                                                  
   |                      ||||  \ Arthrinium_ras~ (76)
   |                      ||||                                                     
   |                      |||| /- Arthrinium_bale~ (5)
   |                      |||| |                                                   
   |                      |||| | Arthrinium_des~ (15)
   |                      |||\-+                                                   
   |                      |||  \ Arthrinium_phr~ (63)
   |                      |||                                                      
   |                      |||      / Arthrinium_bamb~ (6)
   |                      |||     /+                                               
   |                      |||     |\ Arthrinium_bamb~ (7)
   |                      |||     |                                                
   |                      |\+     |- Arthrinium_gar~ (22)
   |                      | |     |                                                
   |                      | | /---+- Arthrinium_myt~ (53)
   |                /-----+ | |   |                                                
   |                |     | | |   |/ Arthrinium_sub~ (85)
   |                |     | | |   |+                                               
   |                |     | | |   |\ Arthrinium_sub~ (86)
   |                |     | | |   |                                                
   |                |     | | |   |- Arthrinium_neo~ (54)
   |                |     | |/+   |                                                
   |                |     | |||   \- Arthrinium_set~ (82)
   |                |     | |||                                                    
   |                |     | |||   / Arthrinium_hyp~ (29)
   |                |     | |||  /+                                                
   |                |     | |||  |\ Arthrinium_hyp~ (30)
   |                |     | ||\--+                                                 
   |                |     | ||   |/ Arthrinium_pse~ (66)
   |                |     | ||   \+                                                
   |                |     | ||    \ Arthrinium_pse~ (67)
   |                |     | ||                                                     
   |                |     | ||   / Arthrinium_hys~ (31)
   |                |     | ||   |                                                 
   |                |     | ||   | Arthrinium_hys~ (32)
   |                |     | || /-+                                                 
   |                |     | || | |/ Arthrinium_yun~ (95)
   |                |     | || | \+                                                
   |                |     | ||-+  \ Arthrinium_yun~ (96)
   |                |     | || |                                                   
   |                |     | \+ \-- Arthrinium_ova~ (59)
   |           /----+     |  |                                                     
   |           |    |     |  |                  / Arthrinium_neo~ (55)
   |           |    |     |  |           /------+                                  
   |           |    |     |  |           |      \ Arthrinium_neo~ (56)
   |           |    |     |  |  /--------+                                         
   |           |    |     |  |  |        \-------------------- Arthrinium_sub~ (84)
   |           |    |     |  | /+                                                  
   |           |    |     |  | || Arthrinium_pte~ (70)
   |           |    |     |  | ||                                                  
   |           |    |     |  \-+\ Arthrinium_pte~ (71)
   |           |    |     |    |                                                   
   |           |    |     |    \-- Arthrinium_pse~ (68)
   |           |    |     |                                                        
   |           |    |     |  /--- Arthrinium_bamb~ (8)
   |           |    |     |--+                                                     
   |           |    |     |  \--- Arthrinium_gut~ (25)
   |           |    |     |                                                        
   |           |    |     |        / Arthrinium_jat~ (38)
   |           |    |     \--------+                                               
   \-----------+    |              \ Arthrinium_jat~ (39)
               |    |                                                              
               |    |           /--- Arthrinium_car~ (11)
               |    |           |                                                  
               |    |           |      / Arthrinium_jap~ (36)
               |    |           |     /+                                           
               |    |           |     |\ Arthrinium_jap~ (37)
               |    \-----------+/----+                                            
               |                ||    \ Arthrinium_spo~ (83)
               |                ||                                                 
               |                ||    / Arthrinium_min~ (51)
               |                ||----+                                            
               |                \+    \ Arthrinium_min~ (52)
               |                 |                                                 
               |                 \------ Arthrinium_puc~ (72)
               |                                                                   
               |             / Arthrinium_tra~ (89)
               |         /---+                                                     
               |         |   \ Arthrinium_tra~ (90)
               \---------+                                                         
                         \------------------------ Arthrinium_urt~ (91)
                                                                                   
   |-------| 0.200 expected changes per site

                                                                                                                                                                                                                                                                                                                                                                                                                                                                                                                                                                                                               Calculating tree probabilities...

   Credible sets of trees (4269 trees sampled):
      50 % credible set contains 2097 trees
      90 % credible set contains 3835 trees
      95 % credible set contains 4052 trees
      99 % credible set contains 4226 trees

   Terminating log output
   Exiting mrbayes block
   Reached end of file

MrBayes > 
   Deleting previously defined characters
   Deleting previously defined taxa
   Quitting program
