# Supplementary material for: Arthrinium bambusicola (Fungi, Sordariomycetes), a new species from Schizostachyum brachycladum in northern Thailand
Source: Biodivers Data J. 2020 Dec 14;8:e58755. doi: 10.3897/BDJ.8.e58755 (PMC7752887; doi:10.3897/BDJ.8.e58755)
Supplement: Supplementary material 3 — MP output file [file bdj-08-e58755-s003.txt]

P A U P *
Version 4.0a (build 166) for Unix/Linux (built on Sep  1 2019 at 21:20:26)
Tue Jul 28 08:23:17 2020


Maxtrees reset to 5000

Outgroup status changed:
  1 taxon transferred to outgroup
  Total number of taxa now in outgroup = 1
  Number of ingroup taxa = 97

Outgroup status changed:
  1 taxon transferred to outgroup
  Total number of taxa now in outgroup = 2
  Number of ingroup taxa = 96

Heuristic search settings:
  Optimality criterion = parsimony
    Character-status summary:
      Of 2603 total characters:
        All characters are of type 'unord'
        All characters have equal weight
        1309 characters are constant (proportion = 0.502881)
        168 variable characters are parsimony-uninformative
        Number of parsimony-informative characters = 1126
    Gaps are treated as "missing"
    Multistate taxa interpreted as uncertainty
  Starting tree(s) obtained via stepwise addition
    Addition sequence: random
    Number of replicates = 1000
    Starting seed = generated automatically
    Number of trees held at each step = 1
  Branch-swapping algorithm: tree-bisection-reconnection (TBR) with reconnection limit = 8
    Steepest descent option not in effect
  'Maxtrees' setting = 5000 (will not be increased)
  Branches collapsed (creating polytomies) if maximum branch length is zero
  'MulTrees' option in effect
  No topological constraints in effect
  Trees are unrooted

Heuristic search completed
  Total number of rearrangements tried = 362685608
  Score of best tree(s) found = 4653
  Number of trees retained = 2340
  Time used = 00:03:42 (CPU time = 00:03:42.4)

Tree-island profile:
                     First      Last                        First    Times
Island      Size      tree      tree           Score    replicate      hit
--------------------------------------------------------------------------
     1         1      2337      2337            4653          197       1
     2         1      2338      2338            4653          443       1
     3         1      2339      2339            4653          517       1
     4         1      2340      2340            4653          944       1
     5      2336         1      2336            4653            1     996

2340 trees converted from unrooted to rooted using outgroup method

Lengths and fit measures of trees in memory:
  Character-status summary:
    Of 2603 total characters:
      All characters are of type 'unord'
      All characters have equal weight
      1309 characters are constant (proportion = 0.502881)
      168 variable characters are parsimony-uninformative
      Number of parsimony-informative characters = 1126
  Gaps are treated as "missing"
  Multistate taxa interpreted as uncertainty
  AncStates = "standard"

  Sum of min. possible lengths = 2281
  Sum of max. possible lengths = 14634

Tree #      1     2     3     4     5     6     7     8     9    10    11    12    13    14    15
Length   4653  4653  4653  4653  4653  4653  4653  4653  4653  4653  4653  4653  4653  4653  4653
CI      0.490 0.490 0.490 0.490 0.490 0.490 0.490 0.490 0.490 0.490 0.490 0.490 0.490 0.490 0.490
RI      0.808 0.808 0.808 0.808 0.808 0.808 0.808 0.808 0.808 0.808 0.808 0.808 0.808 0.808 0.808
RC      0.396 0.396 0.396 0.396 0.396 0.396 0.396 0.396 0.396 0.396 0.396 0.396 0.396 0.396 0.396
HI      0.510 0.510 0.510 0.510 0.510 0.510 0.510 0.510 0.510 0.510 0.510 0.510 0.510 0.510 0.510

Tree #     16    17    18    19    20    21    22    23    24    25    26    27    28    29    30
Length   4653  4653  4653  4653  4653  4653  4653  4653  4653  4653  4653  4653  4653  4653  4653
CI      0.490 0.490 0.490 0.490 0.490 0.490 0.490 0.490 0.490 0.490 0.490 0.490 0.490 0.490 0.490
RI      0.808 0.808 0.808 0.808 0.808 0.808 0.808 0.808 0.808 0.808 0.808 0.808 0.808 0.808 0.808
RC      0.396 0.396 0.396 0.396 0.396 0.396 0.396 0.396 0.396 0.396 0.396 0.396 0.396 0.396 0.396
HI      0.510 0.510 0.510 0.510 0.510 0.510 0.510 0.510 0.510 0.510 0.510 0.510 0.510 0.510 0.510

Tree #     31    32    33    34    35    36    37    38    39    40    41    42    43    44    45
Length   4653  4653  4653  4653  4653  4653  4653  4653  4653  4653  4653  4653  4653  4653  4653
CI      0.490 0.490 0.490 0.490 0.490 0.490 0.490 0.490 0.490 0.490 0.490 0.490 0.490 0.490 0.490
RI      0.808 0.808 0.808 0.808 0.808 0.808 0.808 0.808 0.808 0.808 0.808 0.808 0.808 0.808 0.808
RC      0.396 0.396 0.396 0.396 0.396 0.396 0.396 0.396 0.396 0.396 0.396 0.396 0.396 0.396 0.396
HI      0.510 0.510 0.510 0.510 0.510 0.510 0.510 0.510 0.510 0.510 0.510 0.510 0.510 0.510 0.510

Tree #     46    47    48    49    50    51    52    53    54    55    56    57    58    59    60
Length   4653  4653  4653  4653  4653  4653  4653  4653  4653  4653  4653  4653  4653  4653  4653
CI      0.490 0.490 0.490 0.490 0.490 0.490 0.490 0.490 0.490 0.490 0.490 0.490 0.490 0.490 0.490
RI      0.808 0.808 0.808 0.808 0.808 0.808 0.808 0.808 0.808 0.808 0.808 0.808 0.808 0.808 0.808
RC      0.396 0.396 0.396 0.396 0.396 0.396 0.396 0.396 0.396 0.396 0.396 0.396 0.396 0.396 0.396
HI      0.510 0.510 0.510 0.510 0.510 0.510 0.510 0.510 0.510 0.510 0.510 0.510 0.510 0.510 0.510

Tree #     61    62    63    64    65    66    67    68    69    70    71    72    73    74    75
Length   4653  4653  4653  4653  4653  4653  4653  4653  4653  4653  4653  4653  4653  4653  4653
CI      0.490 0.490 0.490 0.490 0.490 0.490 0.490 0.490 0.490 0.490 0.490 0.490 0.490 0.490 0.490
RI      0.808 0.808 0.808 0.808 0.808 0.808 0.808 0.808 0.808 0.808 0.808 0.808 0.808 0.808 0.808
RC      0.396 0.396 0.396 0.396 0.396 0.396 0.396 0.396 0.396 0.396 0.396 0.396 0.396 0.396 0.396
HI      0.510 0.510 0.510 0.510 0.510 0.510 0.510 0.510 0.510 0.510 0.510 0.510 0.510 0.510 0.510

Tree #     76    77    78    79    80    81    82    83    84    85    86    87    88    89    90
Length   4653  4653  4653  4653  4653  4653  4653  4653  4653  4653  4653  4653  4653  4653  4653
CI      0.490 0.490 0.490 0.490 0.490 0.490 0.490 0.490 0.490 0.490 0.490 0.490 0.490 0.490 0.490
RI      0.808 0.808 0.808 0.808 0.808 0.808 0.808 0.808 0.808 0.808 0.808 0.808 0.808 0.808 0.808
RC      0.396 0.396 0.396 0.396 0.396 0.396 0.396 0.396 0.396 0.396 0.396 0.396 0.396 0.396 0.396
HI      0.510 0.510 0.510 0.510 0.510 0.510 0.510 0.510 0.510 0.510 0.510 0.510 0.510 0.510 0.510

Tree #     91    92    93    94    95    96    97    98    99   100   101   102   103   104   105
Length   4653  4653  4653  4653  4653  4653  4653  4653  4653  4653  4653  4653  4653  4653  4653
CI      0.490 0.490 0.490 0.490 0.490 0.490 0.490 0.490 0.490 0.490 0.490 0.490 0.490 0.490 0.490
RI      0.808 0.808 0.808 0.808 0.808 0.808 0.808 0.808 0.808 0.808 0.808 0.808 0.808 0.808 0.808
RC      0.396 0.396 0.396 0.396 0.396 0.396 0.396 0.396 0.396 0.396 0.396 0.396 0.396 0.396 0.396
HI      0.510 0.510 0.510 0.510 0.510 0.510 0.510 0.510 0.510 0.510 0.510 0.510 0.510 0.510 0.510

Tree #    106   107   108   109   110   111   112   113   114   115   116   117   118   119   120
Length   4653  4653  4653  4653  4653  4653  4653  4653  4653  4653  4653  4653  4653  4653  4653
CI      0.490 0.490 0.490 0.490 0.490 0.490 0.490 0.490 0.490 0.490 0.490 0.490 0.490 0.490 0.490
RI      0.808 0.808 0.808 0.808 0.808 0.808 0.808 0.808 0.808 0.808 0.808 0.808 0.808 0.808 0.808
RC      0.396 0.396 0.396 0.396 0.396 0.396 0.396 0.396 0.396 0.396 0.396 0.396 0.396 0.396 0.396
HI      0.510 0.510 0.510 0.510 0.510 0.510 0.510 0.510 0.510 0.510 0.510 0.510 0.510 0.510 0.510

Tree #    121   122   123   124   125   126   127   128   129   130   131   132   133   134   135
Length   4653  4653  4653  4653  4653  4653  4653  4653  4653  4653  4653  4653  4653  4653  4653
CI      0.490 0.490 0.490 0.490 0.490 0.490 0.490 0.490 0.490 0.490 0.490 0.490 0.490 0.490 0.490
RI      0.808 0.808 0.808 0.808 0.808 0.808 0.808 0.808 0.808 0.808 0.808 0.808 0.808 0.808 0.808
RC      0.396 0.396 0.396 0.396 0.396 0.396 0.396 0.396 0.396 0.396 0.396 0.396 0.396 0.396 0.396
HI      0.510 0.510 0.510 0.510 0.510 0.510 0.510 0.510 0.510 0.510 0.510 0.510 0.510 0.510 0.510

Tree #    136   137   138   139   140   141   142   143   144   145   146   147   148   149   150
Length   4653  4653  4653  4653  4653  4653  4653  4653  4653  4653  4653  4653  4653  4653  4653
CI      0.490 0.490 0.490 0.490 0.490 0.490 0.490 0.490 0.490 0.490 0.490 0.490 0.490 0.490 0.490
RI      0.808 0.808 0.808 0.808 0.808 0.808 0.808 0.808 0.808 0.808 0.808 0.808 0.808 0.808 0.808
RC      0.396 0.396 0.396 0.396 0.396 0.396 0.396 0.396 0.396 0.396 0.396 0.396 0.396 0.396 0.396
HI      0.510 0.510 0.510 0.510 0.510 0.510 0.510 0.510 0.510 0.510 0.510 0.510 0.510 0.510 0.510

Tree #    151   152   153   154   155   156   157   158   159   160   161   162   163   164   165
Length   4653  4653  4653  4653  4653  4653  4653  4653  4653  4653  4653  4653  4653  4653  4653
CI      0.490 0.490 0.490 0.490 0.490 0.490 0.490 0.490 0.490 0.490 0.490 0.490 0.490 0.490 0.490
RI      0.808 0.808 0.808 0.808 0.808 0.808 0.808 0.808 0.808 0.808 0.808 0.808 0.808 0.808 0.808
RC      0.396 0.396 0.396 0.396 0.396 0.396 0.396 0.396 0.396 0.396 0.396 0.396 0.396 0.396 0.396
HI      0.510 0.510 0.510 0.510 0.510 0.510 0.510 0.510 0.510 0.510 0.510 0.510 0.510 0.510 0.510

Tree #    166   167   168   169   170   171   172   173   174   175   176   177   178   179   180
Length   4653  4653  4653  4653  4653  4653  4653  4653  4653  4653  4653  4653  4653  4653  4653
CI      0.490 0.490 0.490 0.490 0.490 0.490 0.490 0.490 0.490 0.490 0.490 0.490 0.490 0.490 0.490
RI      0.808 0.808 0.808 0.808 0.808 0.808 0.808 0.808 0.808 0.808 0.808 0.808 0.808 0.808 0.808
RC      0.396 0.396 0.396 0.396 0.396 0.396 0.396 0.396 0.396 0.396 0.396 0.396 0.396 0.396 0.396
HI      0.510 0.510 0.510 0.510 0.510 0.510 0.510 0.510 0.510 0.510 0.510 0.510 0.510 0.510 0.510

Tree #    181   182   183   184   185   186   187   188   189   190   191   192   193   194   195
Length   4653  4653  4653  4653  4653  4653  4653  4653  4653  4653  4653  4653  4653  4653  4653
CI      0.490 0.490 0.490 0.490 0.490 0.490 0.490 0.490 0.490 0.490 0.490 0.490 0.490 0.490 0.490
RI      0.808 0.808 0.808 0.808 0.808 0.808 0.808 0.808 0.808 0.808 0.808 0.808 0.808 0.808 0.808
RC      0.396 0.396 0.396 0.396 0.396 0.396 0.396 0.396 0.396 0.396 0.396 0.396 0.396 0.396 0.396
HI      0.510 0.510 0.510 0.510 0.510 0.510 0.510 0.510 0.510 0.510 0.510 0.510 0.510 0.510 0.510

Tree #    196   197   198   199   200   201   202   203   204   205   206   207   208   209   210
Length   4653  4653  4653  4653  4653  4653  4653  4653  4653  4653  4653  4653  4653  4653  4653
CI      0.490 0.490 0.490 0.490 0.490 0.490 0.490 0.490 0.490 0.490 0.490 0.490 0.490 0.490 0.490
RI      0.808 0.808 0.808 0.808 0.808 0.808 0.808 0.808 0.808 0.808 0.808 0.808 0.808 0.808 0.808
RC      0.396 0.396 0.396 0.396 0.396 0.396 0.396 0.396 0.396 0.396 0.396 0.396 0.396 0.396 0.396
HI      0.510 0.510 0.510 0.510 0.510 0.510 0.510 0.510 0.510 0.510 0.510 0.510 0.510 0.510 0.510

Tree #    211   212   213   214   215   216   217   218   219   220   221   222   223   224   225
Length   4653  4653  4653  4653  4653  4653  4653  4653  4653  4653  4653  4653  4653  4653  4653
CI      0.490 0.490 0.490 0.490 0.490 0.490 0.490 0.490 0.490 0.490 0.490 0.490 0.490 0.490 0.490
RI      0.808 0.808 0.808 0.808 0.808 0.808 0.808 0.808 0.808 0.808 0.808 0.808 0.808 0.808 0.808
RC      0.396 0.396 0.396 0.396 0.396 0.396 0.396 0.396 0.396 0.396 0.396 0.396 0.396 0.396 0.396
HI      0.510 0.510 0.510 0.510 0.510 0.510 0.510 0.510 0.510 0.510 0.510 0.510 0.510 0.510 0.510

Tree #    226   227   228   229   230   231   232   233   234   235   236   237   238   239   240
Length   4653  4653  4653  4653  4653  4653  4653  4653  4653  4653  4653  4653  4653  4653  4653
CI      0.490 0.490 0.490 0.490 0.490 0.490 0.490 0.490 0.490 0.490 0.490 0.490 0.490 0.490 0.490
RI      0.808 0.808 0.808 0.808 0.808 0.808 0.808 0.808 0.808 0.808 0.808 0.808 0.808 0.808 0.808
RC      0.396 0.396 0.396 0.396 0.396 0.396 0.396 0.396 0.396 0.396 0.396 0.396 0.396 0.396 0.396
HI      0.510 0.510 0.510 0.510 0.510 0.510 0.510 0.510 0.510 0.510 0.510 0.510 0.510 0.510 0.510

Tree #    241   242   243   244   245   246   247   248   249   250   251   252   253   254   255
Length   4653  4653  4653  4653  4653  4653  4653  4653  4653  4653  4653  4653  4653  4653  4653
CI      0.490 0.490 0.490 0.490 0.490 0.490 0.490 0.490 0.490 0.490 0.490 0.490 0.490 0.490 0.490
RI      0.808 0.808 0.808 0.808 0.808 0.808 0.808 0.808 0.808 0.808 0.808 0.808 0.808 0.808 0.808
RC      0.396 0.396 0.396 0.396 0.396 0.396 0.396 0.396 0.396 0.396 0.396 0.396 0.396 0.396 0.396
HI      0.510 0.510 0.510 0.510 0.510 0.510 0.510 0.510 0.510 0.510 0.510 0.510 0.510 0.510 0.510

Tree #    256   257   258   259   260   261   262   263   264   265   266   267   268   269   270
Length   4653  4653  4653  4653  4653  4653  4653  4653  4653  4653  4653  4653  4653  4653  4653
CI      0.490 0.490 0.490 0.490 0.490 0.490 0.490 0.490 0.490 0.490 0.490 0.490 0.490 0.490 0.490
RI      0.808 0.808 0.808 0.808 0.808 0.808 0.808 0.808 0.808 0.808 0.808 0.808 0.808 0.808 0.808
RC      0.396 0.396 0.396 0.396 0.396 0.396 0.396 0.396 0.396 0.396 0.396 0.396 0.396 0.396 0.396
HI      0.510 0.510 0.510 0.510 0.510 0.510 0.510 0.510 0.510 0.510 0.510 0.510 0.510 0.510 0.510

Tree #    271   272   273   274   275   276   277   278   279   280   281   282   283   284   285
Length   4653  4653  4653  4653  4653  4653  4653  4653  4653  4653  4653  4653  4653  4653  4653
CI      0.490 0.490 0.490 0.490 0.490 0.490 0.490 0.490 0.490 0.490 0.490 0.490 0.490 0.490 0.490
RI      0.808 0.808 0.808 0.808 0.808 0.808 0.808 0.808 0.808 0.808 0.808 0.808 0.808 0.808 0.808
RC      0.396 0.396 0.396 0.396 0.396 0.396 0.396 0.396 0.396 0.396 0.396 0.396 0.396 0.396 0.396
HI      0.510 0.510 0.510 0.510 0.510 0.510 0.510 0.510 0.510 0.510 0.510 0.510 0.510 0.510 0.510

Tree #    286   287   288   289   290   291   292   293   294   295   296   297   298   299   300
Length   4653  4653  4653  4653  4653  4653  4653  4653  4653  4653  4653  4653  4653  4653  4653
CI      0.490 0.490 0.490 0.490 0.490 0.490 0.490 0.490 0.490 0.490 0.490 0.490 0.490 0.490 0.490
RI      0.808 0.808 0.808 0.808 0.808 0.808 0.808 0.808 0.808 0.808 0.808 0.808 0.808 0.808 0.808
RC      0.396 0.396 0.396 0.396 0.396 0.396 0.396 0.396 0.396 0.396 0.396 0.396 0.396 0.396 0.396
HI      0.510 0.510 0.510 0.510 0.510 0.510 0.510 0.510 0.510 0.510 0.510 0.510 0.510 0.510 0.510

Tree #    301   302   303   304   305   306   307   308   309   310   311   312   313   314   315
Length   4653  4653  4653  4653  4653  4653  4653  4653  4653  4653  4653  4653  4653  4653  4653
CI      0.490 0.490 0.490 0.490 0.490 0.490 0.490 0.490 0.490 0.490 0.490 0.490 0.490 0.490 0.490
RI      0.808 0.808 0.808 0.808 0.808 0.808 0.808 0.808 0.808 0.808 0.808 0.808 0.808 0.808 0.808
RC      0.396 0.396 0.396 0.396 0.396 0.396 0.396 0.396 0.396 0.396 0.396 0.396 0.396 0.396 0.396
HI      0.510 0.510 0.510 0.510 0.510 0.510 0.510 0.510 0.510 0.510 0.510 0.510 0.510 0.510 0.510

Tree #    316   317   318   319   320   321   322   323   324   325   326   327   328   329   330
Length   4653  4653  4653  4653  4653  4653  4653  4653  4653  4653  4653  4653  4653  4653  4653
CI      0.490 0.490 0.490 0.490 0.490 0.490 0.490 0.490 0.490 0.490 0.490 0.490 0.490 0.490 0.490
RI      0.808 0.808 0.808 0.808 0.808 0.808 0.808 0.808 0.808 0.808 0.808 0.808 0.808 0.808 0.808
RC      0.396 0.396 0.396 0.396 0.396 0.396 0.396 0.396 0.396 0.396 0.396 0.396 0.396 0.396 0.396
HI      0.510 0.510 0.510 0.510 0.510 0.510 0.510 0.510 0.510 0.510 0.510 0.510 0.510 0.510 0.510

Tree #    331   332   333   334   335   336   337   338   339   340   341   342   343   344   345
Length   4653  4653  4653  4653  4653  4653  4653  4653  4653  4653  4653  4653  4653  4653  4653
CI      0.490 0.490 0.490 0.490 0.490 0.490 0.490 0.490 0.490 0.490 0.490 0.490 0.490 0.490 0.490
RI      0.808 0.808 0.808 0.808 0.808 0.808 0.808 0.808 0.808 0.808 0.808 0.808 0.808 0.808 0.808
RC      0.396 0.396 0.396 0.396 0.396 0.396 0.396 0.396 0.396 0.396 0.396 0.396 0.396 0.396 0.396
HI      0.510 0.510 0.510 0.510 0.510 0.510 0.510 0.510 0.510 0.510 0.510 0.510 0.510 0.510 0.510

Tree #    346   347   348   349   350   351   352   353   354   355   356   357   358   359   360
Length   4653  4653  4653  4653  4653  4653  4653  4653  4653  4653  4653  4653  4653  4653  4653
CI      0.490 0.490 0.490 0.490 0.490 0.490 0.490 0.490 0.490 0.490 0.490 0.490 0.490 0.490 0.490
RI      0.808 0.808 0.808 0.808 0.808 0.808 0.808 0.808 0.808 0.808 0.808 0.808 0.808 0.808 0.808
RC      0.396 0.396 0.396 0.396 0.396 0.396 0.396 0.396 0.396 0.396 0.396 0.396 0.396 0.396 0.396
HI      0.510 0.510 0.510 0.510 0.510 0.510 0.510 0.510 0.510 0.510 0.510 0.510 0.510 0.510 0.510

Tree #    361   362   363   364   365   366   367   368   369   370   371   372   373   374   375
Length   4653  4653  4653  4653  4653  4653  4653  4653  4653  4653  4653  4653  4653  4653  4653
CI      0.490 0.490 0.490 0.490 0.490 0.490 0.490 0.490 0.490 0.490 0.490 0.490 0.490 0.490 0.490
RI      0.808 0.808 0.808 0.808 0.808 0.808 0.808 0.808 0.808 0.808 0.808 0.808 0.808 0.808 0.808
RC      0.396 0.396 0.396 0.396 0.396 0.396 0.396 0.396 0.396 0.396 0.396 0.396 0.396 0.396 0.396
HI      0.510 0.510 0.510 0.510 0.510 0.510 0.510 0.510 0.510 0.510 0.510 0.510 0.510 0.510 0.510

Tree #    376   377   378   379   380   381   382   383   384   385   386   387   388   389   390
Length   4653  4653  4653  4653  4653  4653  4653  4653  4653  4653  4653  4653  4653  4653  4653
CI      0.490 0.490 0.490 0.490 0.490 0.490 0.490 0.490 0.490 0.490 0.490 0.490 0.490 0.490 0.490
RI      0.808 0.808 0.808 0.808 0.808 0.808 0.808 0.808 0.808 0.808 0.808 0.808 0.808 0.808 0.808
RC      0.396 0.396 0.396 0.396 0.396 0.396 0.396 0.396 0.396 0.396 0.396 0.396 0.396 0.396 0.396
HI      0.510 0.510 0.510 0.510 0.510 0.510 0.510 0.510 0.510 0.510 0.510 0.510 0.510 0.510 0.510

Tree #    391   392   393   394   395   396   397   398   399   400   401   402   403   404   405
Length   4653  4653  4653  4653  4653  4653  4653  4653  4653  4653  4653  4653  4653  4653  4653
CI      0.490 0.490 0.490 0.490 0.490 0.490 0.490 0.490 0.490 0.490 0.490 0.490 0.490 0.490 0.490
RI      0.808 0.808 0.808 0.808 0.808 0.808 0.808 0.808 0.808 0.808 0.808 0.808 0.808 0.808 0.808
RC      0.396 0.396 0.396 0.396 0.396 0.396 0.396 0.396 0.396 0.396 0.396 0.396 0.396 0.396 0.396
HI      0.510 0.510 0.510 0.510 0.510 0.510 0.510 0.510 0.510 0.510 0.510 0.510 0.510 0.510 0.510

Tree #    406   407   408   409   410   411   412   413   414   415   416   417   418   419   420
Length   4653  4653  4653  4653  4653  4653  4653  4653  4653  4653  4653  4653  4653  4653  4653
CI      0.490 0.490 0.490 0.490 0.490 0.490 0.490 0.490 0.490 0.490 0.490 0.490 0.490 0.490 0.490
RI      0.808 0.808 0.808 0.808 0.808 0.808 0.808 0.808 0.808 0.808 0.808 0.808 0.808 0.808 0.808
RC      0.396 0.396 0.396 0.396 0.396 0.396 0.396 0.396 0.396 0.396 0.396 0.396 0.396 0.396 0.396
HI      0.510 0.510 0.510 0.510 0.510 0.510 0.510 0.510 0.510 0.510 0.510 0.510 0.510 0.510 0.510

Tree #    421   422   423   424   425   426   427   428   429   430   431   432   433   434   435
Length   4653  4653  4653  4653  4653  4653  4653  4653  4653  4653  4653  4653  4653  4653  4653
CI      0.490 0.490 0.490 0.490 0.490 0.490 0.490 0.490 0.490 0.490 0.490 0.490 0.490 0.490 0.490
RI      0.808 0.808 0.808 0.808 0.808 0.808 0.808 0.808 0.808 0.808 0.808 0.808 0.808 0.808 0.808
RC      0.396 0.396 0.396 0.396 0.396 0.396 0.396 0.396 0.396 0.396 0.396 0.396 0.396 0.396 0.396
HI      0.510 0.510 0.510 0.510 0.510 0.510 0.510 0.510 0.510 0.510 0.510 0.510 0.510 0.510 0.510

Tree #    436   437   438   439   440   441   442   443   444   445   446   447   448   449   450
Length   4653  4653  4653  4653  4653  4653  4653  4653  4653  4653  4653  4653  4653  4653  4653
CI      0.490 0.490 0.490 0.490 0.490 0.490 0.490 0.490 0.490 0.490 0.490 0.490 0.490 0.490 0.490
RI      0.808 0.808 0.808 0.808 0.808 0.808 0.808 0.808 0.808 0.808 0.808 0.808 0.808 0.808 0.808
RC      0.396 0.396 0.396 0.396 0.396 0.396 0.396 0.396 0.396 0.396 0.396 0.396 0.396 0.396 0.396
HI      0.510 0.510 0.510 0.510 0.510 0.510 0.510 0.510 0.510 0.510 0.510 0.510 0.510 0.510 0.510

Tree #    451   452   453   454   455   456   457   458   459   460   461   462   463   464   465
Length   4653  4653  4653  4653  4653  4653  4653  4653  4653  4653  4653  4653  4653  4653  4653
CI      0.490 0.490 0.490 0.490 0.490 0.490 0.490 0.490 0.490 0.490 0.490 0.490 0.490 0.490 0.490
RI      0.808 0.808 0.808 0.808 0.808 0.808 0.808 0.808 0.808 0.808 0.808 0.808 0.808 0.808 0.808
RC      0.396 0.396 0.396 0.396 0.396 0.396 0.396 0.396 0.396 0.396 0.396 0.396 0.396 0.396 0.396
HI      0.510 0.510 0.510 0.510 0.510 0.510 0.510 0.510 0.510 0.510 0.510 0.510 0.510 0.510 0.510

Tree #    466   467   468   469   470   471   472   473   474   475   476   477   478   479   480
Length   4653  4653  4653  4653  4653  4653  4653  4653  4653  4653  4653  4653  4653  4653  4653
CI      0.490 0.490 0.490 0.490 0.490 0.490 0.490 0.490 0.490 0.490 0.490 0.490 0.490 0.490 0.490
RI      0.808 0.808 0.808 0.808 0.808 0.808 0.808 0.808 0.808 0.808 0.808 0.808 0.808 0.808 0.808
RC      0.396 0.396 0.396 0.396 0.396 0.396 0.396 0.396 0.396 0.396 0.396 0.396 0.396 0.396 0.396
HI      0.510 0.510 0.510 0.510 0.510 0.510 0.510 0.510 0.510 0.510 0.510 0.510 0.510 0.510 0.510

Tree #    481   482   483   484   485   486   487   488   489   490   491   492   493   494   495
Length   4653  4653  4653  4653  4653  4653  4653  4653  4653  4653  4653  4653  4653  4653  4653
CI      0.490 0.490 0.490 0.490 0.490 0.490 0.490 0.490 0.490 0.490 0.490 0.490 0.490 0.490 0.490
RI      0.808 0.808 0.808 0.808 0.808 0.808 0.808 0.808 0.808 0.808 0.808 0.808 0.808 0.808 0.808
RC      0.396 0.396 0.396 0.396 0.396 0.396 0.396 0.396 0.396 0.396 0.396 0.396 0.396 0.396 0.396
HI      0.510 0.510 0.510 0.510 0.510 0.510 0.510 0.510 0.510 0.510 0.510 0.510 0.510 0.510 0.510

Tree #    496   497   498   499   500   501   502   503   504   505   506   507   508   509   510
Length   4653  4653  4653  4653  4653  4653  4653  4653  4653  4653  4653  4653  4653  4653  4653
CI      0.490 0.490 0.490 0.490 0.490 0.490 0.490 0.490 0.490 0.490 0.490 0.490 0.490 0.490 0.490
RI      0.808 0.808 0.808 0.808 0.808 0.808 0.808 0.808 0.808 0.808 0.808 0.808 0.808 0.808 0.808
RC      0.396 0.396 0.396 0.396 0.396 0.396 0.396 0.396 0.396 0.396 0.396 0.396 0.396 0.396 0.396
HI      0.510 0.510 0.510 0.510 0.510 0.510 0.510 0.510 0.510 0.510 0.510 0.510 0.510 0.510 0.510

Tree #    511   512   513   514   515   516   517   518   519   520   521   522   523   524   525
Length   4653  4653  4653  4653  4653  4653  4653  4653  4653  4653  4653  4653  4653  4653  4653
CI      0.490 0.490 0.490 0.490 0.490 0.490 0.490 0.490 0.490 0.490 0.490 0.490 0.490 0.490 0.490
RI      0.808 0.808 0.808 0.808 0.808 0.808 0.808 0.808 0.808 0.808 0.808 0.808 0.808 0.808 0.808
RC      0.396 0.396 0.396 0.396 0.396 0.396 0.396 0.396 0.396 0.396 0.396 0.396 0.396 0.396 0.396
HI      0.510 0.510 0.510 0.510 0.510 0.510 0.510 0.510 0.510 0.510 0.510 0.510 0.510 0.510 0.510

Tree #    526   527   528   529   530   531   532   533   534   535   536   537   538   539   540
Length   4653  4653  4653  4653  4653  4653  4653  4653  4653  4653  4653  4653  4653  4653  4653
CI      0.490 0.490 0.490 0.490 0.490 0.490 0.490 0.490 0.490 0.490 0.490 0.490 0.490 0.490 0.490
RI      0.808 0.808 0.808 0.808 0.808 0.808 0.808 0.808 0.808 0.808 0.808 0.808 0.808 0.808 0.808
RC      0.396 0.396 0.396 0.396 0.396 0.396 0.396 0.396 0.396 0.396 0.396 0.396 0.396 0.396 0.396
HI      0.510 0.510 0.510 0.510 0.510 0.510 0.510 0.510 0.510 0.510 0.510 0.510 0.510 0.510 0.510

Tree #    541   542   543   544   545   546   547   548   549   550   551   552   553   554   555
Length   4653  4653  4653  4653  4653  4653  4653  4653  4653  4653  4653  4653  4653  4653  4653
CI      0.490 0.490 0.490 0.490 0.490 0.490 0.490 0.490 0.490 0.490 0.490 0.490 0.490 0.490 0.490
RI      0.808 0.808 0.808 0.808 0.808 0.808 0.808 0.808 0.808 0.808 0.808 0.808 0.808 0.808 0.808
RC      0.396 0.396 0.396 0.396 0.396 0.396 0.396 0.396 0.396 0.396 0.396 0.396 0.396 0.396 0.396
HI      0.510 0.510 0.510 0.510 0.510 0.510 0.510 0.510 0.510 0.510 0.510 0.510 0.510 0.510 0.510

Tree #    556   557   558   559   560   561   562   563   564   565   566   567   568   569   570
Length   4653  4653  4653  4653  4653  4653  4653  4653  4653  4653  4653  4653  4653  4653  4653
CI      0.490 0.490 0.490 0.490 0.490 0.490 0.490 0.490 0.490 0.490 0.490 0.490 0.490 0.490 0.490
RI      0.808 0.808 0.808 0.808 0.808 0.808 0.808 0.808 0.808 0.808 0.808 0.808 0.808 0.808 0.808
RC      0.396 0.396 0.396 0.396 0.396 0.396 0.396 0.396 0.396 0.396 0.396 0.396 0.396 0.396 0.396
HI      0.510 0.510 0.510 0.510 0.510 0.510 0.510 0.510 0.510 0.510 0.510 0.510 0.510 0.510 0.510

Tree #    571   572   573   574   575   576   577   578   579   580   581   582   583   584   585
Length   4653  4653  4653  4653  4653  4653  4653  4653  4653  4653  4653  4653  4653  4653  4653
CI      0.490 0.490 0.490 0.490 0.490 0.490 0.490 0.490 0.490 0.490 0.490 0.490 0.490 0.490 0.490
RI      0.808 0.808 0.808 0.808 0.808 0.808 0.808 0.808 0.808 0.808 0.808 0.808 0.808 0.808 0.808
RC      0.396 0.396 0.396 0.396 0.396 0.396 0.396 0.396 0.396 0.396 0.396 0.396 0.396 0.396 0.396
HI      0.510 0.510 0.510 0.510 0.510 0.510 0.510 0.510 0.510 0.510 0.510 0.510 0.510 0.510 0.510

Tree #    586   587   588   589   590   591   592   593   594   595   596   597   598   599   600
Length   4653  4653  4653  4653  4653  4653  4653  4653  4653  4653  4653  4653  4653  4653  4653
CI      0.490 0.490 0.490 0.490 0.490 0.490 0.490 0.490 0.490 0.490 0.490 0.490 0.490 0.490 0.490
RI      0.808 0.808 0.808 0.808 0.808 0.808 0.808 0.808 0.808 0.808 0.808 0.808 0.808 0.808 0.808
RC      0.396 0.396 0.396 0.396 0.396 0.396 0.396 0.396 0.396 0.396 0.396 0.396 0.396 0.396 0.396
HI      0.510 0.510 0.510 0.510 0.510 0.510 0.510 0.510 0.510 0.510 0.510 0.510 0.510 0.510 0.510

Tree #    601   602   603   604   605   606   607   608   609   610   611   612   613   614   615
Length   4653  4653  4653  4653  4653  4653  4653  4653  4653  4653  4653  4653  4653  4653  4653
CI      0.490 0.490 0.490 0.490 0.490 0.490 0.490 0.490 0.490 0.490 0.490 0.490 0.490 0.490 0.490
RI      0.808 0.808 0.808 0.808 0.808 0.808 0.808 0.808 0.808 0.808 0.808 0.808 0.808 0.808 0.808
RC      0.396 0.396 0.396 0.396 0.396 0.396 0.396 0.396 0.396 0.396 0.396 0.396 0.396 0.396 0.396
HI      0.510 0.510 0.510 0.510 0.510 0.510 0.510 0.510 0.510 0.510 0.510 0.510 0.510 0.510 0.510

Tree #    616   617   618   619   620   621   622   623   624   625   626   627   628   629   630
Length   4653  4653  4653  4653  4653  4653  4653  4653  4653  4653  4653  4653  4653  4653  4653
CI      0.490 0.490 0.490 0.490 0.490 0.490 0.490 0.490 0.490 0.490 0.490 0.490 0.490 0.490 0.490
RI      0.808 0.808 0.808 0.808 0.808 0.808 0.808 0.808 0.808 0.808 0.808 0.808 0.808 0.808 0.808
RC      0.396 0.396 0.396 0.396 0.396 0.396 0.396 0.396 0.396 0.396 0.396 0.396 0.396 0.396 0.396
HI      0.510 0.510 0.510 0.510 0.510 0.510 0.510 0.510 0.510 0.510 0.510 0.510 0.510 0.510 0.510

Tree #    631   632   633   634   635   636   637   638   639   640   641   642   643   644   645
Length   4653  4653  4653  4653  4653  4653  4653  4653  4653  4653  4653  4653  4653  4653  4653
CI      0.490 0.490 0.490 0.490 0.490 0.490 0.490 0.490 0.490 0.490 0.490 0.490 0.490 0.490 0.490
RI      0.808 0.808 0.808 0.808 0.808 0.808 0.808 0.808 0.808 0.808 0.808 0.808 0.808 0.808 0.808
RC      0.396 0.396 0.396 0.396 0.396 0.396 0.396 0.396 0.396 0.396 0.396 0.396 0.396 0.396 0.396
HI      0.510 0.510 0.510 0.510 0.510 0.510 0.510 0.510 0.510 0.510 0.510 0.510 0.510 0.510 0.510

Tree #    646   647   648   649   650   651   652   653   654   655   656   657   658   659   660
Length   4653  4653  4653  4653  4653  4653  4653  4653  4653  4653  4653  4653  4653  4653  4653
CI      0.490 0.490 0.490 0.490 0.490 0.490 0.490 0.490 0.490 0.490 0.490 0.490 0.490 0.490 0.490
RI      0.808 0.808 0.808 0.808 0.808 0.808 0.808 0.808 0.808 0.808 0.808 0.808 0.808 0.808 0.808
RC      0.396 0.396 0.396 0.396 0.396 0.396 0.396 0.396 0.396 0.396 0.396 0.396 0.396 0.396 0.396
HI      0.510 0.510 0.510 0.510 0.510 0.510 0.510 0.510 0.510 0.510 0.510 0.510 0.510 0.510 0.510

Tree #    661   662   663   664   665   666   667   668   669   670   671   672   673   674   675
Length   4653  4653  4653  4653  4653  4653  4653  4653  4653  4653  4653  4653  4653  4653  4653
CI      0.490 0.490 0.490 0.490 0.490 0.490 0.490 0.490 0.490 0.490 0.490 0.490 0.490 0.490 0.490
RI      0.808 0.808 0.808 0.808 0.808 0.808 0.808 0.808 0.808 0.808 0.808 0.808 0.808 0.808 0.808
RC      0.396 0.396 0.396 0.396 0.396 0.396 0.396 0.396 0.396 0.396 0.396 0.396 0.396 0.396 0.396
HI      0.510 0.510 0.510 0.510 0.510 0.510 0.510 0.510 0.510 0.510 0.510 0.510 0.510 0.510 0.510

Tree #    676   677   678   679   680   681   682   683   684   685   686   687   688   689   690
Length   4653  4653  4653  4653  4653  4653  4653  4653  4653  4653  4653  4653  4653  4653  4653
CI      0.490 0.490 0.490 0.490 0.490 0.490 0.490 0.490 0.490 0.490 0.490 0.490 0.490 0.490 0.490
RI      0.808 0.808 0.808 0.808 0.808 0.808 0.808 0.808 0.808 0.808 0.808 0.808 0.808 0.808 0.808
RC      0.396 0.396 0.396 0.396 0.396 0.396 0.396 0.396 0.396 0.396 0.396 0.396 0.396 0.396 0.396
HI      0.510 0.510 0.510 0.510 0.510 0.510 0.510 0.510 0.510 0.510 0.510 0.510 0.510 0.510 0.510

Tree #    691   692   693   694   695   696   697   698   699   700   701   702   703   704   705
Length   4653  4653  4653  4653  4653  4653  4653  4653  4653  4653  4653  4653  4653  4653  4653
CI      0.490 0.490 0.490 0.490 0.490 0.490 0.490 0.490 0.490 0.490 0.490 0.490 0.490 0.490 0.490
RI      0.808 0.808 0.808 0.808 0.808 0.808 0.808 0.808 0.808 0.808 0.808 0.808 0.808 0.808 0.808
RC      0.396 0.396 0.396 0.396 0.396 0.396 0.396 0.396 0.396 0.396 0.396 0.396 0.396 0.396 0.396
HI      0.510 0.510 0.510 0.510 0.510 0.510 0.510 0.510 0.510 0.510 0.510 0.510 0.510 0.510 0.510

Tree #    706   707   708   709   710   711   712   713   714   715   716   717   718   719   720
Length   4653  4653  4653  4653  4653  4653  4653  4653  4653  4653  4653  4653  4653  4653  4653
CI      0.490 0.490 0.490 0.490 0.490 0.490 0.490 0.490 0.490 0.490 0.490 0.490 0.490 0.490 0.490
RI      0.808 0.808 0.808 0.808 0.808 0.808 0.808 0.808 0.808 0.808 0.808 0.808 0.808 0.808 0.808
RC      0.396 0.396 0.396 0.396 0.396 0.396 0.396 0.396 0.396 0.396 0.396 0.396 0.396 0.396 0.396
HI      0.510 0.510 0.510 0.510 0.510 0.510 0.510 0.510 0.510 0.510 0.510 0.510 0.510 0.510 0.510

Tree #    721   722   723   724   725   726   727   728   729   730   731   732   733   734   735
Length   4653  4653  4653  4653  4653  4653  4653  4653  4653  4653  4653  4653  4653  4653  4653
CI      0.490 0.490 0.490 0.490 0.490 0.490 0.490 0.490 0.490 0.490 0.490 0.490 0.490 0.490 0.490
RI      0.808 0.808 0.808 0.808 0.808 0.808 0.808 0.808 0.808 0.808 0.808 0.808 0.808 0.808 0.808
RC      0.396 0.396 0.396 0.396 0.396 0.396 0.396 0.396 0.396 0.396 0.396 0.396 0.396 0.396 0.396
HI      0.510 0.510 0.510 0.510 0.510 0.510 0.510 0.510 0.510 0.510 0.510 0.510 0.510 0.510 0.510

Tree #    736   737   738   739   740   741   742   743   744   745   746   747   748   749   750
Length   4653  4653  4653  4653  4653  4653  4653  4653  4653  4653  4653  4653  4653  4653  4653
CI      0.490 0.490 0.490 0.490 0.490 0.490 0.490 0.490 0.490 0.490 0.490 0.490 0.490 0.490 0.490
RI      0.808 0.808 0.808 0.808 0.808 0.808 0.808 0.808 0.808 0.808 0.808 0.808 0.808 0.808 0.808
RC      0.396 0.396 0.396 0.396 0.396 0.396 0.396 0.396 0.396 0.396 0.396 0.396 0.396 0.396 0.396
HI      0.510 0.510 0.510 0.510 0.510 0.510 0.510 0.510 0.510 0.510 0.510 0.510 0.510 0.510 0.510

Tree #    751   752   753   754   755   756   757   758   759   760   761   762   763   764   765
Length   4653  4653  4653  4653  4653  4653  4653  4653  4653  4653  4653  4653  4653  4653  4653
CI      0.490 0.490 0.490 0.490 0.490 0.490 0.490 0.490 0.490 0.490 0.490 0.490 0.490 0.490 0.490
RI      0.808 0.808 0.808 0.808 0.808 0.808 0.808 0.808 0.808 0.808 0.808 0.808 0.808 0.808 0.808
RC      0.396 0.396 0.396 0.396 0.396 0.396 0.396 0.396 0.396 0.396 0.396 0.396 0.396 0.396 0.396
HI      0.510 0.510 0.510 0.510 0.510 0.510 0.510 0.510 0.510 0.510 0.510 0.510 0.510 0.510 0.510

Tree #    766   767   768   769   770   771   772   773   774   775   776   777   778   779   780
Length   4653  4653  4653  4653  4653  4653  4653  4653  4653  4653  4653  4653  4653  4653  4653
CI      0.490 0.490 0.490 0.490 0.490 0.490 0.490 0.490 0.490 0.490 0.490 0.490 0.490 0.490 0.490
RI      0.808 0.808 0.808 0.808 0.808 0.808 0.808 0.808 0.808 0.808 0.808 0.808 0.808 0.808 0.808
RC      0.396 0.396 0.396 0.396 0.396 0.396 0.396 0.396 0.396 0.396 0.396 0.396 0.396 0.396 0.396
HI      0.510 0.510 0.510 0.510 0.510 0.510 0.510 0.510 0.510 0.510 0.510 0.510 0.510 0.510 0.510

Tree #    781   782   783   784   785   786   787   788   789   790   791   792   793   794   795
Length   4653  4653  4653  4653  4653  4653  4653  4653  4653  4653  4653  4653  4653  4653  4653
CI      0.490 0.490 0.490 0.490 0.490 0.490 0.490 0.490 0.490 0.490 0.490 0.490 0.490 0.490 0.490
RI      0.808 0.808 0.808 0.808 0.808 0.808 0.808 0.808 0.808 0.808 0.808 0.808 0.808 0.808 0.808
RC      0.396 0.396 0.396 0.396 0.396 0.396 0.396 0.396 0.396 0.396 0.396 0.396 0.396 0.396 0.396
HI      0.510 0.510 0.510 0.510 0.510 0.510 0.510 0.510 0.510 0.510 0.510 0.510 0.510 0.510 0.510

Tree #    796   797   798   799   800   801   802   803   804   805   806   807   808   809   810
Length   4653  4653  4653  4653  4653  4653  4653  4653  4653  4653  4653  4653  4653  4653  4653
CI      0.490 0.490 0.490 0.490 0.490 0.490 0.490 0.490 0.490 0.490 0.490 0.490 0.490 0.490 0.490
RI      0.808 0.808 0.808 0.808 0.808 0.808 0.808 0.808 0.808 0.808 0.808 0.808 0.808 0.808 0.808
RC      0.396 0.396 0.396 0.396 0.396 0.396 0.396 0.396 0.396 0.396 0.396 0.396 0.396 0.396 0.396
HI      0.510 0.510 0.510 0.510 0.510 0.510 0.510 0.510 0.510 0.510 0.510 0.510 0.510 0.510 0.510

Tree #    811   812   813   814   815   816   817   818   819   820   821   822   823   824   825
Length   4653  4653  4653  4653  4653  4653  4653  4653  4653  4653  4653  4653  4653  4653  4653
CI      0.490 0.490 0.490 0.490 0.490 0.490 0.490 0.490 0.490 0.490 0.490 0.490 0.490 0.490 0.490
RI      0.808 0.808 0.808 0.808 0.808 0.808 0.808 0.808 0.808 0.808 0.808 0.808 0.808 0.808 0.808
RC      0.396 0.396 0.396 0.396 0.396 0.396 0.396 0.396 0.396 0.396 0.396 0.396 0.396 0.396 0.396
HI      0.510 0.510 0.510 0.510 0.510 0.510 0.510 0.510 0.510 0.510 0.510 0.510 0.510 0.510 0.510

Tree #    826   827   828   829   830   831   832   833   834   835   836   837   838   839   840
Length   4653  4653  4653  4653  4653  4653  4653  4653  4653  4653  4653  4653  4653  4653  4653
CI      0.490 0.490 0.490 0.490 0.490 0.490 0.490 0.490 0.490 0.490 0.490 0.490 0.490 0.490 0.490
RI      0.808 0.808 0.808 0.808 0.808 0.808 0.808 0.808 0.808 0.808 0.808 0.808 0.808 0.808 0.808
RC      0.396 0.396 0.396 0.396 0.396 0.396 0.396 0.396 0.396 0.396 0.396 0.396 0.396 0.396 0.396
HI      0.510 0.510 0.510 0.510 0.510 0.510 0.510 0.510 0.510 0.510 0.510 0.510 0.510 0.510 0.510

Tree #    841   842   843   844   845   846   847   848   849   850   851   852   853   854   855
Length   4653  4653  4653  4653  4653  4653  4653  4653  4653  4653  4653  4653  4653  4653  4653
CI      0.490 0.490 0.490 0.490 0.490 0.490 0.490 0.490 0.490 0.490 0.490 0.490 0.490 0.490 0.490
RI      0.808 0.808 0.808 0.808 0.808 0.808 0.808 0.808 0.808 0.808 0.808 0.808 0.808 0.808 0.808
RC      0.396 0.396 0.396 0.396 0.396 0.396 0.396 0.396 0.396 0.396 0.396 0.396 0.396 0.396 0.396
HI      0.510 0.510 0.510 0.510 0.510 0.510 0.510 0.510 0.510 0.510 0.510 0.510 0.510 0.510 0.510

Tree #    856   857   858   859   860   861   862   863   864   865   866   867   868   869   870
Length   4653  4653  4653  4653  4653  4653  4653  4653  4653  4653  4653  4653  4653  4653  4653
CI      0.490 0.490 0.490 0.490 0.490 0.490 0.490 0.490 0.490 0.490 0.490 0.490 0.490 0.490 0.490
RI      0.808 0.808 0.808 0.808 0.808 0.808 0.808 0.808 0.808 0.808 0.808 0.808 0.808 0.808 0.808
RC      0.396 0.396 0.396 0.396 0.396 0.396 0.396 0.396 0.396 0.396 0.396 0.396 0.396 0.396 0.396
HI      0.510 0.510 0.510 0.510 0.510 0.510 0.510 0.510 0.510 0.510 0.510 0.510 0.510 0.510 0.510

Tree #    871   872   873   874   875   876   877   878   879   880   881   882   883   884   885
Length   4653  4653  4653  4653  4653  4653  4653  4653  4653  4653  4653  4653  4653  4653  4653
CI      0.490 0.490 0.490 0.490 0.490 0.490 0.490 0.490 0.490 0.490 0.490 0.490 0.490 0.490 0.490
RI      0.808 0.808 0.808 0.808 0.808 0.808 0.808 0.808 0.808 0.808 0.808 0.808 0.808 0.808 0.808
RC      0.396 0.396 0.396 0.396 0.396 0.396 0.396 0.396 0.396 0.396 0.396 0.396 0.396 0.396 0.396
HI      0.510 0.510 0.510 0.510 0.510 0.510 0.510 0.510 0.510 0.510 0.510 0.510 0.510 0.510 0.510

Tree #    886   887   888   889   890   891   892   893   894   895   896   897   898   899   900
Length   4653  4653  4653  4653  4653  4653  4653  4653  4653  4653  4653  4653  4653  4653  4653
CI      0.490 0.490 0.490 0.490 0.490 0.490 0.490 0.490 0.490 0.490 0.490 0.490 0.490 0.490 0.490
RI      0.808 0.808 0.808 0.808 0.808 0.808 0.808 0.808 0.808 0.808 0.808 0.808 0.808 0.808 0.808
RC      0.396 0.396 0.396 0.396 0.396 0.396 0.396 0.396 0.396 0.396 0.396 0.396 0.396 0.396 0.396
HI      0.510 0.510 0.510 0.510 0.510 0.510 0.510 0.510 0.510 0.510 0.510 0.510 0.510 0.510 0.510

Tree #    901   902   903   904   905   906   907   908   909   910   911   912   913   914   915
Length   4653  4653  4653  4653  4653  4653  4653  4653  4653  4653  4653  4653  4653  4653  4653
CI      0.490 0.490 0.490 0.490 0.490 0.490 0.490 0.490 0.490 0.490 0.490 0.490 0.490 0.490 0.490
RI      0.808 0.808 0.808 0.808 0.808 0.808 0.808 0.808 0.808 0.808 0.808 0.808 0.808 0.808 0.808
RC      0.396 0.396 0.396 0.396 0.396 0.396 0.396 0.396 0.396 0.396 0.396 0.396 0.396 0.396 0.396
HI      0.510 0.510 0.510 0.510 0.510 0.510 0.510 0.510 0.510 0.510 0.510 0.510 0.510 0.510 0.510

Tree #    916   917   918   919   920   921   922   923   924   925   926   927   928   929   930
Length   4653  4653  4653  4653  4653  4653  4653  4653  4653  4653  4653  4653  4653  4653  4653
CI      0.490 0.490 0.490 0.490 0.490 0.490 0.490 0.490 0.490 0.490 0.490 0.490 0.490 0.490 0.490
RI      0.808 0.808 0.808 0.808 0.808 0.808 0.808 0.808 0.808 0.808 0.808 0.808 0.808 0.808 0.808
RC      0.396 0.396 0.396 0.396 0.396 0.396 0.396 0.396 0.396 0.396 0.396 0.396 0.396 0.396 0.396
HI      0.510 0.510 0.510 0.510 0.510 0.510 0.510 0.510 0.510 0.510 0.510 0.510 0.510 0.510 0.510

Tree #    931   932   933   934   935   936   937   938   939   940   941   942   943   944   945
Length   4653  4653  4653  4653  4653  4653  4653  4653  4653  4653  4653  4653  4653  4653  4653
CI      0.490 0.490 0.490 0.490 0.490 0.490 0.490 0.490 0.490 0.490 0.490 0.490 0.490 0.490 0.490
RI      0.808 0.808 0.808 0.808 0.808 0.808 0.808 0.808 0.808 0.808 0.808 0.808 0.808 0.808 0.808
RC      0.396 0.396 0.396 0.396 0.396 0.396 0.396 0.396 0.396 0.396 0.396 0.396 0.396 0.396 0.396
HI      0.510 0.510 0.510 0.510 0.510 0.510 0.510 0.510 0.510 0.510 0.510 0.510 0.510 0.510 0.510

Tree #    946   947   948   949   950   951   952   953   954   955   956   957   958   959   960
Length   4653  4653  4653  4653  4653  4653  4653  4653  4653  4653  4653  4653  4653  4653  4653
CI      0.490 0.490 0.490 0.490 0.490 0.490 0.490 0.490 0.490 0.490 0.490 0.490 0.490 0.490 0.490
RI      0.808 0.808 0.808 0.808 0.808 0.808 0.808 0.808 0.808 0.808 0.808 0.808 0.808 0.808 0.808
RC      0.396 0.396 0.396 0.396 0.396 0.396 0.396 0.396 0.396 0.396 0.396 0.396 0.396 0.396 0.396
HI      0.510 0.510 0.510 0.510 0.510 0.510 0.510 0.510 0.510 0.510 0.510 0.510 0.510 0.510 0.510

Tree #    961   962   963   964   965   966   967   968   969   970   971   972   973   974   975
Length   4653  4653  4653  4653  4653  4653  4653  4653  4653  4653  4653  4653  4653  4653  4653
CI      0.490 0.490 0.490 0.490 0.490 0.490 0.490 0.490 0.490 0.490 0.490 0.490 0.490 0.490 0.490
RI      0.808 0.808 0.808 0.808 0.808 0.808 0.808 0.808 0.808 0.808 0.808 0.808 0.808 0.808 0.808
RC      0.396 0.396 0.396 0.396 0.396 0.396 0.396 0.396 0.396 0.396 0.396 0.396 0.396 0.396 0.396
HI      0.510 0.510 0.510 0.510 0.510 0.510 0.510 0.510 0.510 0.510 0.510 0.510 0.510 0.510 0.510

Tree #    976   977   978   979   980   981   982   983   984   985   986   987   988   989   990
Length   4653  4653  4653  4653  4653  4653  4653  4653  4653  4653  4653  4653  4653  4653  4653
CI      0.490 0.490 0.490 0.490 0.490 0.490 0.490 0.490 0.490 0.490 0.490 0.490 0.490 0.490 0.490
RI      0.808 0.808 0.808 0.808 0.808 0.808 0.808 0.808 0.808 0.808 0.808 0.808 0.808 0.808 0.808
RC      0.396 0.396 0.396 0.396 0.396 0.396 0.396 0.396 0.396 0.396 0.396 0.396 0.396 0.396 0.396
HI      0.510 0.510 0.510 0.510 0.510 0.510 0.510 0.510 0.510 0.510 0.510 0.510 0.510 0.510 0.510

Tree #    991   992   993   994   995   996   997   998   999  1000  1001  1002  1003  1004  1005
Length   4653  4653  4653  4653  4653  4653  4653  4653  4653  4653  4653  4653  4653  4653  4653
CI      0.490 0.490 0.490 0.490 0.490 0.490 0.490 0.490 0.490 0.490 0.490 0.490 0.490 0.490 0.490
RI      0.808 0.808 0.808 0.808 0.808 0.808 0.808 0.808 0.808 0.808 0.808 0.808 0.808 0.808 0.808
RC      0.396 0.396 0.396 0.396 0.396 0.396 0.396 0.396 0.396 0.396 0.396 0.396 0.396 0.396 0.396
HI      0.510 0.510 0.510 0.510 0.510 0.510 0.510 0.510 0.510 0.510 0.510 0.510 0.510 0.510 0.510

Tree #   1006  1007  1008  1009  1010  1011  1012  1013  1014  1015  1016  1017  1018  1019  1020
Length   4653  4653  4653  4653  4653  4653  4653  4653  4653  4653  4653  4653  4653  4653  4653
CI      0.490 0.490 0.490 0.490 0.490 0.490 0.490 0.490 0.490 0.490 0.490 0.490 0.490 0.490 0.490
RI      0.808 0.808 0.808 0.808 0.808 0.808 0.808 0.808 0.808 0.808 0.808 0.808 0.808 0.808 0.808
RC      0.396 0.396 0.396 0.396 0.396 0.396 0.396 0.396 0.396 0.396 0.396 0.396 0.396 0.396 0.396
HI      0.510 0.510 0.510 0.510 0.510 0.510 0.510 0.510 0.510 0.510 0.510 0.510 0.510 0.510 0.510

Tree #   1021  1022  1023  1024  1025  1026  1027  1028  1029  1030  1031  1032  1033  1034  1035
Length   4653  4653  4653  4653  4653  4653  4653  4653  4653  4653  4653  4653  4653  4653  4653
CI      0.490 0.490 0.490 0.490 0.490 0.490 0.490 0.490 0.490 0.490 0.490 0.490 0.490 0.490 0.490
RI      0.808 0.808 0.808 0.808 0.808 0.808 0.808 0.808 0.808 0.808 0.808 0.808 0.808 0.808 0.808
RC      0.396 0.396 0.396 0.396 0.396 0.396 0.396 0.396 0.396 0.396 0.396 0.396 0.396 0.396 0.396
HI      0.510 0.510 0.510 0.510 0.510 0.510 0.510 0.510 0.510 0.510 0.510 0.510 0.510 0.510 0.510

Tree #   1036  1037  1038  1039  1040  1041  1042  1043  1044  1045  1046  1047  1048  1049  1050
Length   4653  4653  4653  4653  4653  4653  4653  4653  4653  4653  4653  4653  4653  4653  4653
CI      0.490 0.490 0.490 0.490 0.490 0.490 0.490 0.490 0.490 0.490 0.490 0.490 0.490 0.490 0.490
RI      0.808 0.808 0.808 0.808 0.808 0.808 0.808 0.808 0.808 0.808 0.808 0.808 0.808 0.808 0.808
RC      0.396 0.396 0.396 0.396 0.396 0.396 0.396 0.396 0.396 0.396 0.396 0.396 0.396 0.396 0.396
HI      0.510 0.510 0.510 0.510 0.510 0.510 0.510 0.510 0.510 0.510 0.510 0.510 0.510 0.510 0.510

Tree #   1051  1052  1053  1054  1055  1056  1057  1058  1059  1060  1061  1062  1063  1064  1065
Length   4653  4653  4653  4653  4653  4653  4653  4653  4653  4653  4653  4653  4653  4653  4653
CI      0.490 0.490 0.490 0.490 0.490 0.490 0.490 0.490 0.490 0.490 0.490 0.490 0.490 0.490 0.490
RI      0.808 0.808 0.808 0.808 0.808 0.808 0.808 0.808 0.808 0.808 0.808 0.808 0.808 0.808 0.808
RC      0.396 0.396 0.396 0.396 0.396 0.396 0.396 0.396 0.396 0.396 0.396 0.396 0.396 0.396 0.396
HI      0.510 0.510 0.510 0.510 0.510 0.510 0.510 0.510 0.510 0.510 0.510 0.510 0.510 0.510 0.510

Tree #   1066  1067  1068  1069  1070  1071  1072  1073  1074  1075  1076  1077  1078  1079  1080
Length   4653  4653  4653  4653  4653  4653  4653  4653  4653  4653  4653  4653  4653  4653  4653
CI      0.490 0.490 0.490 0.490 0.490 0.490 0.490 0.490 0.490 0.490 0.490 0.490 0.490 0.490 0.490
RI      0.808 0.808 0.808 0.808 0.808 0.808 0.808 0.808 0.808 0.808 0.808 0.808 0.808 0.808 0.808
RC      0.396 0.396 0.396 0.396 0.396 0.396 0.396 0.396 0.396 0.396 0.396 0.396 0.396 0.396 0.396
HI      0.510 0.510 0.510 0.510 0.510 0.510 0.510 0.510 0.510 0.510 0.510 0.510 0.510 0.510 0.510

Tree #   1081  1082  1083  1084  1085  1086  1087  1088  1089  1090  1091  1092  1093  1094  1095
Length   4653  4653  4653  4653  4653  4653  4653  4653  4653  4653  4653  4653  4653  4653  4653
CI      0.490 0.490 0.490 0.490 0.490 0.490 0.490 0.490 0.490 0.490 0.490 0.490 0.490 0.490 0.490
RI      0.808 0.808 0.808 0.808 0.808 0.808 0.808 0.808 0.808 0.808 0.808 0.808 0.808 0.808 0.808
RC      0.396 0.396 0.396 0.396 0.396 0.396 0.396 0.396 0.396 0.396 0.396 0.396 0.396 0.396 0.396
HI      0.510 0.510 0.510 0.510 0.510 0.510 0.510 0.510 0.510 0.510 0.510 0.510 0.510 0.510 0.510

Tree #   1096  1097  1098  1099  1100  1101  1102  1103  1104  1105  1106  1107  1108  1109  1110
Length   4653  4653  4653  4653  4653  4653  4653  4653  4653  4653  4653  4653  4653  4653  4653
CI      0.490 0.490 0.490 0.490 0.490 0.490 0.490 0.490 0.490 0.490 0.490 0.490 0.490 0.490 0.490
RI      0.808 0.808 0.808 0.808 0.808 0.808 0.808 0.808 0.808 0.808 0.808 0.808 0.808 0.808 0.808
RC      0.396 0.396 0.396 0.396 0.396 0.396 0.396 0.396 0.396 0.396 0.396 0.396 0.396 0.396 0.396
HI      0.510 0.510 0.510 0.510 0.510 0.510 0.510 0.510 0.510 0.510 0.510 0.510 0.510 0.510 0.510

Tree #   1111  1112  1113  1114  1115  1116  1117  1118  1119  1120  1121  1122  1123  1124  1125
Length   4653  4653  4653  4653  4653  4653  4653  4653  4653  4653  4653  4653  4653  4653  4653
CI      0.490 0.490 0.490 0.490 0.490 0.490 0.490 0.490 0.490 0.490 0.490 0.490 0.490 0.490 0.490
RI      0.808 0.808 0.808 0.808 0.808 0.808 0.808 0.808 0.808 0.808 0.808 0.808 0.808 0.808 0.808
RC      0.396 0.396 0.396 0.396 0.396 0.396 0.396 0.396 0.396 0.396 0.396 0.396 0.396 0.396 0.396
HI      0.510 0.510 0.510 0.510 0.510 0.510 0.510 0.510 0.510 0.510 0.510 0.510 0.510 0.510 0.510

Tree #   1126  1127  1128  1129  1130  1131  1132  1133  1134  1135  1136  1137  1138  1139  1140
Length   4653  4653  4653  4653  4653  4653  4653  4653  4653  4653  4653  4653  4653  4653  4653
CI      0.490 0.490 0.490 0.490 0.490 0.490 0.490 0.490 0.490 0.490 0.490 0.490 0.490 0.490 0.490
RI      0.808 0.808 0.808 0.808 0.808 0.808 0.808 0.808 0.808 0.808 0.808 0.808 0.808 0.808 0.808
RC      0.396 0.396 0.396 0.396 0.396 0.396 0.396 0.396 0.396 0.396 0.396 0.396 0.396 0.396 0.396
HI      0.510 0.510 0.510 0.510 0.510 0.510 0.510 0.510 0.510 0.510 0.510 0.510 0.510 0.510 0.510

Tree #   1141  1142  1143  1144  1145  1146  1147  1148  1149  1150  1151  1152  1153  1154  1155
Length   4653  4653  4653  4653  4653  4653  4653  4653  4653  4653  4653  4653  4653  4653  4653
CI      0.490 0.490 0.490 0.490 0.490 0.490 0.490 0.490 0.490 0.490 0.490 0.490 0.490 0.490 0.490
RI      0.808 0.808 0.808 0.808 0.808 0.808 0.808 0.808 0.808 0.808 0.808 0.808 0.808 0.808 0.808
RC      0.396 0.396 0.396 0.396 0.396 0.396 0.396 0.396 0.396 0.396 0.396 0.396 0.396 0.396 0.396
HI      0.510 0.510 0.510 0.510 0.510 0.510 0.510 0.510 0.510 0.510 0.510 0.510 0.510 0.510 0.510

Tree #   1156  1157  1158  1159  1160  1161  1162  1163  1164  1165  1166  1167  1168  1169  1170
Length   4653  4653  4653  4653  4653  4653  4653  4653  4653  4653  4653  4653  4653  4653  4653
CI      0.490 0.490 0.490 0.490 0.490 0.490 0.490 0.490 0.490 0.490 0.490 0.490 0.490 0.490 0.490
RI      0.808 0.808 0.808 0.808 0.808 0.808 0.808 0.808 0.808 0.808 0.808 0.808 0.808 0.808 0.808
RC      0.396 0.396 0.396 0.396 0.396 0.396 0.396 0.396 0.396 0.396 0.396 0.396 0.396 0.396 0.396
HI      0.510 0.510 0.510 0.510 0.510 0.510 0.510 0.510 0.510 0.510 0.510 0.510 0.510 0.510 0.510

Tree #   1171  1172  1173  1174  1175  1176  1177  1178  1179  1180  1181  1182  1183  1184  1185
Length   4653  4653  4653  4653  4653  4653  4653  4653  4653  4653  4653  4653  4653  4653  4653
CI      0.490 0.490 0.490 0.490 0.490 0.490 0.490 0.490 0.490 0.490 0.490 0.490 0.490 0.490 0.490
RI      0.808 0.808 0.808 0.808 0.808 0.808 0.808 0.808 0.808 0.808 0.808 0.808 0.808 0.808 0.808
RC      0.396 0.396 0.396 0.396 0.396 0.396 0.396 0.396 0.396 0.396 0.396 0.396 0.396 0.396 0.396
HI      0.510 0.510 0.510 0.510 0.510 0.510 0.510 0.510 0.510 0.510 0.510 0.510 0.510 0.510 0.510

Tree #   1186  1187  1188  1189  1190  1191  1192  1193  1194  1195  1196  1197  1198  1199  1200
Length   4653  4653  4653  4653  4653  4653  4653  4653  4653  4653  4653  4653  4653  4653  4653
CI      0.490 0.490 0.490 0.490 0.490 0.490 0.490 0.490 0.490 0.490 0.490 0.490 0.490 0.490 0.490
RI      0.808 0.808 0.808 0.808 0.808 0.808 0.808 0.808 0.808 0.808 0.808 0.808 0.808 0.808 0.808
RC      0.396 0.396 0.396 0.396 0.396 0.396 0.396 0.396 0.396 0.396 0.396 0.396 0.396 0.396 0.396
HI      0.510 0.510 0.510 0.510 0.510 0.510 0.510 0.510 0.510 0.510 0.510 0.510 0.510 0.510 0.510

Tree #   1201  1202  1203  1204  1205  1206  1207  1208  1209  1210  1211  1212  1213  1214  1215
Length   4653  4653  4653  4653  4653  4653  4653  4653  4653  4653  4653  4653  4653  4653  4653
CI      0.490 0.490 0.490 0.490 0.490 0.490 0.490 0.490 0.490 0.490 0.490 0.490 0.490 0.490 0.490
RI      0.808 0.808 0.808 0.808 0.808 0.808 0.808 0.808 0.808 0.808 0.808 0.808 0.808 0.808 0.808
RC      0.396 0.396 0.396 0.396 0.396 0.396 0.396 0.396 0.396 0.396 0.396 0.396 0.396 0.396 0.396
HI      0.510 0.510 0.510 0.510 0.510 0.510 0.510 0.510 0.510 0.510 0.510 0.510 0.510 0.510 0.510

Tree #   1216  1217  1218  1219  1220  1221  1222  1223  1224  1225  1226  1227  1228  1229  1230
Length   4653  4653  4653  4653  4653  4653  4653  4653  4653  4653  4653  4653  4653  4653  4653
CI      0.490 0.490 0.490 0.490 0.490 0.490 0.490 0.490 0.490 0.490 0.490 0.490 0.490 0.490 0.490
RI      0.808 0.808 0.808 0.808 0.808 0.808 0.808 0.808 0.808 0.808 0.808 0.808 0.808 0.808 0.808
RC      0.396 0.396 0.396 0.396 0.396 0.396 0.396 0.396 0.396 0.396 0.396 0.396 0.396 0.396 0.396
HI      0.510 0.510 0.510 0.510 0.510 0.510 0.510 0.510 0.510 0.510 0.510 0.510 0.510 0.510 0.510

Tree #   1231  1232  1233  1234  1235  1236  1237  1238  1239  1240  1241  1242  1243  1244  1245
Length   4653  4653  4653  4653  4653  4653  4653  4653  4653  4653  4653  4653  4653  4653  4653
CI      0.490 0.490 0.490 0.490 0.490 0.490 0.490 0.490 0.490 0.490 0.490 0.490 0.490 0.490 0.490
RI      0.808 0.808 0.808 0.808 0.808 0.808 0.808 0.808 0.808 0.808 0.808 0.808 0.808 0.808 0.808
RC      0.396 0.396 0.396 0.396 0.396 0.396 0.396 0.396 0.396 0.396 0.396 0.396 0.396 0.396 0.396
HI      0.510 0.510 0.510 0.510 0.510 0.510 0.510 0.510 0.510 0.510 0.510 0.510 0.510 0.510 0.510

Tree #   1246  1247  1248  1249  1250  1251  1252  1253  1254  1255  1256  1257  1258  1259  1260
Length   4653  4653  4653  4653  4653  4653  4653  4653  4653  4653  4653  4653  4653  4653  4653
CI      0.490 0.490 0.490 0.490 0.490 0.490 0.490 0.490 0.490 0.490 0.490 0.490 0.490 0.490 0.490
RI      0.808 0.808 0.808 0.808 0.808 0.808 0.808 0.808 0.808 0.808 0.808 0.808 0.808 0.808 0.808
RC      0.396 0.396 0.396 0.396 0.396 0.396 0.396 0.396 0.396 0.396 0.396 0.396 0.396 0.396 0.396
HI      0.510 0.510 0.510 0.510 0.510 0.510 0.510 0.510 0.510 0.510 0.510 0.510 0.510 0.510 0.510

Tree #   1261  1262  1263  1264  1265  1266  1267  1268  1269  1270  1271  1272  1273  1274  1275
Length   4653  4653  4653  4653  4653  4653  4653  4653  4653  4653  4653  4653  4653  4653  4653
CI      0.490 0.490 0.490 0.490 0.490 0.490 0.490 0.490 0.490 0.490 0.490 0.490 0.490 0.490 0.490
RI      0.808 0.808 0.808 0.808 0.808 0.808 0.808 0.808 0.808 0.808 0.808 0.808 0.808 0.808 0.808
RC      0.396 0.396 0.396 0.396 0.396 0.396 0.396 0.396 0.396 0.396 0.396 0.396 0.396 0.396 0.396
HI      0.510 0.510 0.510 0.510 0.510 0.510 0.510 0.510 0.510 0.510 0.510 0.510 0.510 0.510 0.510

Tree #   1276  1277  1278  1279  1280  1281  1282  1283  1284  1285  1286  1287  1288  1289  1290
Length   4653  4653  4653  4653  4653  4653  4653  4653  4653  4653  4653  4653  4653  4653  4653
CI      0.490 0.490 0.490 0.490 0.490 0.490 0.490 0.490 0.490 0.490 0.490 0.490 0.490 0.490 0.490
RI      0.808 0.808 0.808 0.808 0.808 0.808 0.808 0.808 0.808 0.808 0.808 0.808 0.808 0.808 0.808
RC      0.396 0.396 0.396 0.396 0.396 0.396 0.396 0.396 0.396 0.396 0.396 0.396 0.396 0.396 0.396
HI      0.510 0.510 0.510 0.510 0.510 0.510 0.510 0.510 0.510 0.510 0.510 0.510 0.510 0.510 0.510

Tree #   1291  1292  1293  1294  1295  1296  1297  1298  1299  1300  1301  1302  1303  1304  1305
Length   4653  4653  4653  4653  4653  4653  4653  4653  4653  4653  4653  4653  4653  4653  4653
CI      0.490 0.490 0.490 0.490 0.490 0.490 0.490 0.490 0.490 0.490 0.490 0.490 0.490 0.490 0.490
RI      0.808 0.808 0.808 0.808 0.808 0.808 0.808 0.808 0.808 0.808 0.808 0.808 0.808 0.808 0.808
RC      0.396 0.396 0.396 0.396 0.396 0.396 0.396 0.396 0.396 0.396 0.396 0.396 0.396 0.396 0.396
HI      0.510 0.510 0.510 0.510 0.510 0.510 0.510 0.510 0.510 0.510 0.510 0.510 0.510 0.510 0.510

Tree #   1306  1307  1308  1309  1310  1311  1312  1313  1314  1315  1316  1317  1318  1319  1320
Length   4653  4653  4653  4653  4653  4653  4653  4653  4653  4653  4653  4653  4653  4653  4653
CI      0.490 0.490 0.490 0.490 0.490 0.490 0.490 0.490 0.490 0.490 0.490 0.490 0.490 0.490 0.490
RI      0.808 0.808 0.808 0.808 0.808 0.808 0.808 0.808 0.808 0.808 0.808 0.808 0.808 0.808 0.808
RC      0.396 0.396 0.396 0.396 0.396 0.396 0.396 0.396 0.396 0.396 0.396 0.396 0.396 0.396 0.396
HI      0.510 0.510 0.510 0.510 0.510 0.510 0.510 0.510 0.510 0.510 0.510 0.510 0.510 0.510 0.510

Tree #   1321  1322  1323  1324  1325  1326  1327  1328  1329  1330  1331  1332  1333  1334  1335
Length   4653  4653  4653  4653  4653  4653  4653  4653  4653  4653  4653  4653  4653  4653  4653
CI      0.490 0.490 0.490 0.490 0.490 0.490 0.490 0.490 0.490 0.490 0.490 0.490 0.490 0.490 0.490
RI      0.808 0.808 0.808 0.808 0.808 0.808 0.808 0.808 0.808 0.808 0.808 0.808 0.808 0.808 0.808
RC      0.396 0.396 0.396 0.396 0.396 0.396 0.396 0.396 0.396 0.396 0.396 0.396 0.396 0.396 0.396
HI      0.510 0.510 0.510 0.510 0.510 0.510 0.510 0.510 0.510 0.510 0.510 0.510 0.510 0.510 0.510

Tree #   1336  1337  1338  1339  1340  1341  1342  1343  1344  1345  1346  1347  1348  1349  1350
Length   4653  4653  4653  4653  4653  4653  4653  4653  4653  4653  4653  4653  4653  4653  4653
CI      0.490 0.490 0.490 0.490 0.490 0.490 0.490 0.490 0.490 0.490 0.490 0.490 0.490 0.490 0.490
RI      0.808 0.808 0.808 0.808 0.808 0.808 0.808 0.808 0.808 0.808 0.808 0.808 0.808 0.808 0.808
RC      0.396 0.396 0.396 0.396 0.396 0.396 0.396 0.396 0.396 0.396 0.396 0.396 0.396 0.396 0.396
HI      0.510 0.510 0.510 0.510 0.510 0.510 0.510 0.510 0.510 0.510 0.510 0.510 0.510 0.510 0.510

Tree #   1351  1352  1353  1354  1355  1356  1357  1358  1359  1360  1361  1362  1363  1364  1365
Length   4653  4653  4653  4653  4653  4653  4653  4653  4653  4653  4653  4653  4653  4653  4653
CI      0.490 0.490 0.490 0.490 0.490 0.490 0.490 0.490 0.490 0.490 0.490 0.490 0.490 0.490 0.490
RI      0.808 0.808 0.808 0.808 0.808 0.808 0.808 0.808 0.808 0.808 0.808 0.808 0.808 0.808 0.808
RC      0.396 0.396 0.396 0.396 0.396 0.396 0.396 0.396 0.396 0.396 0.396 0.396 0.396 0.396 0.396
HI      0.510 0.510 0.510 0.510 0.510 0.510 0.510 0.510 0.510 0.510 0.510 0.510 0.510 0.510 0.510

Tree #   1366  1367  1368  1369  1370  1371  1372  1373  1374  1375  1376  1377  1378  1379  1380
Length   4653  4653  4653  4653  4653  4653  4653  4653  4653  4653  4653  4653  4653  4653  4653
CI      0.490 0.490 0.490 0.490 0.490 0.490 0.490 0.490 0.490 0.490 0.490 0.490 0.490 0.490 0.490
RI      0.808 0.808 0.808 0.808 0.808 0.808 0.808 0.808 0.808 0.808 0.808 0.808 0.808 0.808 0.808
RC      0.396 0.396 0.396 0.396 0.396 0.396 0.396 0.396 0.396 0.396 0.396 0.396 0.396 0.396 0.396
HI      0.510 0.510 0.510 0.510 0.510 0.510 0.510 0.510 0.510 0.510 0.510 0.510 0.510 0.510 0.510

Tree #   1381  1382  1383  1384  1385  1386  1387  1388  1389  1390  1391  1392  1393  1394  1395
Length   4653  4653  4653  4653  4653  4653  4653  4653  4653  4653  4653  4653  4653  4653  4653
CI      0.490 0.490 0.490 0.490 0.490 0.490 0.490 0.490 0.490 0.490 0.490 0.490 0.490 0.490 0.490
RI      0.808 0.808 0.808 0.808 0.808 0.808 0.808 0.808 0.808 0.808 0.808 0.808 0.808 0.808 0.808
RC      0.396 0.396 0.396 0.396 0.396 0.396 0.396 0.396 0.396 0.396 0.396 0.396 0.396 0.396 0.396
HI      0.510 0.510 0.510 0.510 0.510 0.510 0.510 0.510 0.510 0.510 0.510 0.510 0.510 0.510 0.510

Tree #   1396  1397  1398  1399  1400  1401  1402  1403  1404  1405  1406  1407  1408  1409  1410
Length   4653  4653  4653  4653  4653  4653  4653  4653  4653  4653  4653  4653  4653  4653  4653
CI      0.490 0.490 0.490 0.490 0.490 0.490 0.490 0.490 0.490 0.490 0.490 0.490 0.490 0.490 0.490
RI      0.808 0.808 0.808 0.808 0.808 0.808 0.808 0.808 0.808 0.808 0.808 0.808 0.808 0.808 0.808
RC      0.396 0.396 0.396 0.396 0.396 0.396 0.396 0.396 0.396 0.396 0.396 0.396 0.396 0.396 0.396
HI      0.510 0.510 0.510 0.510 0.510 0.510 0.510 0.510 0.510 0.510 0.510 0.510 0.510 0.510 0.510

Tree #   1411  1412  1413  1414  1415  1416  1417  1418  1419  1420  1421  1422  1423  1424  1425
Length   4653  4653  4653  4653  4653  4653  4653  4653  4653  4653  4653  4653  4653  4653  4653
CI      0.490 0.490 0.490 0.490 0.490 0.490 0.490 0.490 0.490 0.490 0.490 0.490 0.490 0.490 0.490
RI      0.808 0.808 0.808 0.808 0.808 0.808 0.808 0.808 0.808 0.808 0.808 0.808 0.808 0.808 0.808
RC      0.396 0.396 0.396 0.396 0.396 0.396 0.396 0.396 0.396 0.396 0.396 0.396 0.396 0.396 0.396
HI      0.510 0.510 0.510 0.510 0.510 0.510 0.510 0.510 0.510 0.510 0.510 0.510 0.510 0.510 0.510

Tree #   1426  1427  1428  1429  1430  1431  1432  1433  1434  1435  1436  1437  1438  1439  1440
Length   4653  4653  4653  4653  4653  4653  4653  4653  4653  4653  4653  4653  4653  4653  4653
CI      0.490 0.490 0.490 0.490 0.490 0.490 0.490 0.490 0.490 0.490 0.490 0.490 0.490 0.490 0.490
RI      0.808 0.808 0.808 0.808 0.808 0.808 0.808 0.808 0.808 0.808 0.808 0.808 0.808 0.808 0.808
RC      0.396 0.396 0.396 0.396 0.396 0.396 0.396 0.396 0.396 0.396 0.396 0.396 0.396 0.396 0.396
HI      0.510 0.510 0.510 0.510 0.510 0.510 0.510 0.510 0.510 0.510 0.510 0.510 0.510 0.510 0.510

Tree #   1441  1442  1443  1444  1445  1446  1447  1448  1449  1450  1451  1452  1453  1454  1455
Length   4653  4653  4653  4653  4653  4653  4653  4653  4653  4653  4653  4653  4653  4653  4653
CI      0.490 0.490 0.490 0.490 0.490 0.490 0.490 0.490 0.490 0.490 0.490 0.490 0.490 0.490 0.490
RI      0.808 0.808 0.808 0.808 0.808 0.808 0.808 0.808 0.808 0.808 0.808 0.808 0.808 0.808 0.808
RC      0.396 0.396 0.396 0.396 0.396 0.396 0.396 0.396 0.396 0.396 0.396 0.396 0.396 0.396 0.396
HI      0.510 0.510 0.510 0.510 0.510 0.510 0.510 0.510 0.510 0.510 0.510 0.510 0.510 0.510 0.510

Tree #   1456  1457  1458  1459  1460  1461  1462  1463  1464  1465  1466  1467  1468  1469  1470
Length   4653  4653  4653  4653  4653  4653  4653  4653  4653  4653  4653  4653  4653  4653  4653
CI      0.490 0.490 0.490 0.490 0.490 0.490 0.490 0.490 0.490 0.490 0.490 0.490 0.490 0.490 0.490
RI      0.808 0.808 0.808 0.808 0.808 0.808 0.808 0.808 0.808 0.808 0.808 0.808 0.808 0.808 0.808
RC      0.396 0.396 0.396 0.396 0.396 0.396 0.396 0.396 0.396 0.396 0.396 0.396 0.396 0.396 0.396
HI      0.510 0.510 0.510 0.510 0.510 0.510 0.510 0.510 0.510 0.510 0.510 0.510 0.510 0.510 0.510

Tree #   1471  1472  1473  1474  1475  1476  1477  1478  1479  1480  1481  1482  1483  1484  1485
Length   4653  4653  4653  4653  4653  4653  4653  4653  4653  4653  4653  4653  4653  4653  4653
CI      0.490 0.490 0.490 0.490 0.490 0.490 0.490 0.490 0.490 0.490 0.490 0.490 0.490 0.490 0.490
RI      0.808 0.808 0.808 0.808 0.808 0.808 0.808 0.808 0.808 0.808 0.808 0.808 0.808 0.808 0.808
RC      0.396 0.396 0.396 0.396 0.396 0.396 0.396 0.396 0.396 0.396 0.396 0.396 0.396 0.396 0.396
HI      0.510 0.510 0.510 0.510 0.510 0.510 0.510 0.510 0.510 0.510 0.510 0.510 0.510 0.510 0.510

Tree #   1486  1487  1488  1489  1490  1491  1492  1493  1494  1495  1496  1497  1498  1499  1500
Length   4653  4653  4653  4653  4653  4653  4653  4653  4653  4653  4653  4653  4653  4653  4653
CI      0.490 0.490 0.490 0.490 0.490 0.490 0.490 0.490 0.490 0.490 0.490 0.490 0.490 0.490 0.490
RI      0.808 0.808 0.808 0.808 0.808 0.808 0.808 0.808 0.808 0.808 0.808 0.808 0.808 0.808 0.808
RC      0.396 0.396 0.396 0.396 0.396 0.396 0.396 0.396 0.396 0.396 0.396 0.396 0.396 0.396 0.396
HI      0.510 0.510 0.510 0.510 0.510 0.510 0.510 0.510 0.510 0.510 0.510 0.510 0.510 0.510 0.510

Tree #   1501  1502  1503  1504  1505  1506  1507  1508  1509  1510  1511  1512  1513  1514  1515
Length   4653  4653  4653  4653  4653  4653  4653  4653  4653  4653  4653  4653  4653  4653  4653
CI      0.490 0.490 0.490 0.490 0.490 0.490 0.490 0.490 0.490 0.490 0.490 0.490 0.490 0.490 0.490
RI      0.808 0.808 0.808 0.808 0.808 0.808 0.808 0.808 0.808 0.808 0.808 0.808 0.808 0.808 0.808
RC      0.396 0.396 0.396 0.396 0.396 0.396 0.396 0.396 0.396 0.396 0.396 0.396 0.396 0.396 0.396
HI      0.510 0.510 0.510 0.510 0.510 0.510 0.510 0.510 0.510 0.510 0.510 0.510 0.510 0.510 0.510

Tree #   1516  1517  1518  1519  1520  1521  1522  1523  1524  1525  1526  1527  1528  1529  1530
Length   4653  4653  4653  4653  4653  4653  4653  4653  4653  4653  4653  4653  4653  4653  4653
CI      0.490 0.490 0.490 0.490 0.490 0.490 0.490 0.490 0.490 0.490 0.490 0.490 0.490 0.490 0.490
RI      0.808 0.808 0.808 0.808 0.808 0.808 0.808 0.808 0.808 0.808 0.808 0.808 0.808 0.808 0.808
RC      0.396 0.396 0.396 0.396 0.396 0.396 0.396 0.396 0.396 0.396 0.396 0.396 0.396 0.396 0.396
HI      0.510 0.510 0.510 0.510 0.510 0.510 0.510 0.510 0.510 0.510 0.510 0.510 0.510 0.510 0.510

Tree #   1531  1532  1533  1534  1535  1536  1537  1538  1539  1540  1541  1542  1543  1544  1545
Length   4653  4653  4653  4653  4653  4653  4653  4653  4653  4653  4653  4653  4653  4653  4653
CI      0.490 0.490 0.490 0.490 0.490 0.490 0.490 0.490 0.490 0.490 0.490 0.490 0.490 0.490 0.490
RI      0.808 0.808 0.808 0.808 0.808 0.808 0.808 0.808 0.808 0.808 0.808 0.808 0.808 0.808 0.808
RC      0.396 0.396 0.396 0.396 0.396 0.396 0.396 0.396 0.396 0.396 0.396 0.396 0.396 0.396 0.396
HI      0.510 0.510 0.510 0.510 0.510 0.510 0.510 0.510 0.510 0.510 0.510 0.510 0.510 0.510 0.510

Tree #   1546  1547  1548  1549  1550  1551  1552  1553  1554  1555  1556  1557  1558  1559  1560
Length   4653  4653  4653  4653  4653  4653  4653  4653  4653  4653  4653  4653  4653  4653  4653
CI      0.490 0.490 0.490 0.490 0.490 0.490 0.490 0.490 0.490 0.490 0.490 0.490 0.490 0.490 0.490
RI      0.808 0.808 0.808 0.808 0.808 0.808 0.808 0.808 0.808 0.808 0.808 0.808 0.808 0.808 0.808
RC      0.396 0.396 0.396 0.396 0.396 0.396 0.396 0.396 0.396 0.396 0.396 0.396 0.396 0.396 0.396
HI      0.510 0.510 0.510 0.510 0.510 0.510 0.510 0.510 0.510 0.510 0.510 0.510 0.510 0.510 0.510

Tree #   1561  1562  1563  1564  1565  1566  1567  1568  1569  1570  1571  1572  1573  1574  1575
Length   4653  4653  4653  4653  4653  4653  4653  4653  4653  4653  4653  4653  4653  4653  4653
CI      0.490 0.490 0.490 0.490 0.490 0.490 0.490 0.490 0.490 0.490 0.490 0.490 0.490 0.490 0.490
RI      0.808 0.808 0.808 0.808 0.808 0.808 0.808 0.808 0.808 0.808 0.808 0.808 0.808 0.808 0.808
RC      0.396 0.396 0.396 0.396 0.396 0.396 0.396 0.396 0.396 0.396 0.396 0.396 0.396 0.396 0.396
HI      0.510 0.510 0.510 0.510 0.510 0.510 0.510 0.510 0.510 0.510 0.510 0.510 0.510 0.510 0.510

Tree #   1576  1577  1578  1579  1580  1581  1582  1583  1584  1585  1586  1587  1588  1589  1590
Length   4653  4653  4653  4653  4653  4653  4653  4653  4653  4653  4653  4653  4653  4653  4653
CI      0.490 0.490 0.490 0.490 0.490 0.490 0.490 0.490 0.490 0.490 0.490 0.490 0.490 0.490 0.490
RI      0.808 0.808 0.808 0.808 0.808 0.808 0.808 0.808 0.808 0.808 0.808 0.808 0.808 0.808 0.808
RC      0.396 0.396 0.396 0.396 0.396 0.396 0.396 0.396 0.396 0.396 0.396 0.396 0.396 0.396 0.396
HI      0.510 0.510 0.510 0.510 0.510 0.510 0.510 0.510 0.510 0.510 0.510 0.510 0.510 0.510 0.510

Tree #   1591  1592  1593  1594  1595  1596  1597  1598  1599  1600  1601  1602  1603  1604  1605
Length   4653  4653  4653  4653  4653  4653  4653  4653  4653  4653  4653  4653  4653  4653  4653
CI      0.490 0.490 0.490 0.490 0.490 0.490 0.490 0.490 0.490 0.490 0.490 0.490 0.490 0.490 0.490
RI      0.808 0.808 0.808 0.808 0.808 0.808 0.808 0.808 0.808 0.808 0.808 0.808 0.808 0.808 0.808
RC      0.396 0.396 0.396 0.396 0.396 0.396 0.396 0.396 0.396 0.396 0.396 0.396 0.396 0.396 0.396
HI      0.510 0.510 0.510 0.510 0.510 0.510 0.510 0.510 0.510 0.510 0.510 0.510 0.510 0.510 0.510

Tree #   1606  1607  1608  1609  1610  1611  1612  1613  1614  1615  1616  1617  1618  1619  1620
Length   4653  4653  4653  4653  4653  4653  4653  4653  4653  4653  4653  4653  4653  4653  4653
CI      0.490 0.490 0.490 0.490 0.490 0.490 0.490 0.490 0.490 0.490 0.490 0.490 0.490 0.490 0.490
RI      0.808 0.808 0.808 0.808 0.808 0.808 0.808 0.808 0.808 0.808 0.808 0.808 0.808 0.808 0.808
RC      0.396 0.396 0.396 0.396 0.396 0.396 0.396 0.396 0.396 0.396 0.396 0.396 0.396 0.396 0.396
HI      0.510 0.510 0.510 0.510 0.510 0.510 0.510 0.510 0.510 0.510 0.510 0.510 0.510 0.510 0.510

Tree #   1621  1622  1623  1624  1625  1626  1627  1628  1629  1630  1631  1632  1633  1634  1635
Length   4653  4653  4653  4653  4653  4653  4653  4653  4653  4653  4653  4653  4653  4653  4653
CI      0.490 0.490 0.490 0.490 0.490 0.490 0.490 0.490 0.490 0.490 0.490 0.490 0.490 0.490 0.490
RI      0.808 0.808 0.808 0.808 0.808 0.808 0.808 0.808 0.808 0.808 0.808 0.808 0.808 0.808 0.808
RC      0.396 0.396 0.396 0.396 0.396 0.396 0.396 0.396 0.396 0.396 0.396 0.396 0.396 0.396 0.396
HI      0.510 0.510 0.510 0.510 0.510 0.510 0.510 0.510 0.510 0.510 0.510 0.510 0.510 0.510 0.510

Tree #   1636  1637  1638  1639  1640  1641  1642  1643  1644  1645  1646  1647  1648  1649  1650
Length   4653  4653  4653  4653  4653  4653  4653  4653  4653  4653  4653  4653  4653  4653  4653
CI      0.490 0.490 0.490 0.490 0.490 0.490 0.490 0.490 0.490 0.490 0.490 0.490 0.490 0.490 0.490
RI      0.808 0.808 0.808 0.808 0.808 0.808 0.808 0.808 0.808 0.808 0.808 0.808 0.808 0.808 0.808
RC      0.396 0.396 0.396 0.396 0.396 0.396 0.396 0.396 0.396 0.396 0.396 0.396 0.396 0.396 0.396
HI      0.510 0.510 0.510 0.510 0.510 0.510 0.510 0.510 0.510 0.510 0.510 0.510 0.510 0.510 0.510

Tree #   1651  1652  1653  1654  1655  1656  1657  1658  1659  1660  1661  1662  1663  1664  1665
Length   4653  4653  4653  4653  4653  4653  4653  4653  4653  4653  4653  4653  4653  4653  4653
CI      0.490 0.490 0.490 0.490 0.490 0.490 0.490 0.490 0.490 0.490 0.490 0.490 0.490 0.490 0.490
RI      0.808 0.808 0.808 0.808 0.808 0.808 0.808 0.808 0.808 0.808 0.808 0.808 0.808 0.808 0.808
RC      0.396 0.396 0.396 0.396 0.396 0.396 0.396 0.396 0.396 0.396 0.396 0.396 0.396 0.396 0.396
HI      0.510 0.510 0.510 0.510 0.510 0.510 0.510 0.510 0.510 0.510 0.510 0.510 0.510 0.510 0.510

Tree #   1666  1667  1668  1669  1670  1671  1672  1673  1674  1675  1676  1677  1678  1679  1680
Length   4653  4653  4653  4653  4653  4653  4653  4653  4653  4653  4653  4653  4653  4653  4653
CI      0.490 0.490 0.490 0.490 0.490 0.490 0.490 0.490 0.490 0.490 0.490 0.490 0.490 0.490 0.490
RI      0.808 0.808 0.808 0.808 0.808 0.808 0.808 0.808 0.808 0.808 0.808 0.808 0.808 0.808 0.808
RC      0.396 0.396 0.396 0.396 0.396 0.396 0.396 0.396 0.396 0.396 0.396 0.396 0.396 0.396 0.396
HI      0.510 0.510 0.510 0.510 0.510 0.510 0.510 0.510 0.510 0.510 0.510 0.510 0.510 0.510 0.510

Tree #   1681  1682  1683  1684  1685  1686  1687  1688  1689  1690  1691  1692  1693  1694  1695
Length   4653  4653  4653  4653  4653  4653  4653  4653  4653  4653  4653  4653  4653  4653  4653
CI      0.490 0.490 0.490 0.490 0.490 0.490 0.490 0.490 0.490 0.490 0.490 0.490 0.490 0.490 0.490
RI      0.808 0.808 0.808 0.808 0.808 0.808 0.808 0.808 0.808 0.808 0.808 0.808 0.808 0.808 0.808
RC      0.396 0.396 0.396 0.396 0.396 0.396 0.396 0.396 0.396 0.396 0.396 0.396 0.396 0.396 0.396
HI      0.510 0.510 0.510 0.510 0.510 0.510 0.510 0.510 0.510 0.510 0.510 0.510 0.510 0.510 0.510

Tree #   1696  1697  1698  1699  1700  1701  1702  1703  1704  1705  1706  1707  1708  1709  1710
Length   4653  4653  4653  4653  4653  4653  4653  4653  4653  4653  4653  4653  4653  4653  4653
CI      0.490 0.490 0.490 0.490 0.490 0.490 0.490 0.490 0.490 0.490 0.490 0.490 0.490 0.490 0.490
RI      0.808 0.808 0.808 0.808 0.808 0.808 0.808 0.808 0.808 0.808 0.808 0.808 0.808 0.808 0.808
RC      0.396 0.396 0.396 0.396 0.396 0.396 0.396 0.396 0.396 0.396 0.396 0.396 0.396 0.396 0.396
HI      0.510 0.510 0.510 0.510 0.510 0.510 0.510 0.510 0.510 0.510 0.510 0.510 0.510 0.510 0.510

Tree #   1711  1712  1713  1714  1715  1716  1717  1718  1719  1720  1721  1722  1723  1724  1725
Length   4653  4653  4653  4653  4653  4653  4653  4653  4653  4653  4653  4653  4653  4653  4653
CI      0.490 0.490 0.490 0.490 0.490 0.490 0.490 0.490 0.490 0.490 0.490 0.490 0.490 0.490 0.490
RI      0.808 0.808 0.808 0.808 0.808 0.808 0.808 0.808 0.808 0.808 0.808 0.808 0.808 0.808 0.808
RC      0.396 0.396 0.396 0.396 0.396 0.396 0.396 0.396 0.396 0.396 0.396 0.396 0.396 0.396 0.396
HI      0.510 0.510 0.510 0.510 0.510 0.510 0.510 0.510 0.510 0.510 0.510 0.510 0.510 0.510 0.510

Tree #   1726  1727  1728  1729  1730  1731  1732  1733  1734  1735  1736  1737  1738  1739  1740
Length   4653  4653  4653  4653  4653  4653  4653  4653  4653  4653  4653  4653  4653  4653  4653
CI      0.490 0.490 0.490 0.490 0.490 0.490 0.490 0.490 0.490 0.490 0.490 0.490 0.490 0.490 0.490
RI      0.808 0.808 0.808 0.808 0.808 0.808 0.808 0.808 0.808 0.808 0.808 0.808 0.808 0.808 0.808
RC      0.396 0.396 0.396 0.396 0.396 0.396 0.396 0.396 0.396 0.396 0.396 0.396 0.396 0.396 0.396
HI      0.510 0.510 0.510 0.510 0.510 0.510 0.510 0.510 0.510 0.510 0.510 0.510 0.510 0.510 0.510

Tree #   1741  1742  1743  1744  1745  1746  1747  1748  1749  1750  1751  1752  1753  1754  1755
Length   4653  4653  4653  4653  4653  4653  4653  4653  4653  4653  4653  4653  4653  4653  4653
CI      0.490 0.490 0.490 0.490 0.490 0.490 0.490 0.490 0.490 0.490 0.490 0.490 0.490 0.490 0.490
RI      0.808 0.808 0.808 0.808 0.808 0.808 0.808 0.808 0.808 0.808 0.808 0.808 0.808 0.808 0.808
RC      0.396 0.396 0.396 0.396 0.396 0.396 0.396 0.396 0.396 0.396 0.396 0.396 0.396 0.396 0.396
HI      0.510 0.510 0.510 0.510 0.510 0.510 0.510 0.510 0.510 0.510 0.510 0.510 0.510 0.510 0.510

Tree #   1756  1757  1758  1759  1760  1761  1762  1763  1764  1765  1766  1767  1768  1769  1770
Length   4653  4653  4653  4653  4653  4653  4653  4653  4653  4653  4653  4653  4653  4653  4653
CI      0.490 0.490 0.490 0.490 0.490 0.490 0.490 0.490 0.490 0.490 0.490 0.490 0.490 0.490 0.490
RI      0.808 0.808 0.808 0.808 0.808 0.808 0.808 0.808 0.808 0.808 0.808 0.808 0.808 0.808 0.808
RC      0.396 0.396 0.396 0.396 0.396 0.396 0.396 0.396 0.396 0.396 0.396 0.396 0.396 0.396 0.396
HI      0.510 0.510 0.510 0.510 0.510 0.510 0.510 0.510 0.510 0.510 0.510 0.510 0.510 0.510 0.510

Tree #   1771  1772  1773  1774  1775  1776  1777  1778  1779  1780  1781  1782  1783  1784  1785
Length   4653  4653  4653  4653  4653  4653  4653  4653  4653  4653  4653  4653  4653  4653  4653
CI      0.490 0.490 0.490 0.490 0.490 0.490 0.490 0.490 0.490 0.490 0.490 0.490 0.490 0.490 0.490
RI      0.808 0.808 0.808 0.808 0.808 0.808 0.808 0.808 0.808 0.808 0.808 0.808 0.808 0.808 0.808
RC      0.396 0.396 0.396 0.396 0.396 0.396 0.396 0.396 0.396 0.396 0.396 0.396 0.396 0.396 0.396
HI      0.510 0.510 0.510 0.510 0.510 0.510 0.510 0.510 0.510 0.510 0.510 0.510 0.510 0.510 0.510

Tree #   1786  1787  1788  1789  1790  1791  1792  1793  1794  1795  1796  1797  1798  1799  1800
Length   4653  4653  4653  4653  4653  4653  4653  4653  4653  4653  4653  4653  4653  4653  4653
CI      0.490 0.490 0.490 0.490 0.490 0.490 0.490 0.490 0.490 0.490 0.490 0.490 0.490 0.490 0.490
RI      0.808 0.808 0.808 0.808 0.808 0.808 0.808 0.808 0.808 0.808 0.808 0.808 0.808 0.808 0.808
RC      0.396 0.396 0.396 0.396 0.396 0.396 0.396 0.396 0.396 0.396 0.396 0.396 0.396 0.396 0.396
HI      0.510 0.510 0.510 0.510 0.510 0.510 0.510 0.510 0.510 0.510 0.510 0.510 0.510 0.510 0.510

Tree #   1801  1802  1803  1804  1805  1806  1807  1808  1809  1810  1811  1812  1813  1814  1815
Length   4653  4653  4653  4653  4653  4653  4653  4653  4653  4653  4653  4653  4653  4653  4653
CI      0.490 0.490 0.490 0.490 0.490 0.490 0.490 0.490 0.490 0.490 0.490 0.490 0.490 0.490 0.490
RI      0.808 0.808 0.808 0.808 0.808 0.808 0.808 0.808 0.808 0.808 0.808 0.808 0.808 0.808 0.808
RC      0.396 0.396 0.396 0.396 0.396 0.396 0.396 0.396 0.396 0.396 0.396 0.396 0.396 0.396 0.396
HI      0.510 0.510 0.510 0.510 0.510 0.510 0.510 0.510 0.510 0.510 0.510 0.510 0.510 0.510 0.510

Tree #   1816  1817  1818  1819  1820  1821  1822  1823  1824  1825  1826  1827  1828  1829  1830
Length   4653  4653  4653  4653  4653  4653  4653  4653  4653  4653  4653  4653  4653  4653  4653
CI      0.490 0.490 0.490 0.490 0.490 0.490 0.490 0.490 0.490 0.490 0.490 0.490 0.490 0.490 0.490
RI      0.808 0.808 0.808 0.808 0.808 0.808 0.808 0.808 0.808 0.808 0.808 0.808 0.808 0.808 0.808
RC      0.396 0.396 0.396 0.396 0.396 0.396 0.396 0.396 0.396 0.396 0.396 0.396 0.396 0.396 0.396
HI      0.510 0.510 0.510 0.510 0.510 0.510 0.510 0.510 0.510 0.510 0.510 0.510 0.510 0.510 0.510

Tree #   1831  1832  1833  1834  1835  1836  1837  1838  1839  1840  1841  1842  1843  1844  1845
Length   4653  4653  4653  4653  4653  4653  4653  4653  4653  4653  4653  4653  4653  4653  4653
CI      0.490 0.490 0.490 0.490 0.490 0.490 0.490 0.490 0.490 0.490 0.490 0.490 0.490 0.490 0.490
RI      0.808 0.808 0.808 0.808 0.808 0.808 0.808 0.808 0.808 0.808 0.808 0.808 0.808 0.808 0.808
RC      0.396 0.396 0.396 0.396 0.396 0.396 0.396 0.396 0.396 0.396 0.396 0.396 0.396 0.396 0.396
HI      0.510 0.510 0.510 0.510 0.510 0.510 0.510 0.510 0.510 0.510 0.510 0.510 0.510 0.510 0.510

Tree #   1846  1847  1848  1849  1850  1851  1852  1853  1854  1855  1856  1857  1858  1859  1860
Length   4653  4653  4653  4653  4653  4653  4653  4653  4653  4653  4653  4653  4653  4653  4653
CI      0.490 0.490 0.490 0.490 0.490 0.490 0.490 0.490 0.490 0.490 0.490 0.490 0.490 0.490 0.490
RI      0.808 0.808 0.808 0.808 0.808 0.808 0.808 0.808 0.808 0.808 0.808 0.808 0.808 0.808 0.808
RC      0.396 0.396 0.396 0.396 0.396 0.396 0.396 0.396 0.396 0.396 0.396 0.396 0.396 0.396 0.396
HI      0.510 0.510 0.510 0.510 0.510 0.510 0.510 0.510 0.510 0.510 0.510 0.510 0.510 0.510 0.510

Tree #   1861  1862  1863  1864  1865  1866  1867  1868  1869  1870  1871  1872  1873  1874  1875
Length   4653  4653  4653  4653  4653  4653  4653  4653  4653  4653  4653  4653  4653  4653  4653
CI      0.490 0.490 0.490 0.490 0.490 0.490 0.490 0.490 0.490 0.490 0.490 0.490 0.490 0.490 0.490
RI      0.808 0.808 0.808 0.808 0.808 0.808 0.808 0.808 0.808 0.808 0.808 0.808 0.808 0.808 0.808
RC      0.396 0.396 0.396 0.396 0.396 0.396 0.396 0.396 0.396 0.396 0.396 0.396 0.396 0.396 0.396
HI      0.510 0.510 0.510 0.510 0.510 0.510 0.510 0.510 0.510 0.510 0.510 0.510 0.510 0.510 0.510

Tree #   1876  1877  1878  1879  1880  1881  1882  1883  1884  1885  1886  1887  1888  1889  1890
Length   4653  4653  4653  4653  4653  4653  4653  4653  4653  4653  4653  4653  4653  4653  4653
CI      0.490 0.490 0.490 0.490 0.490 0.490 0.490 0.490 0.490 0.490 0.490 0.490 0.490 0.490 0.490
RI      0.808 0.808 0.808 0.808 0.808 0.808 0.808 0.808 0.808 0.808 0.808 0.808 0.808 0.808 0.808
RC      0.396 0.396 0.396 0.396 0.396 0.396 0.396 0.396 0.396 0.396 0.396 0.396 0.396 0.396 0.396
HI      0.510 0.510 0.510 0.510 0.510 0.510 0.510 0.510 0.510 0.510 0.510 0.510 0.510 0.510 0.510

Tree #   1891  1892  1893  1894  1895  1896  1897  1898  1899  1900  1901  1902  1903  1904  1905
Length   4653  4653  4653  4653  4653  4653  4653  4653  4653  4653  4653  4653  4653  4653  4653
CI      0.490 0.490 0.490 0.490 0.490 0.490 0.490 0.490 0.490 0.490 0.490 0.490 0.490 0.490 0.490
RI      0.808 0.808 0.808 0.808 0.808 0.808 0.808 0.808 0.808 0.808 0.808 0.808 0.808 0.808 0.808
RC      0.396 0.396 0.396 0.396 0.396 0.396 0.396 0.396 0.396 0.396 0.396 0.396 0.396 0.396 0.396
HI      0.510 0.510 0.510 0.510 0.510 0.510 0.510 0.510 0.510 0.510 0.510 0.510 0.510 0.510 0.510

Tree #   1906  1907  1908  1909  1910  1911  1912  1913  1914  1915  1916  1917  1918  1919  1920
Length   4653  4653  4653  4653  4653  4653  4653  4653  4653  4653  4653  4653  4653  4653  4653
CI      0.490 0.490 0.490 0.490 0.490 0.490 0.490 0.490 0.490 0.490 0.490 0.490 0.490 0.490 0.490
RI      0.808 0.808 0.808 0.808 0.808 0.808 0.808 0.808 0.808 0.808 0.808 0.808 0.808 0.808 0.808
RC      0.396 0.396 0.396 0.396 0.396 0.396 0.396 0.396 0.396 0.396 0.396 0.396 0.396 0.396 0.396
HI      0.510 0.510 0.510 0.510 0.510 0.510 0.510 0.510 0.510 0.510 0.510 0.510 0.510 0.510 0.510

Tree #   1921  1922  1923  1924  1925  1926  1927  1928  1929  1930  1931  1932  1933  1934  1935
Length   4653  4653  4653  4653  4653  4653  4653  4653  4653  4653  4653  4653  4653  4653  4653
CI      0.490 0.490 0.490 0.490 0.490 0.490 0.490 0.490 0.490 0.490 0.490 0.490 0.490 0.490 0.490
RI      0.808 0.808 0.808 0.808 0.808 0.808 0.808 0.808 0.808 0.808 0.808 0.808 0.808 0.808 0.808
RC      0.396 0.396 0.396 0.396 0.396 0.396 0.396 0.396 0.396 0.396 0.396 0.396 0.396 0.396 0.396
HI      0.510 0.510 0.510 0.510 0.510 0.510 0.510 0.510 0.510 0.510 0.510 0.510 0.510 0.510 0.510

Tree #   1936  1937  1938  1939  1940  1941  1942  1943  1944  1945  1946  1947  1948  1949  1950
Length   4653  4653  4653  4653  4653  4653  4653  4653  4653  4653  4653  4653  4653  4653  4653
CI      0.490 0.490 0.490 0.490 0.490 0.490 0.490 0.490 0.490 0.490 0.490 0.490 0.490 0.490 0.490
RI      0.808 0.808 0.808 0.808 0.808 0.808 0.808 0.808 0.808 0.808 0.808 0.808 0.808 0.808 0.808
RC      0.396 0.396 0.396 0.396 0.396 0.396 0.396 0.396 0.396 0.396 0.396 0.396 0.396 0.396 0.396
HI      0.510 0.510 0.510 0.510 0.510 0.510 0.510 0.510 0.510 0.510 0.510 0.510 0.510 0.510 0.510

Tree #   1951  1952  1953  1954  1955  1956  1957  1958  1959  1960  1961  1962  1963  1964  1965
Length   4653  4653  4653  4653  4653  4653  4653  4653  4653  4653  4653  4653  4653  4653  4653
CI      0.490 0.490 0.490 0.490 0.490 0.490 0.490 0.490 0.490 0.490 0.490 0.490 0.490 0.490 0.490
RI      0.808 0.808 0.808 0.808 0.808 0.808 0.808 0.808 0.808 0.808 0.808 0.808 0.808 0.808 0.808
RC      0.396 0.396 0.396 0.396 0.396 0.396 0.396 0.396 0.396 0.396 0.396 0.396 0.396 0.396 0.396
HI      0.510 0.510 0.510 0.510 0.510 0.510 0.510 0.510 0.510 0.510 0.510 0.510 0.510 0.510 0.510

Tree #   1966  1967  1968  1969  1970  1971  1972  1973  1974  1975  1976  1977  1978  1979  1980
Length   4653  4653  4653  4653  4653  4653  4653  4653  4653  4653  4653  4653  4653  4653  4653
CI      0.490 0.490 0.490 0.490 0.490 0.490 0.490 0.490 0.490 0.490 0.490 0.490 0.490 0.490 0.490
RI      0.808 0.808 0.808 0.808 0.808 0.808 0.808 0.808 0.808 0.808 0.808 0.808 0.808 0.808 0.808
RC      0.396 0.396 0.396 0.396 0.396 0.396 0.396 0.396 0.396 0.396 0.396 0.396 0.396 0.396 0.396
HI      0.510 0.510 0.510 0.510 0.510 0.510 0.510 0.510 0.510 0.510 0.510 0.510 0.510 0.510 0.510

Tree #   1981  1982  1983  1984  1985  1986  1987  1988  1989  1990  1991  1992  1993  1994  1995
Length   4653  4653  4653  4653  4653  4653  4653  4653  4653  4653  4653  4653  4653  4653  4653
CI      0.490 0.490 0.490 0.490 0.490 0.490 0.490 0.490 0.490 0.490 0.490 0.490 0.490 0.490 0.490
RI      0.808 0.808 0.808 0.808 0.808 0.808 0.808 0.808 0.808 0.808 0.808 0.808 0.808 0.808 0.808
RC      0.396 0.396 0.396 0.396 0.396 0.396 0.396 0.396 0.396 0.396 0.396 0.396 0.396 0.396 0.396
HI      0.510 0.510 0.510 0.510 0.510 0.510 0.510 0.510 0.510 0.510 0.510 0.510 0.510 0.510 0.510

Tree #   1996  1997  1998  1999  2000  2001  2002  2003  2004  2005  2006  2007  2008  2009  2010
Length   4653  4653  4653  4653  4653  4653  4653  4653  4653  4653  4653  4653  4653  4653  4653
CI      0.490 0.490 0.490 0.490 0.490 0.490 0.490 0.490 0.490 0.490 0.490 0.490 0.490 0.490 0.490
RI      0.808 0.808 0.808 0.808 0.808 0.808 0.808 0.808 0.808 0.808 0.808 0.808 0.808 0.808 0.808
RC      0.396 0.396 0.396 0.396 0.396 0.396 0.396 0.396 0.396 0.396 0.396 0.396 0.396 0.396 0.396
HI      0.510 0.510 0.510 0.510 0.510 0.510 0.510 0.510 0.510 0.510 0.510 0.510 0.510 0.510 0.510

Tree #   2011  2012  2013  2014  2015  2016  2017  2018  2019  2020  2021  2022  2023  2024  2025
Length   4653  4653  4653  4653  4653  4653  4653  4653  4653  4653  4653  4653  4653  4653  4653
CI      0.490 0.490 0.490 0.490 0.490 0.490 0.490 0.490 0.490 0.490 0.490 0.490 0.490 0.490 0.490
RI      0.808 0.808 0.808 0.808 0.808 0.808 0.808 0.808 0.808 0.808 0.808 0.808 0.808 0.808 0.808
RC      0.396 0.396 0.396 0.396 0.396 0.396 0.396 0.396 0.396 0.396 0.396 0.396 0.396 0.396 0.396
HI      0.510 0.510 0.510 0.510 0.510 0.510 0.510 0.510 0.510 0.510 0.510 0.510 0.510 0.510 0.510

Tree #   2026  2027  2028  2029  2030  2031  2032  2033  2034  2035  2036  2037  2038  2039  2040
Length   4653  4653  4653  4653  4653  4653  4653  4653  4653  4653  4653  4653  4653  4653  4653
CI      0.490 0.490 0.490 0.490 0.490 0.490 0.490 0.490 0.490 0.490 0.490 0.490 0.490 0.490 0.490
RI      0.808 0.808 0.808 0.808 0.808 0.808 0.808 0.808 0.808 0.808 0.808 0.808 0.808 0.808 0.808
RC      0.396 0.396 0.396 0.396 0.396 0.396 0.396 0.396 0.396 0.396 0.396 0.396 0.396 0.396 0.396
HI      0.510 0.510 0.510 0.510 0.510 0.510 0.510 0.510 0.510 0.510 0.510 0.510 0.510 0.510 0.510

Tree #   2041  2042  2043  2044  2045  2046  2047  2048  2049  2050  2051  2052  2053  2054  2055
Length   4653  4653  4653  4653  4653  4653  4653  4653  4653  4653  4653  4653  4653  4653  4653
CI      0.490 0.490 0.490 0.490 0.490 0.490 0.490 0.490 0.490 0.490 0.490 0.490 0.490 0.490 0.490
RI      0.808 0.808 0.808 0.808 0.808 0.808 0.808 0.808 0.808 0.808 0.808 0.808 0.808 0.808 0.808
RC      0.396 0.396 0.396 0.396 0.396 0.396 0.396 0.396 0.396 0.396 0.396 0.396 0.396 0.396 0.396
HI      0.510 0.510 0.510 0.510 0.510 0.510 0.510 0.510 0.510 0.510 0.510 0.510 0.510 0.510 0.510

Tree #   2056  2057  2058  2059  2060  2061  2062  2063  2064  2065  2066  2067  2068  2069  2070
Length   4653  4653  4653  4653  4653  4653  4653  4653  4653  4653  4653  4653  4653  4653  4653
CI      0.490 0.490 0.490 0.490 0.490 0.490 0.490 0.490 0.490 0.490 0.490 0.490 0.490 0.490 0.490
RI      0.808 0.808 0.808 0.808 0.808 0.808 0.808 0.808 0.808 0.808 0.808 0.808 0.808 0.808 0.808
RC      0.396 0.396 0.396 0.396 0.396 0.396 0.396 0.396 0.396 0.396 0.396 0.396 0.396 0.396 0.396
HI      0.510 0.510 0.510 0.510 0.510 0.510 0.510 0.510 0.510 0.510 0.510 0.510 0.510 0.510 0.510

Tree #   2071  2072  2073  2074  2075  2076  2077  2078  2079  2080  2081  2082  2083  2084  2085
Length   4653  4653  4653  4653  4653  4653  4653  4653  4653  4653  4653  4653  4653  4653  4653
CI      0.490 0.490 0.490 0.490 0.490 0.490 0.490 0.490 0.490 0.490 0.490 0.490 0.490 0.490 0.490
RI      0.808 0.808 0.808 0.808 0.808 0.808 0.808 0.808 0.808 0.808 0.808 0.808 0.808 0.808 0.808
RC      0.396 0.396 0.396 0.396 0.396 0.396 0.396 0.396 0.396 0.396 0.396 0.396 0.396 0.396 0.396
HI      0.510 0.510 0.510 0.510 0.510 0.510 0.510 0.510 0.510 0.510 0.510 0.510 0.510 0.510 0.510

Tree #   2086  2087  2088  2089  2090  2091  2092  2093  2094  2095  2096  2097  2098  2099  2100
Length   4653  4653  4653  4653  4653  4653  4653  4653  4653  4653  4653  4653  4653  4653  4653
CI      0.490 0.490 0.490 0.490 0.490 0.490 0.490 0.490 0.490 0.490 0.490 0.490 0.490 0.490 0.490
RI      0.808 0.808 0.808 0.808 0.808 0.808 0.808 0.808 0.808 0.808 0.808 0.808 0.808 0.808 0.808
RC      0.396 0.396 0.396 0.396 0.396 0.396 0.396 0.396 0.396 0.396 0.396 0.396 0.396 0.396 0.396
HI      0.510 0.510 0.510 0.510 0.510 0.510 0.510 0.510 0.510 0.510 0.510 0.510 0.510 0.510 0.510

Tree #   2101  2102  2103  2104  2105  2106  2107  2108  2109  2110  2111  2112  2113  2114  2115
Length   4653  4653  4653  4653  4653  4653  4653  4653  4653  4653  4653  4653  4653  4653  4653
CI      0.490 0.490 0.490 0.490 0.490 0.490 0.490 0.490 0.490 0.490 0.490 0.490 0.490 0.490 0.490
RI      0.808 0.808 0.808 0.808 0.808 0.808 0.808 0.808 0.808 0.808 0.808 0.808 0.808 0.808 0.808
RC      0.396 0.396 0.396 0.396 0.396 0.396 0.396 0.396 0.396 0.396 0.396 0.396 0.396 0.396 0.396
HI      0.510 0.510 0.510 0.510 0.510 0.510 0.510 0.510 0.510 0.510 0.510 0.510 0.510 0.510 0.510

Tree #   2116  2117  2118  2119  2120  2121  2122  2123  2124  2125  2126  2127  2128  2129  2130
Length   4653  4653  4653  4653  4653  4653  4653  4653  4653  4653  4653  4653  4653  4653  4653
CI      0.490 0.490 0.490 0.490 0.490 0.490 0.490 0.490 0.490 0.490 0.490 0.490 0.490 0.490 0.490
RI      0.808 0.808 0.808 0.808 0.808 0.808 0.808 0.808 0.808 0.808 0.808 0.808 0.808 0.808 0.808
RC      0.396 0.396 0.396 0.396 0.396 0.396 0.396 0.396 0.396 0.396 0.396 0.396 0.396 0.396 0.396
HI      0.510 0.510 0.510 0.510 0.510 0.510 0.510 0.510 0.510 0.510 0.510 0.510 0.510 0.510 0.510

Tree #   2131  2132  2133  2134  2135  2136  2137  2138  2139  2140  2141  2142  2143  2144  2145
Length   4653  4653  4653  4653  4653  4653  4653  4653  4653  4653  4653  4653  4653  4653  4653
CI      0.490 0.490 0.490 0.490 0.490 0.490 0.490 0.490 0.490 0.490 0.490 0.490 0.490 0.490 0.490
RI      0.808 0.808 0.808 0.808 0.808 0.808 0.808 0.808 0.808 0.808 0.808 0.808 0.808 0.808 0.808
RC      0.396 0.396 0.396 0.396 0.396 0.396 0.396 0.396 0.396 0.396 0.396 0.396 0.396 0.396 0.396
HI      0.510 0.510 0.510 0.510 0.510 0.510 0.510 0.510 0.510 0.510 0.510 0.510 0.510 0.510 0.510

Tree #   2146  2147  2148  2149  2150  2151  2152  2153  2154  2155  2156  2157  2158  2159  2160
Length   4653  4653  4653  4653  4653  4653  4653  4653  4653  4653  4653  4653  4653  4653  4653
CI      0.490 0.490 0.490 0.490 0.490 0.490 0.490 0.490 0.490 0.490 0.490 0.490 0.490 0.490 0.490
RI      0.808 0.808 0.808 0.808 0.808 0.808 0.808 0.808 0.808 0.808 0.808 0.808 0.808 0.808 0.808
RC      0.396 0.396 0.396 0.396 0.396 0.396 0.396 0.396 0.396 0.396 0.396 0.396 0.396 0.396 0.396
HI      0.510 0.510 0.510 0.510 0.510 0.510 0.510 0.510 0.510 0.510 0.510 0.510 0.510 0.510 0.510

Tree #   2161  2162  2163  2164  2165  2166  2167  2168  2169  2170  2171  2172  2173  2174  2175
Length   4653  4653  4653  4653  4653  4653  4653  4653  4653  4653  4653  4653  4653  4653  4653
CI      0.490 0.490 0.490 0.490 0.490 0.490 0.490 0.490 0.490 0.490 0.490 0.490 0.490 0.490 0.490
RI      0.808 0.808 0.808 0.808 0.808 0.808 0.808 0.808 0.808 0.808 0.808 0.808 0.808 0.808 0.808
RC      0.396 0.396 0.396 0.396 0.396 0.396 0.396 0.396 0.396 0.396 0.396 0.396 0.396 0.396 0.396
HI      0.510 0.510 0.510 0.510 0.510 0.510 0.510 0.510 0.510 0.510 0.510 0.510 0.510 0.510 0.510

Tree #   2176  2177  2178  2179  2180  2181  2182  2183  2184  2185  2186  2187  2188  2189  2190
Length   4653  4653  4653  4653  4653  4653  4653  4653  4653  4653  4653  4653  4653  4653  4653
CI      0.490 0.490 0.490 0.490 0.490 0.490 0.490 0.490 0.490 0.490 0.490 0.490 0.490 0.490 0.490
RI      0.808 0.808 0.808 0.808 0.808 0.808 0.808 0.808 0.808 0.808 0.808 0.808 0.808 0.808 0.808
RC      0.396 0.396 0.396 0.396 0.396 0.396 0.396 0.396 0.396 0.396 0.396 0.396 0.396 0.396 0.396
HI      0.510 0.510 0.510 0.510 0.510 0.510 0.510 0.510 0.510 0.510 0.510 0.510 0.510 0.510 0.510

Tree #   2191  2192  2193  2194  2195  2196  2197  2198  2199  2200  2201  2202  2203  2204  2205
Length   4653  4653  4653  4653  4653  4653  4653  4653  4653  4653  4653  4653  4653  4653  4653
CI      0.490 0.490 0.490 0.490 0.490 0.490 0.490 0.490 0.490 0.490 0.490 0.490 0.490 0.490 0.490
RI      0.808 0.808 0.808 0.808 0.808 0.808 0.808 0.808 0.808 0.808 0.808 0.808 0.808 0.808 0.808
RC      0.396 0.396 0.396 0.396 0.396 0.396 0.396 0.396 0.396 0.396 0.396 0.396 0.396 0.396 0.396
HI      0.510 0.510 0.510 0.510 0.510 0.510 0.510 0.510 0.510 0.510 0.510 0.510 0.510 0.510 0.510

Tree #   2206  2207  2208  2209  2210  2211  2212  2213  2214  2215  2216  2217  2218  2219  2220
Length   4653  4653  4653  4653  4653  4653  4653  4653  4653  4653  4653  4653  4653  4653  4653
CI      0.490 0.490 0.490 0.490 0.490 0.490 0.490 0.490 0.490 0.490 0.490 0.490 0.490 0.490 0.490
RI      0.808 0.808 0.808 0.808 0.808 0.808 0.808 0.808 0.808 0.808 0.808 0.808 0.808 0.808 0.808
RC      0.396 0.396 0.396 0.396 0.396 0.396 0.396 0.396 0.396 0.396 0.396 0.396 0.396 0.396 0.396
HI      0.510 0.510 0.510 0.510 0.510 0.510 0.510 0.510 0.510 0.510 0.510 0.510 0.510 0.510 0.510

Tree #   2221  2222  2223  2224  2225  2226  2227  2228  2229  2230  2231  2232  2233  2234  2235
Length   4653  4653  4653  4653  4653  4653  4653  4653  4653  4653  4653  4653  4653  4653  4653
CI      0.490 0.490 0.490 0.490 0.490 0.490 0.490 0.490 0.490 0.490 0.490 0.490 0.490 0.490 0.490
RI      0.808 0.808 0.808 0.808 0.808 0.808 0.808 0.808 0.808 0.808 0.808 0.808 0.808 0.808 0.808
RC      0.396 0.396 0.396 0.396 0.396 0.396 0.396 0.396 0.396 0.396 0.396 0.396 0.396 0.396 0.396
HI      0.510 0.510 0.510 0.510 0.510 0.510 0.510 0.510 0.510 0.510 0.510 0.510 0.510 0.510 0.510

Tree #   2236  2237  2238  2239  2240  2241  2242  2243  2244  2245  2246  2247  2248  2249  2250
Length   4653  4653  4653  4653  4653  4653  4653  4653  4653  4653  4653  4653  4653  4653  4653
CI      0.490 0.490 0.490 0.490 0.490 0.490 0.490 0.490 0.490 0.490 0.490 0.490 0.490 0.490 0.490
RI      0.808 0.808 0.808 0.808 0.808 0.808 0.808 0.808 0.808 0.808 0.808 0.808 0.808 0.808 0.808
RC      0.396 0.396 0.396 0.396 0.396 0.396 0.396 0.396 0.396 0.396 0.396 0.396 0.396 0.396 0.396
HI      0.510 0.510 0.510 0.510 0.510 0.510 0.510 0.510 0.510 0.510 0.510 0.510 0.510 0.510 0.510

Tree #   2251  2252  2253  2254  2255  2256  2257  2258  2259  2260  2261  2262  2263  2264  2265
Length   4653  4653  4653  4653  4653  4653  4653  4653  4653  4653  4653  4653  4653  4653  4653
CI      0.490 0.490 0.490 0.490 0.490 0.490 0.490 0.490 0.490 0.490 0.490 0.490 0.490 0.490 0.490
RI      0.808 0.808 0.808 0.808 0.808 0.808 0.808 0.808 0.808 0.808 0.808 0.808 0.808 0.808 0.808
RC      0.396 0.396 0.396 0.396 0.396 0.396 0.396 0.396 0.396 0.396 0.396 0.396 0.396 0.396 0.396
HI      0.510 0.510 0.510 0.510 0.510 0.510 0.510 0.510 0.510 0.510 0.510 0.510 0.510 0.510 0.510

Tree #   2266  2267  2268  2269  2270  2271  2272  2273  2274  2275  2276  2277  2278  2279  2280
Length   4653  4653  4653  4653  4653  4653  4653  4653  4653  4653  4653  4653  4653  4653  4653
CI      0.490 0.490 0.490 0.490 0.490 0.490 0.490 0.490 0.490 0.490 0.490 0.490 0.490 0.490 0.490
RI      0.808 0.808 0.808 0.808 0.808 0.808 0.808 0.808 0.808 0.808 0.808 0.808 0.808 0.808 0.808
RC      0.396 0.396 0.396 0.396 0.396 0.396 0.396 0.396 0.396 0.396 0.396 0.396 0.396 0.396 0.396
HI      0.510 0.510 0.510 0.510 0.510 0.510 0.510 0.510 0.510 0.510 0.510 0.510 0.510 0.510 0.510

Tree #   2281  2282  2283  2284  2285  2286  2287  2288  2289  2290  2291  2292  2293  2294  2295
Length   4653  4653  4653  4653  4653  4653  4653  4653  4653  4653  4653  4653  4653  4653  4653
CI      0.490 0.490 0.490 0.490 0.490 0.490 0.490 0.490 0.490 0.490 0.490 0.490 0.490 0.490 0.490
RI      0.808 0.808 0.808 0.808 0.808 0.808 0.808 0.808 0.808 0.808 0.808 0.808 0.808 0.808 0.808
RC      0.396 0.396 0.396 0.396 0.396 0.396 0.396 0.396 0.396 0.396 0.396 0.396 0.396 0.396 0.396
HI      0.510 0.510 0.510 0.510 0.510 0.510 0.510 0.510 0.510 0.510 0.510 0.510 0.510 0.510 0.510

Tree #   2296  2297  2298  2299  2300  2301  2302  2303  2304  2305  2306  2307  2308  2309  2310
Length   4653  4653  4653  4653  4653  4653  4653  4653  4653  4653  4653  4653  4653  4653  4653
CI      0.490 0.490 0.490 0.490 0.490 0.490 0.490 0.490 0.490 0.490 0.490 0.490 0.490 0.490 0.490
RI      0.808 0.808 0.808 0.808 0.808 0.808 0.808 0.808 0.808 0.808 0.808 0.808 0.808 0.808 0.808
RC      0.396 0.396 0.396 0.396 0.396 0.396 0.396 0.396 0.396 0.396 0.396 0.396 0.396 0.396 0.396
HI      0.510 0.510 0.510 0.510 0.510 0.510 0.510 0.510 0.510 0.510 0.510 0.510 0.510 0.510 0.510

Tree #   2311  2312  2313  2314  2315  2316  2317  2318  2319  2320  2321  2322  2323  2324  2325
Length   4653  4653  4653  4653  4653  4653  4653  4653  4653  4653  4653  4653  4653  4653  4653
CI      0.490 0.490 0.490 0.490 0.490 0.490 0.490 0.490 0.490 0.490 0.490 0.490 0.490 0.490 0.490
RI      0.808 0.808 0.808 0.808 0.808 0.808 0.808 0.808 0.808 0.808 0.808 0.808 0.808 0.808 0.808
RC      0.396 0.396 0.396 0.396 0.396 0.396 0.396 0.396 0.396 0.396 0.396 0.396 0.396 0.396 0.396
HI      0.510 0.510 0.510 0.510 0.510 0.510 0.510 0.510 0.510 0.510 0.510 0.510 0.510 0.510 0.510

Tree #   2326  2327  2328  2329  2330  2331  2332  2333  2334  2335  2336  2337  2338  2339  2340
Length   4653  4653  4653  4653  4653  4653  4653  4653  4653  4653  4653  4653  4653  4653  4653
CI      0.490 0.490 0.490 0.490 0.490 0.490 0.490 0.490 0.490 0.490 0.490 0.490 0.490 0.490 0.490
RI      0.808 0.808 0.808 0.808 0.808 0.808 0.808 0.808 0.808 0.808 0.808 0.808 0.808 0.808 0.808
RC      0.396 0.396 0.396 0.396 0.396 0.396 0.396 0.396 0.396 0.396 0.396 0.396 0.396 0.396 0.396
HI      0.510 0.510 0.510 0.510 0.510 0.510 0.510 0.510 0.510 0.510 0.510 0.510 0.510 0.510 0.510

Kishino-Hasegawa test:
                              Length
    Tree        Length          diff    s.d.(diff)         t       P*
  ---------------------------------------------------------------------
       1          4653        (best)
       2          4653             0       2.00038    0.0000  1.0000
       3          4653             0       0.00000    0.0000  1.0000
       4          4653             0       0.00000    0.0000  1.0000
       5          4653             0       0.00000    0.0000  1.0000
       6          4653             0       0.00000    0.0000  1.0000
       7          4653             0       1.41449    0.0000  1.0000
       8          4653             0       1.41449    0.0000  1.0000
       9          4653             0       1.41449    0.0000  1.0000
      10          4653             0       1.41449    0.0000  1.0000
      11          4653             0       0.00000    0.0000  1.0000
      12          4653             0       0.00000    0.0000  1.0000
      13          4653             0       0.00000    0.0000  1.0000
      14          4653             0       0.00000    0.0000  1.0000
      15          4653             0       0.00000    0.0000  1.0000
      16          4653             0       0.00000    0.0000  1.0000
      17          4653             0       0.00000    0.0000  1.0000
      18          4653             0       0.00000    0.0000  1.0000
      19          4653             0       0.00000    0.0000  1.0000
      20          4653             0       1.41449    0.0000  1.0000
      21          4653             0       0.00000    0.0000  1.0000
      22          4653             0       0.00000    0.0000  1.0000
      23          4653             0       2.82897    0.0000  1.0000
      24          4653             0       2.82897    0.0000  1.0000
      25          4653             0       2.82897    0.0000  1.0000
      26          4653             0       2.00038    0.0000  1.0000
      27          4653             0       2.00038    0.0000  1.0000
      28          4653             0       2.00038    0.0000  1.0000
      29          4653             0       2.00038    0.0000  1.0000
      30          4653             0       2.00038    0.0000  1.0000
      31          4653             0       2.00038    0.0000  1.0000
      32          4653             0       2.00038    0.0000  1.0000
      33          4653             0       2.00038    0.0000  1.0000
      34          4653             0       2.00038    0.0000  1.0000
      35          4653             0       2.82897    0.0000  1.0000
      36          4653             0       2.00038    0.0000  1.0000
      37          4653             0       2.00038    0.0000  1.0000
      38          4653             0       0.00000    0.0000  1.0000
      39          4653             0       0.00000    0.0000  1.0000
      40          4653             0       1.41449    0.0000  1.0000
      41          4653             0       1.41449    0.0000  1.0000
      42          4653             0       1.41449    0.0000  1.0000
      43          4653             0       1.41449    0.0000  1.0000
      44          4653             0       0.00000    0.0000  1.0000
      45          4653             0       0.00000    0.0000  1.0000
      46          4653             0       0.00000    0.0000  1.0000
      47          4653             0       0.00000    0.0000  1.0000
      48          4653             0       0.00000    0.0000  1.0000
      49          4653             0       0.00000    0.0000  1.0000
      50          4653             0       0.00000    0.0000  1.0000
      51          4653             0       0.00000    0.0000  1.0000
      52          4653             0       0.00000    0.0000  1.0000
      53          4653             0       1.41449    0.0000  1.0000
      54          4653             0       0.00000    0.0000  1.0000
      55          4653             0       0.00000    0.0000  1.0000
      56          4653             0       0.00000    0.0000  1.0000
      57          4653             0       0.00000    0.0000  1.0000
      58          4653             0       1.41449    0.0000  1.0000
      59          4653             0       1.41449    0.0000  1.0000
      60          4653             0       1.41449    0.0000  1.0000
      61          4653             0       1.41449    0.0000  1.0000
      62          4653             0       0.00000    0.0000  1.0000
      63          4653             0       0.00000    0.0000  1.0000
      64          4653             0       0.00000    0.0000  1.0000
      65          4653             0       0.00000    0.0000  1.0000
      66          4653             0       0.00000    0.0000  1.0000
      67          4653             0       0.00000    0.0000  1.0000
      68          4653             0       0.00000    0.0000  1.0000
      69          4653             0       0.00000    0.0000  1.0000
      70          4653             0       0.00000    0.0000  1.0000
      71          4653             0       1.41449    0.0000  1.0000
      72          4653             0       0.00000    0.0000  1.0000
      73          4653             0       0.00000    0.0000  1.0000
      74          4653             0       1.41449    0.0000  1.0000
      75          4653             0       1.41449    0.0000  1.0000
      76          4653             0       1.41449    0.0000  1.0000
      77          4653             0       0.00000    0.0000  1.0000
      78          4653             0       0.00000    0.0000  1.0000
      79          4653             0       0.00000    0.0000  1.0000
      80          4653             0       0.00000    0.0000  1.0000
      81          4653             0       0.00000    0.0000  1.0000
      82          4653             0       0.00000    0.0000  1.0000
      83          4653             0       0.00000    0.0000  1.0000
      84          4653             0       0.00000    0.0000  1.0000
      85          4653             0       0.00000    0.0000  1.0000
      86          4653             0       1.41449    0.0000  1.0000
      87          4653             0       0.00000    0.0000  1.0000
      88          4653             0       0.00000    0.0000  1.0000
      89          4653             0       1.41449    0.0000  1.0000
      90          4653             0       1.41449    0.0000  1.0000
      91          4653             0       1.41449    0.0000  1.0000
      92          4653             0       0.00000    0.0000  1.0000
      93          4653             0       0.00000    0.0000  1.0000
      94          4653             0       0.00000    0.0000  1.0000
      95          4653             0       0.00000    0.0000  1.0000
      96          4653             0       0.00000    0.0000  1.0000
      97          4653             0       0.00000    0.0000  1.0000
      98          4653             0       0.00000    0.0000  1.0000
      99          4653             0       0.00000    0.0000  1.0000
     100          4653             0       0.00000    0.0000  1.0000
     101          4653             0       1.41449    0.0000  1.0000
     102          4653             0       0.00000    0.0000  1.0000
     103          4653             0       0.00000    0.0000  1.0000
     104          4653             0       2.00038    0.0000  1.0000
     105          4653             0       2.00038    0.0000  1.0000
     106          4653             0       2.00038    0.0000  1.0000
     107          4653             0       1.41449    0.0000  1.0000
     108          4653             0       1.41449    0.0000  1.0000
     109          4653             0       1.41449    0.0000  1.0000
     110          4653             0       1.41449    0.0000  1.0000
     111          4653             0       1.41449    0.0000  1.0000
     112          4653             0       1.41449    0.0000  1.0000
     113          4653             0       1.41449    0.0000  1.0000
     114          4653             0       1.41449    0.0000  1.0000
     115          4653             0       1.41449    0.0000  1.0000
     116          4653             0       2.00038    0.0000  1.0000
     117          4653             0       1.41449    0.0000  1.0000
     118          4653             0       1.41449    0.0000  1.0000
     119          4653             0       1.41449    0.0000  1.0000
     120          4653             0       1.41449    0.0000  1.0000
     121          4653             0       1.41449    0.0000  1.0000
     122          4653             0       1.41449    0.0000  1.0000
     123          4653             0       1.41449    0.0000  1.0000
     124          4653             0       1.41449    0.0000  1.0000
     125          4653             0       1.41449    0.0000  1.0000
     126          4653             0       1.41449    0.0000  1.0000
     127          4653             0       1.41449    0.0000  1.0000
     128          4653             0       1.41449    0.0000  1.0000
     129          4653             0       1.41449    0.0000  1.0000
     130          4653             0       1.41449    0.0000  1.0000
     131          4653             0       1.41449    0.0000  1.0000
     132          4653             0       1.41449    0.0000  1.0000
     133          4653             0       1.41449    0.0000  1.0000
     134          4653             0       1.41449    0.0000  1.0000
     135          4653             0       1.41449    0.0000  1.0000
     136          4653             0       1.41449    0.0000  1.0000
     137          4653             0       1.41449    0.0000  1.0000
     138          4653             0       1.41449    0.0000  1.0000
     139          4653             0       0.00000    0.0000  1.0000
     140          4653             0       0.00000    0.0000  1.0000
     141          4653             0       0.00000    0.0000  1.0000
     142          4653             0       0.00000    0.0000  1.0000
     143          4653             0       0.00000    0.0000  1.0000
     144          4653             0       0.00000    0.0000  1.0000
     145          4653             0       0.00000    0.0000  1.0000
     146          4653             0       0.00000    0.0000  1.0000
     147          4653             0       0.00000    0.0000  1.0000
     148          4653             0       1.41449    0.0000  1.0000
     149          4653             0       0.00000    0.0000  1.0000
     150          4653             0       0.00000    0.0000  1.0000
     151          4653             0       0.00000    0.0000  1.0000
     152          4653             0       0.00000    0.0000  1.0000
     153          4653             0       0.00000    0.0000  1.0000
     154          4653             0       0.00000    0.0000  1.0000
     155          4653             0       0.00000    0.0000  1.0000
     156          4653             0       0.00000    0.0000  1.0000
     157          4653             0       0.00000    0.0000  1.0000
     158          4653             0       1.41449    0.0000  1.0000
     159          4653             0       0.00000    0.0000  1.0000
     160          4653             0       0.00000    0.0000  1.0000
     161          4653             0       0.00000    0.0000  1.0000
     162          4653             0       0.00000    0.0000  1.0000
     163          4653             0       0.00000    0.0000  1.0000
     164          4653             0       1.41449    0.0000  1.0000
     165          4653             0       0.00000    0.0000  1.0000
     166          4653             0       0.00000    0.0000  1.0000
     167          4653             0       0.00000    0.0000  1.0000
     168          4653             0       0.00000    0.0000  1.0000
     169          4653             0       0.00000    0.0000  1.0000
     170          4653             0       1.41449    0.0000  1.0000
     171          4653             0       0.00000    0.0000  1.0000
     172          4653             0       0.00000    0.0000  1.0000
     173          4653             0       0.00000    0.0000  1.0000
     174          4653             0       0.00000    0.0000  1.0000
     175          4653             0       0.00000    0.0000  1.0000
     176          4653             0       0.00000    0.0000  1.0000
     177          4653             0       0.00000    0.0000  1.0000
     178          4653             0       0.00000    0.0000  1.0000
     179          4653             0       1.41449    0.0000  1.0000
     180          4653             0       1.41449    0.0000  1.0000
     181          4653             0       0.00000    0.0000  1.0000
     182          4653             0       0.00000    0.0000  1.0000
     183          4653             0       2.82897    0.0000  1.0000
     184          4653             0       2.82897    0.0000  1.0000
     185          4653             0       2.82897    0.0000  1.0000
     186          4653             0       2.82897    0.0000  1.0000
     187          4653             0       2.82897    0.0000  1.0000
     188          4653             0       2.82897    0.0000  1.0000
     189          4653             0       2.82897    0.0000  1.0000
     190          4653             0       2.82897    0.0000  1.0000
     191          4653             0       2.82897    0.0000  1.0000
     192          4653             0       2.82897    0.0000  1.0000
     193          4653             0       2.82897    0.0000  1.0000
     194          4653             0       2.82897    0.0000  1.0000
     195          4653             0       2.82897    0.0000  1.0000
     196          4653             0       2.82897    0.0000  1.0000
     197          4653             0       2.82897    0.0000  1.0000
     198          4653             0       2.82897    0.0000  1.0000
     199          4653             0       2.82897    0.0000  1.0000
     200          4653             0       2.82897    0.0000  1.0000
     201          4653             0       2.82897    0.0000  1.0000
     202          4653             0       2.82897    0.0000  1.0000
     203          4653             0       2.00038    0.0000  1.0000
     204          4653             0       2.00038    0.0000  1.0000
     205          4653             0       2.00038    0.0000  1.0000
     206          4653             0       2.00038    0.0000  1.0000
     207          4653             0       2.00038    0.0000  1.0000
     208          4653             0       2.00038    0.0000  1.0000
     209          4653             0       2.00038    0.0000  1.0000
     210          4653             0       2.00038    0.0000  1.0000
     211          4653             0       2.00038    0.0000  1.0000
     212          4653             0       2.82897    0.0000  1.0000
     213          4653             0       2.00038    0.0000  1.0000
     214          4653             0       2.00038    0.0000  1.0000
     215          4653             0       2.00038    0.0000  1.0000
     216          4653             0       2.00038    0.0000  1.0000
     217          4653             0       2.00038    0.0000  1.0000
     218          4653             0       2.00038    0.0000  1.0000
     219          4653             0       2.00038    0.0000  1.0000
     220          4653             0       2.00038    0.0000  1.0000
     221          4653             0       2.00038    0.0000  1.0000
     222          4653             0       2.82897    0.0000  1.0000
     223          4653             0       2.00038    0.0000  1.0000
     224          4653             0       2.00038    0.0000  1.0000
     225          4653             0       2.00038    0.0000  1.0000
     226          4653             0       2.00038    0.0000  1.0000
     227          4653             0       2.00038    0.0000  1.0000
     228          4653             0       2.82897    0.0000  1.0000
     229          4653             0       2.00038    0.0000  1.0000
     230          4653             0       2.00038    0.0000  1.0000
     231          4653             0       2.00038    0.0000  1.0000
     232          4653             0       2.00038    0.0000  1.0000
     233          4653             0       2.00038    0.0000  1.0000
     234          4653             0       2.82897    0.0000  1.0000
     235          4653             0       2.00038    0.0000  1.0000
     236          4653             0       2.00038    0.0000  1.0000
     237          4653             0       2.00038    0.0000  1.0000
     238          4653             0       2.00038    0.0000  1.0000
     239          4653             0       2.00038    0.0000  1.0000
     240          4653             0       2.00038    0.0000  1.0000
     241          4653             0       2.00038    0.0000  1.0000
     242          4653             0       2.00038    0.0000  1.0000
     243          4653             0       2.00038    0.0000  1.0000
     244          4653             0       2.00038    0.0000  1.0000
     245          4653             0       2.82897    0.0000  1.0000
     246          4653             0       2.82897    0.0000  1.0000
     247          4653             0       1.41449    0.0000  1.0000
     248          4653             0       1.41449    0.0000  1.0000
     249          4653             0       1.41449    0.0000  1.0000
     250          4653             0       0.00000    0.0000  1.0000
     251          4653             0       0.00000    0.0000  1.0000
     252          4653             0       0.00000    0.0000  1.0000
     253          4653             0       0.00000    0.0000  1.0000
     254          4653             0       0.00000    0.0000  1.0000
     255          4653             0       0.00000    0.0000  1.0000
     256          4653             0       0.00000    0.0000  1.0000
     257          4653             0       0.00000    0.0000  1.0000
     258          4653             0       0.00000    0.0000  1.0000
     259          4653             0       1.41449    0.0000  1.0000
     260          4653             0       0.00000    0.0000  1.0000
     261          4653             0       0.00000    0.0000  1.0000
     262          4653             0       1.41449    0.0000  1.0000
     263          4653             0       1.41449    0.0000  1.0000
     264          4653             0       1.41449    0.0000  1.0000
     265          4653             0       0.00000    0.0000  1.0000
     266          4653             0       0.00000    0.0000  1.0000
     267          4653             0       0.00000    0.0000  1.0000
     268          4653             0       0.00000    0.0000  1.0000
     269          4653             0       0.00000    0.0000  1.0000
     270          4653             0       0.00000    0.0000  1.0000
     271          4653             0       0.00000    0.0000  1.0000
     272          4653             0       0.00000    0.0000  1.0000
     273          4653             0       0.00000    0.0000  1.0000
     274          4653             0       1.41449    0.0000  1.0000
     275          4653             0       0.00000    0.0000  1.0000
     276          4653             0       0.00000    0.0000  1.0000
     277          4653             0       2.00038    0.0000  1.0000
     278          4653             0       2.00038    0.0000  1.0000
     279          4653             0       2.00038    0.0000  1.0000
     280          4653             0       1.41449    0.0000  1.0000
     281          4653             0       1.41449    0.0000  1.0000
     282          4653             0       1.41449    0.0000  1.0000
     283          4653             0       1.41449    0.0000  1.0000
     284          4653             0       1.41449    0.0000  1.0000
     285          4653             0       1.41449    0.0000  1.0000
     286          4653             0       1.41449    0.0000  1.0000
     287          4653             0       1.41449    0.0000  1.0000
     288          4653             0       1.41449    0.0000  1.0000
     289          4653             0       2.00038    0.0000  1.0000
     290          4653             0       1.41449    0.0000  1.0000
     291          4653             0       1.41449    0.0000  1.0000
     292          4653             0       1.41449    0.0000  1.0000
     293          4653             0       1.41449    0.0000  1.0000
     294          4653             0       1.41449    0.0000  1.0000
     295          4653             0       1.41449    0.0000  1.0000
     296          4653             0       1.41449    0.0000  1.0000
     297          4653             0       1.41449    0.0000  1.0000
     298          4653             0       1.41449    0.0000  1.0000
     299          4653             0       1.41449    0.0000  1.0000
     300          4653             0       1.41449    0.0000  1.0000
     301          4653             0       1.41449    0.0000  1.0000
     302          4653             0       1.41449    0.0000  1.0000
     303          4653             0       1.41449    0.0000  1.0000
     304          4653             0       1.41449    0.0000  1.0000
     305          4653             0       1.41449    0.0000  1.0000
     306          4653             0       1.41449    0.0000  1.0000
     307          4653             0       1.41449    0.0000  1.0000
     308          4653             0       1.41449    0.0000  1.0000
     309          4653             0       1.41449    0.0000  1.0000
     310          4653             0       1.41449    0.0000  1.0000
     311          4653             0       1.41449    0.0000  1.0000
     312          4653             0       0.00000    0.0000  1.0000
     313          4653             0       0.00000    0.0000  1.0000
     314          4653             0       0.00000    0.0000  1.0000
     315          4653             0       0.00000    0.0000  1.0000
     316          4653             0       0.00000    0.0000  1.0000
     317          4653             0       0.00000    0.0000  1.0000
     318          4653             0       0.00000    0.0000  1.0000
     319          4653             0       0.00000    0.0000  1.0000
     320          4653             0       0.00000    0.0000  1.0000
     321          4653             0       1.41449    0.0000  1.0000
     322          4653             0       0.00000    0.0000  1.0000
     323          4653             0       0.00000    0.0000  1.0000
     324          4653             0       0.00000    0.0000  1.0000
     325          4653             0       0.00000    0.0000  1.0000
     326          4653             0       0.00000    0.0000  1.0000
     327          4653             0       0.00000    0.0000  1.0000
     328          4653             0       1.41449    0.0000  1.0000
     329          4653             0       0.00000    0.0000  1.0000
     330          4653             0       0.00000    0.0000  1.0000
     331          4653             0       0.00000    0.0000  1.0000
     332          4653             0       0.00000    0.0000  1.0000
     333          4653             0       0.00000    0.0000  1.0000
     334          4653             0       0.00000    0.0000  1.0000
     335          4653             0       1.41449    0.0000  1.0000
     336          4653             0       0.00000    0.0000  1.0000
     337          4653             0       0.00000    0.0000  1.0000
     338          4653             0       0.00000    0.0000  1.0000
     339          4653             0       0.00000    0.0000  1.0000
     340          4653             0       0.00000    0.0000  1.0000
     341          4653             0       0.00000    0.0000  1.0000
     342          4653             0       0.00000    0.0000  1.0000
     343          4653             0       0.00000    0.0000  1.0000
     344          4653             0       0.00000    0.0000  1.0000
     345          4653             0       0.00000    0.0000  1.0000
     346          4653             0       0.00000    0.0000  1.0000
     347          4653             0       0.00000    0.0000  1.0000
     348          4653             0       0.00000    0.0000  1.0000
     349          4653             0       0.00000    0.0000  1.0000
     350          4653             0       0.00000    0.0000  1.0000
     351          4653             0       1.41449    0.0000  1.0000
     352          4653             0       1.41449    0.0000  1.0000
     353          4653             0       1.41449    0.0000  1.0000
     354          4653             0       0.00000    0.0000  1.0000
     355          4653             0       1.41449    0.0000  1.0000
     356          4653             0       1.41449    0.0000  1.0000
     357          4653             0       1.41449    0.0000  1.0000
     358          4653             0       0.00000    0.0000  1.0000
     359          4653             0       0.00000    0.0000  1.0000
     360          4653             0       0.00000    0.0000  1.0000
     361          4653             0       0.00000    0.0000  1.0000
     362          4653             0       0.00000    0.0000  1.0000
     363          4653             0       0.00000    0.0000  1.0000
     364          4653             0       0.00000    0.0000  1.0000
     365          4653             0       0.00000    0.0000  1.0000
     366          4653             0       0.00000    0.0000  1.0000
     367          4653             0       1.41449    0.0000  1.0000
     368          4653             0       0.00000    0.0000  1.0000
     369          4653             0       0.00000    0.0000  1.0000
     370          4653             0       1.41449    0.0000  1.0000
     371          4653             0       1.41449    0.0000  1.0000
     372          4653             0       1.41449    0.0000  1.0000
     373          4653             0       0.00000    0.0000  1.0000
     374          4653             0       0.00000    0.0000  1.0000
     375          4653             0       0.00000    0.0000  1.0000
     376          4653             0       0.00000    0.0000  1.0000
     377          4653             0       0.00000    0.0000  1.0000
     378          4653             0       0.00000    0.0000  1.0000
     379          4653             0       0.00000    0.0000  1.0000
     380          4653             0       0.00000    0.0000  1.0000
     381          4653             0       0.00000    0.0000  1.0000
     382          4653             0       1.41449    0.0000  1.0000
     383          4653             0       0.00000    0.0000  1.0000
     384          4653             0       0.00000    0.0000  1.0000
     385          4653             0       2.00038    0.0000  1.0000
     386          4653             0       2.00038    0.0000  1.0000
     387          4653             0       2.00038    0.0000  1.0000
     388          4653             0       1.41449    0.0000  1.0000
     389          4653             0       1.41449    0.0000  1.0000
     390          4653             0       1.41449    0.0000  1.0000
     391          4653             0       1.41449    0.0000  1.0000
     392          4653             0       1.41449    0.0000  1.0000
     393          4653             0       1.41449    0.0000  1.0000
     394          4653             0       1.41449    0.0000  1.0000
     395          4653             0       1.41449    0.0000  1.0000
     396          4653             0       1.41449    0.0000  1.0000
     397          4653             0       2.00038    0.0000  1.0000
     398          4653             0       1.41449    0.0000  1.0000
     399          4653             0       1.41449    0.0000  1.0000
     400          4653             0       1.41449    0.0000  1.0000
     401          4653             0       1.41449    0.0000  1.0000
     402          4653             0       1.41449    0.0000  1.0000
     403          4653             0       1.41449    0.0000  1.0000
     404          4653             0       1.41449    0.0000  1.0000
     405          4653             0       1.41449    0.0000  1.0000
     406          4653             0       1.41449    0.0000  1.0000
     407          4653             0       1.41449    0.0000  1.0000
     408          4653             0       1.41449    0.0000  1.0000
     409          4653             0       1.41449    0.0000  1.0000
     410          4653             0       1.41449    0.0000  1.0000
     411          4653             0       1.41449    0.0000  1.0000
     412          4653             0       1.41449    0.0000  1.0000
     413          4653             0       1.41449    0.0000  1.0000
     414          4653             0       1.41449    0.0000  1.0000
     415          4653             0       1.41449    0.0000  1.0000
     416          4653             0       1.41449    0.0000  1.0000
     417          4653             0       1.41449    0.0000  1.0000
     418          4653             0       1.41449    0.0000  1.0000
     419          4653             0       1.41449    0.0000  1.0000
     420          4653             0       0.00000    0.0000  1.0000
     421          4653             0       0.00000    0.0000  1.0000
     422          4653             0       0.00000    0.0000  1.0000
     423          4653             0       0.00000    0.0000  1.0000
     424          4653             0       0.00000    0.0000  1.0000
     425          4653             0       0.00000    0.0000  1.0000
     426          4653             0       0.00000    0.0000  1.0000
     427          4653             0       0.00000    0.0000  1.0000
     428          4653             0       0.00000    0.0000  1.0000
     429          4653             0       1.41449    0.0000  1.0000
     430          4653             0       0.00000    0.0000  1.0000
     431          4653             0       0.00000    0.0000  1.0000
     432          4653             0       0.00000    0.0000  1.0000
     433          4653             0       0.00000    0.0000  1.0000
     434          4653             0       0.00000    0.0000  1.0000
     435          4653             0       0.00000    0.0000  1.0000
     436          4653             0       1.41449    0.0000  1.0000
     437          4653             0       0.00000    0.0000  1.0000
     438          4653             0       0.00000    0.0000  1.0000
     439          4653             0       0.00000    0.0000  1.0000
     440          4653             0       0.00000    0.0000  1.0000
     441          4653             0       0.00000    0.0000  1.0000
     442          4653             0       0.00000    0.0000  1.0000
     443          4653             0       1.41449    0.0000  1.0000
     444          4653             0       0.00000    0.0000  1.0000
     445          4653             0       0.00000    0.0000  1.0000
     446          4653             0       0.00000    0.0000  1.0000
     447          4653             0       0.00000    0.0000  1.0000
     448          4653             0       0.00000    0.0000  1.0000
     449          4653             0       0.00000    0.0000  1.0000
     450          4653             0       0.00000    0.0000  1.0000
     451          4653             0       0.00000    0.0000  1.0000
     452          4653             0       0.00000    0.0000  1.0000
     453          4653             0       0.00000    0.0000  1.0000
     454          4653             0       0.00000    0.0000  1.0000
     455          4653             0       0.00000    0.0000  1.0000
     456          4653             0       1.41449    0.0000  1.0000
     457          4653             0       1.41449    0.0000  1.0000
     458          4653             0       1.41449    0.0000  1.0000
     459          4653             0       0.00000    0.0000  1.0000
     460          4653             0       0.00000    0.0000  1.0000
     461          4653             0       1.41449    0.0000  1.0000
     462          4653             0       1.41449    0.0000  1.0000
     463          4653             0       1.41449    0.0000  1.0000
     464          4653             0       1.41449    0.0000  1.0000
     465          4653             0       1.41449    0.0000  1.0000
     466          4653             0       1.41449    0.0000  1.0000
     467          4653             0       1.41449    0.0000  1.0000
     468          4653             0       1.41449    0.0000  1.0000
     469          4653             0       1.41449    0.0000  1.0000
     470          4653             0       1.41449    0.0000  1.0000
     471          4653             0       1.41449    0.0000  1.0000
     472          4653             0       1.41449    0.0000  1.0000
     473          4653             0       1.41449    0.0000  1.0000
     474          4653             0       1.41449    0.0000  1.0000
     475          4653             0       1.41449    0.0000  1.0000
     476          4653             0       1.41449    0.0000  1.0000
     477          4653             0       1.41449    0.0000  1.0000
     478          4653             0       1.41449    0.0000  1.0000
     479          4653             0       1.41449    0.0000  1.0000
     480          4653             0       1.41449    0.0000  1.0000
     481          4653             0       0.00000    0.0000  1.0000
     482          4653             0       0.00000    0.0000  1.0000
     483          4653             0       0.00000    0.0000  1.0000
     484          4653             0       0.00000    0.0000  1.0000
     485          4653             0       0.00000    0.0000  1.0000
     486          4653             0       0.00000    0.0000  1.0000
     487          4653             0       0.00000    0.0000  1.0000
     488          4653             0       0.00000    0.0000  1.0000
     489          4653             0       0.00000    0.0000  1.0000
     490          4653             0       1.41449    0.0000  1.0000
     491          4653             0       0.00000    0.0000  1.0000
     492          4653             0       0.00000    0.0000  1.0000
     493          4653             0       0.00000    0.0000  1.0000
     494          4653             0       0.00000    0.0000  1.0000
     495          4653             0       0.00000    0.0000  1.0000
     496          4653             0       0.00000    0.0000  1.0000
     497          4653             0       1.41449    0.0000  1.0000
     498          4653             0       0.00000    0.0000  1.0000
     499          4653             0       0.00000    0.0000  1.0000
     500          4653             0       0.00000    0.0000  1.0000
     501          4653             0       0.00000    0.0000  1.0000
     502          4653             0       0.00000    0.0000  1.0000
     503          4653             0       0.00000    0.0000  1.0000
     504          4653             0       1.41449    0.0000  1.0000
     505          4653             0       0.00000    0.0000  1.0000
     506          4653             0       0.00000    0.0000  1.0000
     507          4653             0       0.00000    0.0000  1.0000
     508          4653             0       0.00000    0.0000  1.0000
     509          4653             0       0.00000    0.0000  1.0000
     510          4653             0       0.00000    0.0000  1.0000
     511          4653             0       0.00000    0.0000  1.0000
     512          4653             0       0.00000    0.0000  1.0000
     513          4653             0       0.00000    0.0000  1.0000
     514          4653             0       0.00000    0.0000  1.0000
     515          4653             0       0.00000    0.0000  1.0000
     516          4653             0       0.00000    0.0000  1.0000
     517          4653             0       1.41449    0.0000  1.0000
     518          4653             0       1.41449    0.0000  1.0000
     519          4653             0       1.41449    0.0000  1.0000
     520          4653             0       0.00000    0.0000  1.0000
     521          4653             0       0.00000    0.0000  1.0000
     522          4653             0       0.00000    0.0000  1.0000
     523          4653             0       0.00000    0.0000  1.0000
     524          4653             0       1.41449    0.0000  1.0000
     525          4653             0       1.41449    0.0000  1.0000
     526          4653             0       1.41449    0.0000  1.0000
     527          4653             0       1.41449    0.0000  1.0000
     528          4653             0       1.41449    0.0000  1.0000
     529          4653             0       1.41449    0.0000  1.0000
     530          4653             0       1.41449    0.0000  1.0000
     531          4653             0       1.41449    0.0000  1.0000
     532          4653             0       1.41449    0.0000  1.0000
     533          4653             0       1.41449    0.0000  1.0000
     534          4653             0       1.41449    0.0000  1.0000
     535          4653             0       1.41449    0.0000  1.0000
     536          4653             0       1.41449    0.0000  1.0000
     537          4653             0       1.41449    0.0000  1.0000
     538          4653             0       1.41449    0.0000  1.0000
     539          4653             0       1.41449    0.0000  1.0000
     540          4653             0       1.41449    0.0000  1.0000
     541          4653             0       1.41449    0.0000  1.0000
     542          4653             0       1.41449    0.0000  1.0000
     543          4653             0       1.41449    0.0000  1.0000
     544          4653             0       0.00000    0.0000  1.0000
     545          4653             0       0.00000    0.0000  1.0000
     546          4653             0       0.00000    0.0000  1.0000
     547          4653             0       0.00000    0.0000  1.0000
     548          4653             0       0.00000    0.0000  1.0000
     549          4653             0       0.00000    0.0000  1.0000
     550          4653             0       0.00000    0.0000  1.0000
     551          4653             0       0.00000    0.0000  1.0000
     552          4653             0       0.00000    0.0000  1.0000
     553          4653             0       1.41449    0.0000  1.0000
     554          4653             0       0.00000    0.0000  1.0000
     555          4653             0       0.00000    0.0000  1.0000
     556          4653             0       0.00000    0.0000  1.0000
     557          4653             0       0.00000    0.0000  1.0000
     558          4653             0       0.00000    0.0000  1.0000
     559          4653             0       0.00000    0.0000  1.0000
     560          4653             0       1.41449    0.0000  1.0000
     561          4653             0       0.00000    0.0000  1.0000
     562          4653             0       0.00000    0.0000  1.0000
     563          4653             0       0.00000    0.0000  1.0000
     564          4653             0       0.00000    0.0000  1.0000
     565          4653             0       0.00000    0.0000  1.0000
     566          4653             0       0.00000    0.0000  1.0000
     567          4653             0       1.41449    0.0000  1.0000
     568          4653             0       0.00000    0.0000  1.0000
     569          4653             0       0.00000    0.0000  1.0000
     570          4653             0       0.00000    0.0000  1.0000
     571          4653             0       0.00000    0.0000  1.0000
     572          4653             0       0.00000    0.0000  1.0000
     573          4653             0       0.00000    0.0000  1.0000
     574          4653             0       0.00000    0.0000  1.0000
     575          4653             0       0.00000    0.0000  1.0000
     576          4653             0       0.00000    0.0000  1.0000
     577          4653             0       0.00000    0.0000  1.0000
     578          4653             0       0.00000    0.0000  1.0000
     579          4653             0       0.00000    0.0000  1.0000
     580          4653             0       0.00000    0.0000  1.0000
     581          4653             0       0.00000    0.0000  1.0000
     582          4653             0       0.00000    0.0000  1.0000
     583          4653             0       1.41449    0.0000  1.0000
     584          4653             0       1.41449    0.0000  1.0000
     585          4653             0       1.41449    0.0000  1.0000
     586          4653             0       0.00000    0.0000  1.0000
     587          4653             0       2.00038    0.0000  1.0000
     588          4653             0       2.00038    0.0000  1.0000
     589          4653             0       2.00038    0.0000  1.0000
     590          4653             0       2.00038    0.0000  1.0000
     591          4653             0       2.00038    0.0000  1.0000
     592          4653             0       2.00038    0.0000  1.0000
     593          4653             0       2.00038    0.0000  1.0000
     594          4653             0       2.00038    0.0000  1.0000
     595          4653             0       2.00038    0.0000  1.0000
     596          4653             0       2.00038    0.0000  1.0000
     597          4653             0       2.00038    0.0000  1.0000
     598          4653             0       2.00038    0.0000  1.0000
     599          4653             0       2.00038    0.0000  1.0000
     600          4653             0       2.00038    0.0000  1.0000
     601          4653             0       2.00038    0.0000  1.0000
     602          4653             0       2.00038    0.0000  1.0000
     603          4653             0       2.00038    0.0000  1.0000
     604          4653             0       2.00038    0.0000  1.0000
     605          4653             0       2.00038    0.0000  1.0000
     606          4653             0       2.00038    0.0000  1.0000
     607          4653             0       1.41449    0.0000  1.0000
     608          4653             0       1.41449    0.0000  1.0000
     609          4653             0       1.41449    0.0000  1.0000
     610          4653             0       1.41449    0.0000  1.0000
     611          4653             0       1.41449    0.0000  1.0000
     612          4653             0       1.41449    0.0000  1.0000
     613          4653             0       1.41449    0.0000  1.0000
     614          4653             0       1.41449    0.0000  1.0000
     615          4653             0       1.41449    0.0000  1.0000
     616          4653             0       2.00038    0.0000  1.0000
     617          4653             0       1.41449    0.0000  1.0000
     618          4653             0       1.41449    0.0000  1.0000
     619          4653             0       1.41449    0.0000  1.0000
     620          4653             0       1.41449    0.0000  1.0000
     621          4653             0       1.41449    0.0000  1.0000
     622          4653             0       1.41449    0.0000  1.0000
     623          4653             0       2.00038    0.0000  1.0000
     624          4653             0       1.41449    0.0000  1.0000
     625          4653             0       1.41449    0.0000  1.0000
     626          4653             0       1.41449    0.0000  1.0000
     627          4653             0       1.41449    0.0000  1.0000
     628          4653             0       1.41449    0.0000  1.0000
     629          4653             0       1.41449    0.0000  1.0000
     630          4653             0       2.00038    0.0000  1.0000
     631          4653             0       1.41449    0.0000  1.0000
     632          4653             0       1.41449    0.0000  1.0000
     633          4653             0       1.41449    0.0000  1.0000
     634          4653             0       1.41449    0.0000  1.0000
     635          4653             0       1.41449    0.0000  1.0000
     636          4653             0       1.41449    0.0000  1.0000
     637          4653             0       1.41449    0.0000  1.0000
     638          4653             0       1.41449    0.0000  1.0000
     639          4653             0       1.41449    0.0000  1.0000
     640          4653             0       1.41449    0.0000  1.0000
     641          4653             0       1.41449    0.0000  1.0000
     642          4653             0       1.41449    0.0000  1.0000
     643          4653             0       2.00038    0.0000  1.0000
     644          4653             0       2.00038    0.0000  1.0000
     645          4653             0       2.00038    0.0000  1.0000
     646          4653             0       1.41449    0.0000  1.0000
     647          4653             0       1.41449    0.0000  1.0000
     648          4653             0       1.41449    0.0000  1.0000
     649          4653             0       1.41449    0.0000  1.0000
     650          4653             0       1.41449    0.0000  1.0000
     651          4653             0       1.41449    0.0000  1.0000
     652          4653             0       1.41449    0.0000  1.0000
     653          4653             0       1.41449    0.0000  1.0000
     654          4653             0       1.41449    0.0000  1.0000
     655          4653             0       1.41449    0.0000  1.0000
     656          4653             0       1.41449    0.0000  1.0000
     657          4653             0       1.41449    0.0000  1.0000
     658          4653             0       1.41449    0.0000  1.0000
     659          4653             0       1.41449    0.0000  1.0000
     660          4653             0       1.41449    0.0000  1.0000
     661          4653             0       1.41449    0.0000  1.0000
     662          4653             0       1.41449    0.0000  1.0000
     663          4653             0       1.41449    0.0000  1.0000
     664          4653             0       1.41449    0.0000  1.0000
     665          4653             0       1.41449    0.0000  1.0000
     666          4653             0       1.41449    0.0000  1.0000
     667          4653             0       1.41449    0.0000  1.0000
     668          4653             0       1.41449    0.0000  1.0000
     669          4653             0       1.41449    0.0000  1.0000
     670          4653             0       1.41449    0.0000  1.0000
     671          4653             0       1.41449    0.0000  1.0000
     672          4653             0       1.41449    0.0000  1.0000
     673          4653             0       1.41449    0.0000  1.0000
     674          4653             0       1.41449    0.0000  1.0000
     675          4653             0       1.41449    0.0000  1.0000
     676          4653             0       1.41449    0.0000  1.0000
     677          4653             0       1.41449    0.0000  1.0000
     678          4653             0       1.41449    0.0000  1.0000
     679          4653             0       1.41449    0.0000  1.0000
     680          4653             0       1.41449    0.0000  1.0000
     681          4653             0       1.41449    0.0000  1.0000
     682          4653             0       1.41449    0.0000  1.0000
     683          4653             0       0.00000    0.0000  1.0000
     684          4653             0       0.00000    0.0000  1.0000
     685          4653             0       0.00000    0.0000  1.0000
     686          4653             0       0.00000    0.0000  1.0000
     687          4653             0       0.00000    0.0000  1.0000
     688          4653             0       1.41449    0.0000  1.0000
     689          4653             0       0.00000    0.0000  1.0000
     690          4653             0       0.00000    0.0000  1.0000
     691          4653             0       0.00000    0.0000  1.0000
     692          4653             0       0.00000    0.0000  1.0000
     693          4653             0       0.00000    0.0000  1.0000
     694          4653             0       0.00000    0.0000  1.0000
     695          4653             0       0.00000    0.0000  1.0000
     696          4653             0       0.00000    0.0000  1.0000
     697          4653             0       0.00000    0.0000  1.0000
     698          4653             0       0.00000    0.0000  1.0000
     699          4653             0       0.00000    0.0000  1.0000
     700          4653             0       0.00000    0.0000  1.0000
     701          4653             0       0.00000    0.0000  1.0000
     702          4653             0       0.00000    0.0000  1.0000
     703          4653             0       0.00000    0.0000  1.0000
     704          4653             0       1.41449    0.0000  1.0000
     705          4653             0       0.00000    0.0000  1.0000
     706          4653             0       0.00000    0.0000  1.0000
     707          4653             0       0.00000    0.0000  1.0000
     708          4653             0       0.00000    0.0000  1.0000
     709          4653             0       0.00000    0.0000  1.0000
     710          4653             0       0.00000    0.0000  1.0000
     711          4653             0       1.41449    0.0000  1.0000
     712          4653             0       1.41449    0.0000  1.0000
     713          4653             0       1.41449    0.0000  1.0000
     714          4653             0       1.41449    0.0000  1.0000
     715          4653             0       0.00000    0.0000  1.0000
     716          4653             0       0.00000    0.0000  1.0000
     717          4653             0       0.00000    0.0000  1.0000
     718          4653             0       0.00000    0.0000  1.0000
     719          4653             0       1.41449    0.0000  1.0000
     720          4653             0       0.00000    0.0000  1.0000
     721          4653             0       0.00000    0.0000  1.0000
     722          4653             0       0.00000    0.0000  1.0000
     723          4653             0       0.00000    0.0000  1.0000
     724          4653             0       1.41449    0.0000  1.0000
     725          4653             0       0.00000    0.0000  1.0000
     726          4653             0       0.00000    0.0000  1.0000
     727          4653             0       0.00000    0.0000  1.0000
     728          4653             0       0.00000    0.0000  1.0000
     729          4653             0       1.41449    0.0000  1.0000
     730          4653             0       0.00000    0.0000  1.0000
     731          4653             0       0.00000    0.0000  1.0000
     732          4653             0       0.00000    0.0000  1.0000
     733          4653             0       2.82897    0.0000  1.0000
     734          4653             0       2.82897    0.0000  1.0000
     735          4653             0       2.82897    0.0000  1.0000
     736          4653             0       2.82897    0.0000  1.0000
     737          4653             0       2.82897    0.0000  1.0000
     738          4653             0       2.82897    0.0000  1.0000
     739          4653             0       2.82897    0.0000  1.0000
     740          4653             0       2.82897    0.0000  1.0000
     741          4653             0       2.82897    0.0000  1.0000
     742          4653             0       2.82897    0.0000  1.0000
     743          4653             0       2.82897    0.0000  1.0000
     744          4653             0       2.82897    0.0000  1.0000
     745          4653             0       2.82897    0.0000  1.0000
     746          4653             0       2.82897    0.0000  1.0000
     747          4653             0       2.82897    0.0000  1.0000
     748          4653             0       2.82897    0.0000  1.0000
     749          4653             0       2.82897    0.0000  1.0000
     750          4653             0       2.82897    0.0000  1.0000
     751          4653             0       2.82897    0.0000  1.0000
     752          4653             0       2.82897    0.0000  1.0000
     753          4653             0       2.82897    0.0000  1.0000
     754          4653             0       2.82897    0.0000  1.0000
     755          4653             0       2.82897    0.0000  1.0000
     756          4653             0       2.82897    0.0000  1.0000
     757          4653             0       2.82897    0.0000  1.0000
     758          4653             0       2.82897    0.0000  1.0000
     759          4653             0       2.82897    0.0000  1.0000
     760          4653             0       2.82897    0.0000  1.0000
     761          4653             0       2.82897    0.0000  1.0000
     762          4653             0       2.82897    0.0000  1.0000
     763          4653             0       2.82897    0.0000  1.0000
     764          4653             0       2.82897    0.0000  1.0000
     765          4653             0       2.82897    0.0000  1.0000
     766          4653             0       2.82897    0.0000  1.0000
     767          4653             0       2.82897    0.0000  1.0000
     768          4653             0       2.82897    0.0000  1.0000
     769          4653             0       2.00038    0.0000  1.0000
     770          4653             0       2.00038    0.0000  1.0000
     771          4653             0       2.00038    0.0000  1.0000
     772          4653             0       2.00038    0.0000  1.0000
     773          4653             0       2.00038    0.0000  1.0000
     774          4653             0       2.82897    0.0000  1.0000
     775          4653             0       2.00038    0.0000  1.0000
     776          4653             0       2.00038    0.0000  1.0000
     777          4653             0       2.00038    0.0000  1.0000
     778          4653             0       2.00038    0.0000  1.0000
     779          4653             0       2.00038    0.0000  1.0000
     780          4653             0       2.82897    0.0000  1.0000
     781          4653             0       2.00038    0.0000  1.0000
     782          4653             0       2.00038    0.0000  1.0000
     783          4653             0       2.00038    0.0000  1.0000
     784          4653             0       2.00038    0.0000  1.0000
     785          4653             0       2.00038    0.0000  1.0000
     786          4653             0       2.82897    0.0000  1.0000
     787          4653             0       2.00038    0.0000  1.0000
     788          4653             0       2.00038    0.0000  1.0000
     789          4653             0       2.00038    0.0000  1.0000
     790          4653             0       2.00038    0.0000  1.0000
     791          4653             0       2.00038    0.0000  1.0000
     792          4653             0       2.00038    0.0000  1.0000
     793          4653             0       2.82897    0.0000  1.0000
     794          4653             0       2.82897    0.0000  1.0000
     795          4653             0       2.00038    0.0000  1.0000
     796          4653             0       2.00038    0.0000  1.0000
     797          4653             0       2.00038    0.0000  1.0000
     798          4653             0       2.82897    0.0000  1.0000
     799          4653             0       2.00038    0.0000  1.0000
     800          4653             0       2.00038    0.0000  1.0000
     801          4653             0       2.00038    0.0000  1.0000
     802          4653             0       2.82897    0.0000  1.0000
     803          4653             0       2.00038    0.0000  1.0000
     804          4653             0       2.00038    0.0000  1.0000
     805          4653             0       2.00038    0.0000  1.0000
     806          4653             0       2.82897    0.0000  1.0000
     807          4653             0       2.00038    0.0000  1.0000
     808          4653             0       2.00038    0.0000  1.0000
     809          4653             0       2.00038    0.0000  1.0000
     810          4653             0       2.00038    0.0000  1.0000
     811          4653             0       2.00038    0.0000  1.0000
     812          4653             0       2.00038    0.0000  1.0000
     813          4653             0       1.41449    0.0000  1.0000
     814          4653             0       1.41449    0.0000  1.0000
     815          4653             0       1.41449    0.0000  1.0000
     816          4653             0       1.41449    0.0000  1.0000
     817          4653             0       1.41449    0.0000  1.0000
     818          4653             0       1.41449    0.0000  1.0000
     819          4653             0       1.41449    0.0000  1.0000
     820          4653             0       1.41449    0.0000  1.0000
     821          4653             0       1.41449    0.0000  1.0000
     822          4653             0       1.41449    0.0000  1.0000
     823          4653             0       1.41449    0.0000  1.0000
     824          4653             0       1.41449    0.0000  1.0000
     825          4653             0       1.41449    0.0000  1.0000
     826          4653             0       1.41449    0.0000  1.0000
     827          4653             0       1.41449    0.0000  1.0000
     828          4653             0       1.41449    0.0000  1.0000
     829          4653             0       1.41449    0.0000  1.0000
     830          4653             0       1.41449    0.0000  1.0000
     831          4653             0       1.41449    0.0000  1.0000
     832          4653             0       1.41449    0.0000  1.0000
     833          4653             0       0.00000    0.0000  1.0000
     834          4653             0       0.00000    0.0000  1.0000
     835          4653             0       0.00000    0.0000  1.0000
     836          4653             0       0.00000    0.0000  1.0000
     837          4653             0       0.00000    0.0000  1.0000
     838          4653             0       0.00000    0.0000  1.0000
     839          4653             0       0.00000    0.0000  1.0000
     840          4653             0       0.00000    0.0000  1.0000
     841          4653             0       0.00000    0.0000  1.0000
     842          4653             0       1.41449    0.0000  1.0000
     843          4653             0       0.00000    0.0000  1.0000
     844          4653             0       0.00000    0.0000  1.0000
     845          4653             0       0.00000    0.0000  1.0000
     846          4653             0       0.00000    0.0000  1.0000
     847          4653             0       0.00000    0.0000  1.0000
     848          4653             0       0.00000    0.0000  1.0000
     849          4653             0       1.41449    0.0000  1.0000
     850          4653             0       0.00000    0.0000  1.0000
     851          4653             0       0.00000    0.0000  1.0000
     852          4653             0       0.00000    0.0000  1.0000
     853          4653             0       0.00000    0.0000  1.0000
     854          4653             0       0.00000    0.0000  1.0000
     855          4653             0       0.00000    0.0000  1.0000
     856          4653             0       1.41449    0.0000  1.0000
     857          4653             0       0.00000    0.0000  1.0000
     858          4653             0       0.00000    0.0000  1.0000
     859          4653             0       0.00000    0.0000  1.0000
     860          4653             0       0.00000    0.0000  1.0000
     861          4653             0       0.00000    0.0000  1.0000
     862          4653             0       0.00000    0.0000  1.0000
     863          4653             0       0.00000    0.0000  1.0000
     864          4653             0       0.00000    0.0000  1.0000
     865          4653             0       0.00000    0.0000  1.0000
     866          4653             0       0.00000    0.0000  1.0000
     867          4653             0       0.00000    0.0000  1.0000
     868          4653             0       0.00000    0.0000  1.0000
     869          4653             0       1.41449    0.0000  1.0000
     870          4653             0       1.41449    0.0000  1.0000
     871          4653             0       1.41449    0.0000  1.0000
     872          4653             0       0.00000    0.0000  1.0000
     873          4653             0       0.00000    0.0000  1.0000
     874          4653             0       1.41449    0.0000  1.0000
     875          4653             0       1.41449    0.0000  1.0000
     876          4653             0       1.41449    0.0000  1.0000
     877          4653             0       1.41449    0.0000  1.0000
     878          4653             0       1.41449    0.0000  1.0000
     879          4653             0       1.41449    0.0000  1.0000
     880          4653             0       1.41449    0.0000  1.0000
     881          4653             0       1.41449    0.0000  1.0000
     882          4653             0       1.41449    0.0000  1.0000
     883          4653             0       1.41449    0.0000  1.0000
     884          4653             0       1.41449    0.0000  1.0000
     885          4653             0       1.41449    0.0000  1.0000
     886          4653             0       1.41449    0.0000  1.0000
     887          4653             0       1.41449    0.0000  1.0000
     888          4653             0       1.41449    0.0000  1.0000
     889          4653             0       1.41449    0.0000  1.0000
     890          4653             0       1.41449    0.0000  1.0000
     891          4653             0       1.41449    0.0000  1.0000
     892          4653             0       1.41449    0.0000  1.0000
     893          4653             0       1.41449    0.0000  1.0000
     894          4653             0       0.00000    0.0000  1.0000
     895          4653             0       0.00000    0.0000  1.0000
     896          4653             0       0.00000    0.0000  1.0000
     897          4653             0       0.00000    0.0000  1.0000
     898          4653             0       0.00000    0.0000  1.0000
     899          4653             0       0.00000    0.0000  1.0000
     900          4653             0       0.00000    0.0000  1.0000
     901          4653             0       0.00000    0.0000  1.0000
     902          4653             0       0.00000    0.0000  1.0000
     903          4653             0       1.41449    0.0000  1.0000
     904          4653             0       0.00000    0.0000  1.0000
     905          4653             0       0.00000    0.0000  1.0000
     906          4653             0       0.00000    0.0000  1.0000
     907          4653             0       0.00000    0.0000  1.0000
     908          4653             0       0.00000    0.0000  1.0000
     909          4653             0       0.00000    0.0000  1.0000
     910          4653             0       1.41449    0.0000  1.0000
     911          4653             0       0.00000    0.0000  1.0000
     912          4653             0       0.00000    0.0000  1.0000
     913          4653             0       0.00000    0.0000  1.0000
     914          4653             0       0.00000    0.0000  1.0000
     915          4653             0       0.00000    0.0000  1.0000
     916          4653             0       0.00000    0.0000  1.0000
     917          4653             0       1.41449    0.0000  1.0000
     918          4653             0       0.00000    0.0000  1.0000
     919          4653             0       0.00000    0.0000  1.0000
     920          4653             0       0.00000    0.0000  1.0000
     921          4653             0       0.00000    0.0000  1.0000
     922          4653             0       0.00000    0.0000  1.0000
     923          4653             0       0.00000    0.0000  1.0000
     924          4653             0       0.00000    0.0000  1.0000
     925          4653             0       0.00000    0.0000  1.0000
     926          4653             0       0.00000    0.0000  1.0000
     927          4653             0       0.00000    0.0000  1.0000
     928          4653             0       0.00000    0.0000  1.0000
     929          4653             0       0.00000    0.0000  1.0000
     930          4653             0       1.41449    0.0000  1.0000
     931          4653             0       1.41449    0.0000  1.0000
     932          4653             0       1.41449    0.0000  1.0000
     933          4653             0       0.00000    0.0000  1.0000
     934          4653             0       0.00000    0.0000  1.0000
     935          4653             0       2.00038    0.0000  1.0000
     936          4653             0       2.00038    0.0000  1.0000
     937          4653             0       2.00038    0.0000  1.0000
     938          4653             0       2.00038    0.0000  1.0000
     939          4653             0       2.00038    0.0000  1.0000
     940          4653             0       2.00038    0.0000  1.0000
     941          4653             0       2.00038    0.0000  1.0000
     942          4653             0       2.00038    0.0000  1.0000
     943          4653             0       2.00038    0.0000  1.0000
     944          4653             0       2.00038    0.0000  1.0000
     945          4653             0       2.00038    0.0000  1.0000
     946          4653             0       2.00038    0.0000  1.0000
     947          4653             0       2.00038    0.0000  1.0000
     948          4653             0       2.00038    0.0000  1.0000
     949          4653             0       2.00038    0.0000  1.0000
     950          4653             0       2.00038    0.0000  1.0000
     951          4653             0       2.00038    0.0000  1.0000
     952          4653             0       2.00038    0.0000  1.0000
     953          4653             0       2.00038    0.0000  1.0000
     954          4653             0       2.00038    0.0000  1.0000
     955          4653             0       1.41449    0.0000  1.0000
     956          4653             0       1.41449    0.0000  1.0000
     957          4653             0       1.41449    0.0000  1.0000
     958          4653             0       1.41449    0.0000  1.0000
     959          4653             0       1.41449    0.0000  1.0000
     960          4653             0       1.41449    0.0000  1.0000
     961          4653             0       1.41449    0.0000  1.0000
     962          4653             0       1.41449    0.0000  1.0000
     963          4653             0       1.41449    0.0000  1.0000
     964          4653             0       2.00038    0.0000  1.0000
     965          4653             0       1.41449    0.0000  1.0000
     966          4653             0       1.41449    0.0000  1.0000
     967          4653             0       1.41449    0.0000  1.0000
     968          4653             0       1.41449    0.0000  1.0000
     969          4653             0       1.41449    0.0000  1.0000
     970          4653             0       1.41449    0.0000  1.0000
     971          4653             0       2.00038    0.0000  1.0000
     972          4653             0       1.41449    0.0000  1.0000
     973          4653             0       1.41449    0.0000  1.0000
     974          4653             0       1.41449    0.0000  1.0000
     975          4653             0       1.41449    0.0000  1.0000
     976          4653             0       1.41449    0.0000  1.0000
     977          4653             0       1.41449    0.0000  1.0000
     978          4653             0       2.00038    0.0000  1.0000
     979          4653             0       1.41449    0.0000  1.0000
     980          4653             0       1.41449    0.0000  1.0000
     981          4653             0       1.41449    0.0000  1.0000
     982          4653             0       1.41449    0.0000  1.0000
     983          4653             0       1.41449    0.0000  1.0000
     984          4653             0       1.41449    0.0000  1.0000
     985          4653             0       1.41449    0.0000  1.0000
     986          4653             0       1.41449    0.0000  1.0000
     987          4653             0       1.41449    0.0000  1.0000
     988          4653             0       1.41449    0.0000  1.0000
     989          4653             0       1.41449    0.0000  1.0000
     990          4653             0       1.41449    0.0000  1.0000
     991          4653             0       2.00038    0.0000  1.0000
     992          4653             0       2.00038    0.0000  1.0000
     993          4653             0       2.00038    0.0000  1.0000
     994          4653             0       1.41449    0.0000  1.0000
     995          4653             0       1.41449    0.0000  1.0000
     996          4653             0       1.41449    0.0000  1.0000
     997          4653             0       1.41449    0.0000  1.0000
     998          4653             0       1.41449    0.0000  1.0000
     999          4653             0       1.41449    0.0000  1.0000
    1000          4653             0       1.41449    0.0000  1.0000
    1001          4653             0       1.41449    0.0000  1.0000
    1002          4653             0       1.41449    0.0000  1.0000
    1003          4653             0       1.41449    0.0000  1.0000
    1004          4653             0       1.41449    0.0000  1.0000
    1005          4653             0       1.41449    0.0000  1.0000
    1006          4653             0       1.41449    0.0000  1.0000
    1007          4653             0       1.41449    0.0000  1.0000
    1008          4653             0       1.41449    0.0000  1.0000
    1009          4653             0       1.41449    0.0000  1.0000
    1010          4653             0       1.41449    0.0000  1.0000
    1011          4653             0       1.41449    0.0000  1.0000
    1012          4653             0       1.41449    0.0000  1.0000
    1013          4653             0       1.41449    0.0000  1.0000
    1014          4653             0       1.41449    0.0000  1.0000
    1015          4653             0       1.41449    0.0000  1.0000
    1016          4653             0       1.41449    0.0000  1.0000
    1017          4653             0       1.41449    0.0000  1.0000
    1018          4653             0       1.41449    0.0000  1.0000
    1019          4653             0       1.41449    0.0000  1.0000
    1020          4653             0       1.41449    0.0000  1.0000
    1021          4653             0       1.41449    0.0000  1.0000
    1022          4653             0       1.41449    0.0000  1.0000
    1023          4653             0       1.41449    0.0000  1.0000
    1024          4653             0       1.41449    0.0000  1.0000
    1025          4653             0       1.41449    0.0000  1.0000
    1026          4653             0       1.41449    0.0000  1.0000
    1027          4653             0       1.41449    0.0000  1.0000
    1028          4653             0       1.41449    0.0000  1.0000
    1029          4653             0       1.41449    0.0000  1.0000
    1030          4653             0       1.41449    0.0000  1.0000
    1031          4653             0       0.00000    0.0000  1.0000
    1032          4653             0       0.00000    0.0000  1.0000
    1033          4653             0       0.00000    0.0000  1.0000
    1034          4653             0       0.00000    0.0000  1.0000
    1035          4653             0       0.00000    0.0000  1.0000
    1036          4653             0       1.41449    0.0000  1.0000
    1037          4653             0       0.00000    0.0000  1.0000
    1038          4653             0       0.00000    0.0000  1.0000
    1039          4653             0       0.00000    0.0000  1.0000
    1040          4653             0       0.00000    0.0000  1.0000
    1041          4653             0       0.00000    0.0000  1.0000
    1042          4653             0       1.41449    0.0000  1.0000
    1043          4653             0       0.00000    0.0000  1.0000
    1044          4653             0       0.00000    0.0000  1.0000
    1045          4653             0       0.00000    0.0000  1.0000
    1046          4653             0       0.00000    0.0000  1.0000
    1047          4653             0       0.00000    0.0000  1.0000
    1048          4653             0       1.41449    0.0000  1.0000
    1049          4653             0       0.00000    0.0000  1.0000
    1050          4653             0       0.00000    0.0000  1.0000
    1051          4653             0       0.00000    0.0000  1.0000
    1052          4653             0       0.00000    0.0000  1.0000
    1053          4653             0       0.00000    0.0000  1.0000
    1054          4653             0       1.41449    0.0000  1.0000
    1055          4653             0       0.00000    0.0000  1.0000
    1056          4653             0       0.00000    0.0000  1.0000
    1057          4653             0       0.00000    0.0000  1.0000
    1058          4653             0       0.00000    0.0000  1.0000
    1059          4653             0       0.00000    0.0000  1.0000
    1060          4653             0       0.00000    0.0000  1.0000
    1061          4653             0       1.41449    0.0000  1.0000
    1062          4653             0       0.00000    0.0000  1.0000
    1063          4653             0       0.00000    0.0000  1.0000
    1064          4653             0       0.00000    0.0000  1.0000
    1065          4653             0       0.00000    0.0000  1.0000
    1066          4653             0       1.41449    0.0000  1.0000
    1067          4653             0       0.00000    0.0000  1.0000
    1068          4653             0       0.00000    0.0000  1.0000
    1069          4653             0       0.00000    0.0000  1.0000
    1070          4653             0       0.00000    0.0000  1.0000
    1071          4653             0       0.00000    0.0000  1.0000
    1072          4653             0       0.00000    0.0000  1.0000
    1073          4653             0       0.00000    0.0000  1.0000
    1074          4653             0       1.41449    0.0000  1.0000
    1075          4653             0       1.41449    0.0000  1.0000
    1076          4653             0       1.41449    0.0000  1.0000
    1077          4653             0       1.41449    0.0000  1.0000
    1078          4653             0       1.41449    0.0000  1.0000
    1079          4653             0       1.41449    0.0000  1.0000
    1080          4653             0       1.41449    0.0000  1.0000
    1081          4653             0       1.41449    0.0000  1.0000
    1082          4653             0       1.41449    0.0000  1.0000
    1083          4653             0       1.41449    0.0000  1.0000
    1084          4653             0       1.41449    0.0000  1.0000
    1085          4653             0       1.41449    0.0000  1.0000
    1086          4653             0       1.41449    0.0000  1.0000
    1087          4653             0       1.41449    0.0000  1.0000
    1088          4653             0       1.41449    0.0000  1.0000
    1089          4653             0       1.41449    0.0000  1.0000
    1090          4653             0       1.41449    0.0000  1.0000
    1091          4653             0       1.41449    0.0000  1.0000
    1092          4653             0       1.41449    0.0000  1.0000
    1093          4653             0       1.41449    0.0000  1.0000
    1094          4653             0       1.41449    0.0000  1.0000
    1095          4653             0       1.41449    0.0000  1.0000
    1096          4653             0       1.41449    0.0000  1.0000
    1097          4653             0       0.00000    0.0000  1.0000
    1098          4653             0       0.00000    0.0000  1.0000
    1099          4653             0       0.00000    0.0000  1.0000
    1100          4653             0       0.00000    0.0000  1.0000
    1101          4653             0       0.00000    0.0000  1.0000
    1102          4653             0       0.00000    0.0000  1.0000
    1103          4653             0       0.00000    0.0000  1.0000
    1104          4653             0       0.00000    0.0000  1.0000
    1105          4653             0       0.00000    0.0000  1.0000
    1106          4653             0       1.41449    0.0000  1.0000
    1107          4653             0       0.00000    0.0000  1.0000
    1108          4653             0       0.00000    0.0000  1.0000
    1109          4653             0       0.00000    0.0000  1.0000
    1110          4653             0       0.00000    0.0000  1.0000
    1111          4653             0       0.00000    0.0000  1.0000
    1112          4653             0       0.00000    0.0000  1.0000
    1113          4653             0       1.41449    0.0000  1.0000
    1114          4653             0       0.00000    0.0000  1.0000
    1115          4653             0       0.00000    0.0000  1.0000
    1116          4653             0       0.00000    0.0000  1.0000
    1117          4653             0       0.00000    0.0000  1.0000
    1118          4653             0       0.00000    0.0000  1.0000
    1119          4653             0       0.00000    0.0000  1.0000
    1120          4653             0       1.41449    0.0000  1.0000
    1121          4653             0       0.00000    0.0000  1.0000
    1122          4653             0       0.00000    0.0000  1.0000
    1123          4653             0       0.00000    0.0000  1.0000
    1124          4653             0       0.00000    0.0000  1.0000
    1125          4653             0       0.00000    0.0000  1.0000
    1126          4653             0       0.00000    0.0000  1.0000
    1127          4653             0       0.00000    0.0000  1.0000
    1128          4653             0       0.00000    0.0000  1.0000
    1129          4653             0       0.00000    0.0000  1.0000
    1130          4653             0       0.00000    0.0000  1.0000
    1131          4653             0       0.00000    0.0000  1.0000
    1132          4653             0       0.00000    0.0000  1.0000
    1133          4653             0       1.41449    0.0000  1.0000
    1134          4653             0       1.41449    0.0000  1.0000
    1135          4653             0       1.41449    0.0000  1.0000
    1136          4653             0       0.00000    0.0000  1.0000
    1137          4653             0       0.00000    0.0000  1.0000
    1138          4653             0       0.00000    0.0000  1.0000
    1139          4653             0       0.00000    0.0000  1.0000
    1140          4653             0       1.41449    0.0000  1.0000
    1141          4653             0       1.41449    0.0000  1.0000
    1142          4653             0       1.41449    0.0000  1.0000
    1143          4653             0       1.41449    0.0000  1.0000
    1144          4653             0       1.41449    0.0000  1.0000
    1145          4653             0       1.41449    0.0000  1.0000
    1146          4653             0       1.41449    0.0000  1.0000
    1147          4653             0       1.41449    0.0000  1.0000
    1148          4653             0       1.41449    0.0000  1.0000
    1149          4653             0       1.41449    0.0000  1.0000
    1150          4653             0       1.41449    0.0000  1.0000
    1151          4653             0       1.41449    0.0000  1.0000
    1152          4653             0       1.41449    0.0000  1.0000
    1153          4653             0       1.41449    0.0000  1.0000
    1154          4653             0       1.41449    0.0000  1.0000
    1155          4653             0       1.41449    0.0000  1.0000
    1156          4653             0       1.41449    0.0000  1.0000
    1157          4653             0       1.41449    0.0000  1.0000
    1158          4653             0       1.41449    0.0000  1.0000
    1159          4653             0       1.41449    0.0000  1.0000
    1160          4653             0       0.00000    0.0000  1.0000
    1161          4653             0       0.00000    0.0000  1.0000
    1162          4653             0       0.00000    0.0000  1.0000
    1163          4653             0       0.00000    0.0000  1.0000
    1164          4653             0       0.00000    0.0000  1.0000
    1165          4653             0       0.00000    0.0000  1.0000
    1166          4653             0       0.00000    0.0000  1.0000
    1167          4653             0       0.00000    0.0000  1.0000
    1168          4653             0       0.00000    0.0000  1.0000
    1169          4653             0       1.41449    0.0000  1.0000
    1170          4653             0       0.00000    0.0000  1.0000
    1171          4653             0       0.00000    0.0000  1.0000
    1172          4653             0       0.00000    0.0000  1.0000
    1173          4653             0       0.00000    0.0000  1.0000
    1174          4653             0       0.00000    0.0000  1.0000
    1175          4653             0       0.00000    0.0000  1.0000
    1176          4653             0       1.41449    0.0000  1.0000
    1177          4653             0       0.00000    0.0000  1.0000
    1178          4653             0       0.00000    0.0000  1.0000
    1179          4653             0       0.00000    0.0000  1.0000
    1180          4653             0       0.00000    0.0000  1.0000
    1181          4653             0       0.00000    0.0000  1.0000
    1182          4653             0       0.00000    0.0000  1.0000
    1183          4653             0       1.41449    0.0000  1.0000
    1184          4653             0       0.00000    0.0000  1.0000
    1185          4653             0       0.00000    0.0000  1.0000
    1186          4653             0       0.00000    0.0000  1.0000
    1187          4653             0       0.00000    0.0000  1.0000
    1188          4653             0       0.00000    0.0000  1.0000
    1189          4653             0       0.00000    0.0000  1.0000
    1190          4653             0       0.00000    0.0000  1.0000
    1191          4653             0       0.00000    0.0000  1.0000
    1192          4653             0       0.00000    0.0000  1.0000
    1193          4653             0       0.00000    0.0000  1.0000
    1194          4653             0       0.00000    0.0000  1.0000
    1195          4653             0       0.00000    0.0000  1.0000
    1196          4653             0       0.00000    0.0000  1.0000
    1197          4653             0       0.00000    0.0000  1.0000
    1198          4653             0       0.00000    0.0000  1.0000
    1199          4653             0       1.41449    0.0000  1.0000
    1200          4653             0       1.41449    0.0000  1.0000
    1201          4653             0       1.41449    0.0000  1.0000
    1202          4653             0       0.00000    0.0000  1.0000
    1203          4653             0       0.00000    0.0000  1.0000
    1204          4653             0       2.00038    0.0000  1.0000
    1205          4653             0       2.00038    0.0000  1.0000
    1206          4653             0       2.00038    0.0000  1.0000
    1207          4653             0       2.00038    0.0000  1.0000
    1208          4653             0       2.00038    0.0000  1.0000
    1209          4653             0       2.00038    0.0000  1.0000
    1210          4653             0       2.00038    0.0000  1.0000
    1211          4653             0       2.00038    0.0000  1.0000
    1212          4653             0       2.00038    0.0000  1.0000
    1213          4653             0       2.00038    0.0000  1.0000
    1214          4653             0       2.00038    0.0000  1.0000
    1215          4653             0       2.00038    0.0000  1.0000
    1216          4653             0       2.00038    0.0000  1.0000
    1217          4653             0       2.00038    0.0000  1.0000
    1218          4653             0       2.00038    0.0000  1.0000
    1219          4653             0       2.00038    0.0000  1.0000
    1220          4653             0       2.00038    0.0000  1.0000
    1221          4653             0       2.00038    0.0000  1.0000
    1222          4653             0       2.00038    0.0000  1.0000
    1223          4653             0       2.00038    0.0000  1.0000
    1224          4653             0       1.41449    0.0000  1.0000
    1225          4653             0       1.41449    0.0000  1.0000
    1226          4653             0       1.41449    0.0000  1.0000
    1227          4653             0       1.41449    0.0000  1.0000
    1228          4653             0       1.41449    0.0000  1.0000
    1229          4653             0       1.41449    0.0000  1.0000
    1230          4653             0       1.41449    0.0000  1.0000
    1231          4653             0       1.41449    0.0000  1.0000
    1232          4653             0       1.41449    0.0000  1.0000
    1233          4653             0       2.00038    0.0000  1.0000
    1234          4653             0       1.41449    0.0000  1.0000
    1235          4653             0       1.41449    0.0000  1.0000
    1236          4653             0       1.41449    0.0000  1.0000
    1237          4653             0       1.41449    0.0000  1.0000
    1238          4653             0       1.41449    0.0000  1.0000
    1239          4653             0       1.41449    0.0000  1.0000
    1240          4653             0       1.41449    0.0000  1.0000
    1241          4653             0       1.41449    0.0000  1.0000
    1242          4653             0       1.41449    0.0000  1.0000
    1243          4653             0       2.00038    0.0000  1.0000
    1244          4653             0       1.41449    0.0000  1.0000
    1245          4653             0       1.41449    0.0000  1.0000
    1246          4653             0       1.41449    0.0000  1.0000
    1247          4653             0       1.41449    0.0000  1.0000
    1248          4653             0       1.41449    0.0000  1.0000
    1249          4653             0       2.00038    0.0000  1.0000
    1250          4653             0       1.41449    0.0000  1.0000
    1251          4653             0       1.41449    0.0000  1.0000
    1252          4653             0       1.41449    0.0000  1.0000
    1253          4653             0       1.41449    0.0000  1.0000
    1254          4653             0       1.41449    0.0000  1.0000
    1255          4653             0       2.00038    0.0000  1.0000
    1256          4653             0       1.41449    0.0000  1.0000
    1257          4653             0       1.41449    0.0000  1.0000
    1258          4653             0       1.41449    0.0000  1.0000
    1259          4653             0       1.41449    0.0000  1.0000
    1260          4653             0       1.41449    0.0000  1.0000
    1261          4653             0       1.41449    0.0000  1.0000
    1262          4653             0       1.41449    0.0000  1.0000
    1263          4653             0       1.41449    0.0000  1.0000
    1264          4653             0       1.41449    0.0000  1.0000
    1265          4653             0       1.41449    0.0000  1.0000
    1266          4653             0       2.00038    0.0000  1.0000
    1267          4653             0       2.00038    0.0000  1.0000
    1268          4653             0       1.41449    0.0000  1.0000
    1269          4653             0       1.41449    0.0000  1.0000
    1270          4653             0       1.41449    0.0000  1.0000
    1271          4653             0       1.41449    0.0000  1.0000
    1272          4653             0       1.41449    0.0000  1.0000
    1273          4653             0       1.41449    0.0000  1.0000
    1274          4653             0       1.41449    0.0000  1.0000
    1275          4653             0       1.41449    0.0000  1.0000
    1276          4653             0       1.41449    0.0000  1.0000
    1277          4653             0       1.41449    0.0000  1.0000
    1278          4653             0       1.41449    0.0000  1.0000
    1279          4653             0       1.41449    0.0000  1.0000
    1280          4653             0       1.41449    0.0000  1.0000
    1281          4653             0       1.41449    0.0000  1.0000
    1282          4653             0       1.41449    0.0000  1.0000
    1283          4653             0       1.41449    0.0000  1.0000
    1284          4653             0       1.41449    0.0000  1.0000
    1285          4653             0       1.41449    0.0000  1.0000
    1286          4653             0       0.00000    0.0000  1.0000
    1287          4653             0       1.41449    0.0000  1.0000
    1288          4653             0       1.41449    0.0000  1.0000
    1289          4653             0       1.41449    0.0000  1.0000
    1290          4653             0       1.41449    0.0000  1.0000
    1291          4653             0       1.41449    0.0000  1.0000
    1292          4653             0       1.41449    0.0000  1.0000
    1293          4653             0       1.41449    0.0000  1.0000
    1294          4653             0       1.41449    0.0000  1.0000
    1295          4653             0       1.41449    0.0000  1.0000
    1296          4653             0       1.41449    0.0000  1.0000
    1297          4653             0       1.41449    0.0000  1.0000
    1298          4653             0       1.41449    0.0000  1.0000
    1299          4653             0       1.41449    0.0000  1.0000
    1300          4653             0       1.41449    0.0000  1.0000
    1301          4653             0       1.41449    0.0000  1.0000
    1302          4653             0       1.41449    0.0000  1.0000
    1303          4653             0       1.41449    0.0000  1.0000
    1304          4653             0       1.41449    0.0000  1.0000
    1305          4653             0       0.00000    0.0000  1.0000
    1306          4653             0       0.00000    0.0000  1.0000
    1307          4653             0       0.00000    0.0000  1.0000
    1308          4653             0       0.00000    0.0000  1.0000
    1309          4653             0       0.00000    0.0000  1.0000
    1310          4653             0       1.41449    0.0000  1.0000
    1311          4653             0       0.00000    0.0000  1.0000
    1312          4653             0       0.00000    0.0000  1.0000
    1313          4653             0       0.00000    0.0000  1.0000
    1314          4653             0       0.00000    0.0000  1.0000
    1315          4653             0       0.00000    0.0000  1.0000
    1316          4653             0       1.41449    0.0000  1.0000
    1317          4653             0       0.00000    0.0000  1.0000
    1318          4653             0       0.00000    0.0000  1.0000
    1319          4653             0       0.00000    0.0000  1.0000
    1320          4653             0       0.00000    0.0000  1.0000
    1321          4653             0       0.00000    0.0000  1.0000
    1322          4653             0       0.00000    0.0000  1.0000
    1323          4653             0       1.41449    0.0000  1.0000
    1324          4653             0       0.00000    0.0000  1.0000
    1325          4653             0       0.00000    0.0000  1.0000
    1326          4653             0       0.00000    0.0000  1.0000
    1327          4653             0       0.00000    0.0000  1.0000
    1328          4653             0       0.00000    0.0000  1.0000
    1329          4653             0       1.41449    0.0000  1.0000
    1330          4653             0       0.00000    0.0000  1.0000
    1331          4653             0       0.00000    0.0000  1.0000
    1332          4653             0       0.00000    0.0000  1.0000
    1333          4653             0       0.00000    0.0000  1.0000
    1334          4653             0       0.00000    0.0000  1.0000
    1335          4653             0       1.41449    0.0000  1.0000
    1336          4653             0       0.00000    0.0000  1.0000
    1337          4653             0       0.00000    0.0000  1.0000
    1338          4653             0       0.00000    0.0000  1.0000
    1339          4653             0       0.00000    0.0000  1.0000
    1340          4653             0       0.00000    0.0000  1.0000
    1341          4653             0       1.41449    0.0000  1.0000
    1342          4653             0       0.00000    0.0000  1.0000
    1343          4653             0       0.00000    0.0000  1.0000
    1344          4653             0       0.00000    0.0000  1.0000
    1345          4653             0       0.00000    0.0000  1.0000
    1346          4653             0       0.00000    0.0000  1.0000
    1347          4653             0       0.00000    0.0000  1.0000
    1348          4653             0       1.41449    0.0000  1.0000
    1349          4653             0       1.41449    0.0000  1.0000
    1350          4653             0       1.41449    0.0000  1.0000
    1351          4653             0       1.41449    0.0000  1.0000
    1352          4653             0       1.41449    0.0000  1.0000
    1353          4653             0       1.41449    0.0000  1.0000
    1354          4653             0       1.41449    0.0000  1.0000
    1355          4653             0       1.41449    0.0000  1.0000
    1356          4653             0       1.41449    0.0000  1.0000
    1357          4653             0       1.41449    0.0000  1.0000
    1358          4653             0       1.41449    0.0000  1.0000
    1359          4653             0       1.41449    0.0000  1.0000
    1360          4653             0       1.41449    0.0000  1.0000
    1361          4653             0       1.41449    0.0000  1.0000
    1362          4653             0       1.41449    0.0000  1.0000
    1363          4653             0       1.41449    0.0000  1.0000
    1364          4653             0       1.41449    0.0000  1.0000
    1365          4653             0       1.41449    0.0000  1.0000
    1366          4653             0       1.41449    0.0000  1.0000
    1367          4653             0       1.41449    0.0000  1.0000
    1368          4653             0       1.41449    0.0000  1.0000
    1369          4653             0       1.41449    0.0000  1.0000
    1370          4653             0       1.41449    0.0000  1.0000
    1371          4653             0       1.41449    0.0000  1.0000
    1372          4653             0       1.41449    0.0000  1.0000
    1373          4653             0       1.41449    0.0000  1.0000
    1374          4653             0       1.41449    0.0000  1.0000
    1375          4653             0       1.41449    0.0000  1.0000
    1376          4653             0       1.41449    0.0000  1.0000
    1377          4653             0       1.41449    0.0000  1.0000
    1378          4653             0       1.41449    0.0000  1.0000
    1379          4653             0       1.41449    0.0000  1.0000
    1380          4653             0       1.41449    0.0000  1.0000
    1381          4653             0       1.41449    0.0000  1.0000
    1382          4653             0       1.41449    0.0000  1.0000
    1383          4653             0       0.00000    0.0000  1.0000
    1384          4653             0       0.00000    0.0000  1.0000
    1385          4653             0       0.00000    0.0000  1.0000
    1386          4653             0       0.00000    0.0000  1.0000
    1387          4653             0       0.00000    0.0000  1.0000
    1388          4653             0       1.41449    0.0000  1.0000
    1389          4653             0       0.00000    0.0000  1.0000
    1390          4653             0       0.00000    0.0000  1.0000
    1391          4653             0       0.00000    0.0000  1.0000
    1392          4653             0       0.00000    0.0000  1.0000
    1393          4653             0       0.00000    0.0000  1.0000
    1394          4653             0       1.41449    0.0000  1.0000
    1395          4653             0       0.00000    0.0000  1.0000
    1396          4653             0       0.00000    0.0000  1.0000
    1397          4653             0       0.00000    0.0000  1.0000
    1398          4653             0       0.00000    0.0000  1.0000
    1399          4653             0       0.00000    0.0000  1.0000
    1400          4653             0       1.41449    0.0000  1.0000
    1401          4653             0       0.00000    0.0000  1.0000
    1402          4653             0       0.00000    0.0000  1.0000
    1403          4653             0       0.00000    0.0000  1.0000
    1404          4653             0       0.00000    0.0000  1.0000
    1405          4653             0       0.00000    0.0000  1.0000
    1406          4653             0       1.41449    0.0000  1.0000
    1407          4653             0       0.00000    0.0000  1.0000
    1408          4653             0       0.00000    0.0000  1.0000
    1409          4653             0       0.00000    0.0000  1.0000
    1410          4653             0       0.00000    0.0000  1.0000
    1411          4653             0       0.00000    0.0000  1.0000
    1412          4653             0       1.41449    0.0000  1.0000
    1413          4653             0       0.00000    0.0000  1.0000
    1414          4653             0       0.00000    0.0000  1.0000
    1415          4653             0       0.00000    0.0000  1.0000
    1416          4653             0       0.00000    0.0000  1.0000
    1417          4653             0       1.41449    0.0000  1.0000
    1418          4653             0       0.00000    0.0000  1.0000
    1419          4653             0       0.00000    0.0000  1.0000
    1420          4653             0       1.41449    0.0000  1.0000
    1421          4653             0       0.00000    0.0000  1.0000
    1422          4653             0       0.00000    0.0000  1.0000
    1423          4653             0       0.00000    0.0000  1.0000
    1424          4653             0       0.00000    0.0000  1.0000
    1425          4653             0       0.00000    0.0000  1.0000
    1426          4653             0       1.41449    0.0000  1.0000
    1427          4653             0       1.41449    0.0000  1.0000
    1428          4653             0       0.00000    0.0000  1.0000
    1429          4653             0       1.41449    0.0000  1.0000
    1430          4653             0       1.41449    0.0000  1.0000
    1431          4653             0       0.00000    0.0000  1.0000
    1432          4653             0       0.00000    0.0000  1.0000
    1433          4653             0       0.00000    0.0000  1.0000
    1434          4653             0       0.00000    0.0000  1.0000
    1435          4653             0       1.41449    0.0000  1.0000
    1436          4653             0       1.41449    0.0000  1.0000
    1437          4653             0       1.41449    0.0000  1.0000
    1438          4653             0       1.41449    0.0000  1.0000
    1439          4653             0       1.41449    0.0000  1.0000
    1440          4653             0       1.41449    0.0000  1.0000
    1441          4653             0       1.41449    0.0000  1.0000
    1442          4653             0       1.41449    0.0000  1.0000
    1443          4653             0       1.41449    0.0000  1.0000
    1444          4653             0       1.41449    0.0000  1.0000
    1445          4653             0       1.41449    0.0000  1.0000
    1446          4653             0       1.41449    0.0000  1.0000
    1447          4653             0       1.41449    0.0000  1.0000
    1448          4653             0       1.41449    0.0000  1.0000
    1449          4653             0       1.41449    0.0000  1.0000
    1450          4653             0       1.41449    0.0000  1.0000
    1451          4653             0       1.41449    0.0000  1.0000
    1452          4653             0       1.41449    0.0000  1.0000
    1453          4653             0       1.41449    0.0000  1.0000
    1454          4653             0       1.41449    0.0000  1.0000
    1455          4653             0       1.41449    0.0000  1.0000
    1456          4653             0       1.41449    0.0000  1.0000
    1457          4653             0       1.41449    0.0000  1.0000
    1458          4653             0       1.41449    0.0000  1.0000
    1459          4653             0       1.41449    0.0000  1.0000
    1460          4653             0       1.41449    0.0000  1.0000
    1461          4653             0       1.41449    0.0000  1.0000
    1462          4653             0       1.41449    0.0000  1.0000
    1463          4653             0       1.41449    0.0000  1.0000
    1464          4653             0       1.41449    0.0000  1.0000
    1465          4653             0       1.41449    0.0000  1.0000
    1466          4653             0       1.41449    0.0000  1.0000
    1467          4653             0       1.41449    0.0000  1.0000
    1468          4653             0       1.41449    0.0000  1.0000
    1469          4653             0       1.41449    0.0000  1.0000
    1470          4653             0       1.41449    0.0000  1.0000
    1471          4653             0       0.00000    0.0000  1.0000
    1472          4653             0       0.00000    0.0000  1.0000
    1473          4653             0       0.00000    0.0000  1.0000
    1474          4653             0       0.00000    0.0000  1.0000
    1475          4653             0       0.00000    0.0000  1.0000
    1476          4653             0       1.41449    0.0000  1.0000
    1477          4653             0       0.00000    0.0000  1.0000
    1478          4653             0       0.00000    0.0000  1.0000
    1479          4653             0       0.00000    0.0000  1.0000
    1480          4653             0       0.00000    0.0000  1.0000
    1481          4653             0       0.00000    0.0000  1.0000
    1482          4653             0       1.41449    0.0000  1.0000
    1483          4653             0       0.00000    0.0000  1.0000
    1484          4653             0       0.00000    0.0000  1.0000
    1485          4653             0       0.00000    0.0000  1.0000
    1486          4653             0       0.00000    0.0000  1.0000
    1487          4653             0       0.00000    0.0000  1.0000
    1488          4653             0       1.41449    0.0000  1.0000
    1489          4653             0       0.00000    0.0000  1.0000
    1490          4653             0       0.00000    0.0000  1.0000
    1491          4653             0       0.00000    0.0000  1.0000
    1492          4653             0       0.00000    0.0000  1.0000
    1493          4653             0       0.00000    0.0000  1.0000
    1494          4653             0       1.41449    0.0000  1.0000
    1495          4653             0       0.00000    0.0000  1.0000
    1496          4653             0       0.00000    0.0000  1.0000
    1497          4653             0       0.00000    0.0000  1.0000
    1498          4653             0       0.00000    0.0000  1.0000
    1499          4653             0       0.00000    0.0000  1.0000
    1500          4653             0       1.41449    0.0000  1.0000
    1501          4653             0       0.00000    0.0000  1.0000
    1502          4653             0       0.00000    0.0000  1.0000
    1503          4653             0       0.00000    0.0000  1.0000
    1504          4653             0       0.00000    0.0000  1.0000
    1505          4653             0       0.00000    0.0000  1.0000
    1506          4653             0       1.41449    0.0000  1.0000
    1507          4653             0       0.00000    0.0000  1.0000
    1508          4653             0       0.00000    0.0000  1.0000
    1509          4653             0       0.00000    0.0000  1.0000
    1510          4653             0       0.00000    0.0000  1.0000
    1511          4653             0       0.00000    0.0000  1.0000
    1512          4653             0       0.00000    0.0000  1.0000
    1513          4653             0       1.41449    0.0000  1.0000
    1514          4653             0       1.41449    0.0000  1.0000
    1515          4653             0       2.00038    0.0000  1.0000
    1516          4653             0       2.00038    0.0000  1.0000
    1517          4653             0       2.00038    0.0000  1.0000
    1518          4653             0       2.00038    0.0000  1.0000
    1519          4653             0       2.00038    0.0000  1.0000
    1520          4653             0       2.00038    0.0000  1.0000
    1521          4653             0       2.00038    0.0000  1.0000
    1522          4653             0       2.00038    0.0000  1.0000
    1523          4653             0       2.00038    0.0000  1.0000
    1524          4653             0       2.00038    0.0000  1.0000
    1525          4653             0       2.00038    0.0000  1.0000
    1526          4653             0       2.00038    0.0000  1.0000
    1527          4653             0       2.00038    0.0000  1.0000
    1528          4653             0       2.00038    0.0000  1.0000
    1529          4653             0       2.00038    0.0000  1.0000
    1530          4653             0       2.00038    0.0000  1.0000
    1531          4653             0       2.00038    0.0000  1.0000
    1532          4653             0       2.00038    0.0000  1.0000
    1533          4653             0       2.00038    0.0000  1.0000
    1534          4653             0       2.00038    0.0000  1.0000
    1535          4653             0       2.00038    0.0000  1.0000
    1536          4653             0       2.00038    0.0000  1.0000
    1537          4653             0       2.00038    0.0000  1.0000
    1538          4653             0       2.00038    0.0000  1.0000
    1539          4653             0       2.00038    0.0000  1.0000
    1540          4653             0       2.00038    0.0000  1.0000
    1541          4653             0       2.00038    0.0000  1.0000
    1542          4653             0       2.00038    0.0000  1.0000
    1543          4653             0       2.00038    0.0000  1.0000
    1544          4653             0       2.00038    0.0000  1.0000
    1545          4653             0       2.00038    0.0000  1.0000
    1546          4653             0       2.00038    0.0000  1.0000
    1547          4653             0       2.00038    0.0000  1.0000
    1548          4653             0       2.00038    0.0000  1.0000
    1549          4653             0       2.00038    0.0000  1.0000
    1550          4653             0       1.41449    0.0000  1.0000
    1551          4653             0       1.41449    0.0000  1.0000
    1552          4653             0       1.41449    0.0000  1.0000
    1553          4653             0       1.41449    0.0000  1.0000
    1554          4653             0       1.41449    0.0000  1.0000
    1555          4653             0       2.00038    0.0000  1.0000
    1556          4653             0       1.41449    0.0000  1.0000
    1557          4653             0       1.41449    0.0000  1.0000
    1558          4653             0       1.41449    0.0000  1.0000
    1559          4653             0       1.41449    0.0000  1.0000
    1560          4653             0       1.41449    0.0000  1.0000
    1561          4653             0       2.00038    0.0000  1.0000
    1562          4653             0       1.41449    0.0000  1.0000
    1563          4653             0       1.41449    0.0000  1.0000
    1564          4653             0       1.41449    0.0000  1.0000
    1565          4653             0       1.41449    0.0000  1.0000
    1566          4653             0       1.41449    0.0000  1.0000
    1567          4653             0       2.00038    0.0000  1.0000
    1568          4653             0       1.41449    0.0000  1.0000
    1569          4653             0       1.41449    0.0000  1.0000
    1570          4653             0       1.41449    0.0000  1.0000
    1571          4653             0       1.41449    0.0000  1.0000
    1572          4653             0       1.41449    0.0000  1.0000
    1573          4653             0       2.00038    0.0000  1.0000
    1574          4653             0       1.41449    0.0000  1.0000
    1575          4653             0       1.41449    0.0000  1.0000
    1576          4653             0       1.41449    0.0000  1.0000
    1577          4653             0       1.41449    0.0000  1.0000
    1578          4653             0       1.41449    0.0000  1.0000
    1579          4653             0       2.00038    0.0000  1.0000
    1580          4653             0       1.41449    0.0000  1.0000
    1581          4653             0       1.41449    0.0000  1.0000
    1582          4653             0       1.41449    0.0000  1.0000
    1583          4653             0       1.41449    0.0000  1.0000
    1584          4653             0       1.41449    0.0000  1.0000
    1585          4653             0       1.41449    0.0000  1.0000
    1586          4653             0       2.00038    0.0000  1.0000
    1587          4653             0       1.41449    0.0000  1.0000
    1588          4653             0       1.41449    0.0000  1.0000
    1589          4653             0       1.41449    0.0000  1.0000
    1590          4653             0       1.41449    0.0000  1.0000
    1591          4653             0       1.41449    0.0000  1.0000
    1592          4653             0       1.41449    0.0000  1.0000
    1593          4653             0       2.00038    0.0000  1.0000
    1594          4653             0       1.41449    0.0000  1.0000
    1595          4653             0       1.41449    0.0000  1.0000
    1596          4653             0       1.41449    0.0000  1.0000
    1597          4653             0       1.41449    0.0000  1.0000
    1598          4653             0       1.41449    0.0000  1.0000
    1599          4653             0       1.41449    0.0000  1.0000
    1600          4653             0       1.41449    0.0000  1.0000
    1601          4653             0       1.41449    0.0000  1.0000
    1602          4653             0       1.41449    0.0000  1.0000
    1603          4653             0       1.41449    0.0000  1.0000
    1604          4653             0       1.41449    0.0000  1.0000
    1605          4653             0       1.41449    0.0000  1.0000
    1606          4653             0       1.41449    0.0000  1.0000
    1607          4653             0       1.41449    0.0000  1.0000
    1608          4653             0       1.41449    0.0000  1.0000
    1609          4653             0       1.41449    0.0000  1.0000
    1610          4653             0       1.41449    0.0000  1.0000
    1611          4653             0       0.00000    0.0000  1.0000
    1612          4653             0       0.00000    0.0000  1.0000
    1613          4653             0       0.00000    0.0000  1.0000
    1614          4653             0       0.00000    0.0000  1.0000
    1615          4653             0       2.82897    0.0000  1.0000
    1616          4653             0       2.82897    0.0000  1.0000
    1617          4653             0       2.82897    0.0000  1.0000
    1618          4653             0       2.82897    0.0000  1.0000
    1619          4653             0       2.82897    0.0000  1.0000
    1620          4653             0       2.82897    0.0000  1.0000
    1621          4653             0       2.82897    0.0000  1.0000
    1622          4653             0       2.82897    0.0000  1.0000
    1623          4653             0       2.82897    0.0000  1.0000
    1624          4653             0       2.82897    0.0000  1.0000
    1625          4653             0       2.82897    0.0000  1.0000
    1626          4653             0       2.82897    0.0000  1.0000
    1627          4653             0       2.82897    0.0000  1.0000
    1628          4653             0       2.82897    0.0000  1.0000
    1629          4653             0       2.82897    0.0000  1.0000
    1630          4653             0       2.00038    0.0000  1.0000
    1631          4653             0       2.00038    0.0000  1.0000
    1632          4653             0       2.00038    0.0000  1.0000
    1633          4653             0       2.82897    0.0000  1.0000
    1634          4653             0       1.41449    0.0000  1.0000
    1635          4653             0       1.41449    0.0000  1.0000
    1636          4653             0       1.41449    0.0000  1.0000
    1637          4653             0       1.41449    0.0000  1.0000
    1638          4653             0       1.41449    0.0000  1.0000
    1639          4653             0       1.41449    0.0000  1.0000
    1640          4653             0       1.41449    0.0000  1.0000
    1641          4653             0       1.41449    0.0000  1.0000
    1642          4653             0       1.41449    0.0000  1.0000
    1643          4653             0       1.41449    0.0000  1.0000
    1644          4653             0       1.41449    0.0000  1.0000
    1645          4653             0       1.41449    0.0000  1.0000
    1646          4653             0       1.41449    0.0000  1.0000
    1647          4653             0       1.41449    0.0000  1.0000
    1648          4653             0       1.41449    0.0000  1.0000
    1649          4653             0       1.41449    0.0000  1.0000
    1650          4653             0       0.00000    0.0000  1.0000
    1651          4653             0       1.41449    0.0000  1.0000
    1652          4653             0       1.41449    0.0000  1.0000
    1653          4653             0       1.41449    0.0000  1.0000
    1654          4653             0       1.41449    0.0000  1.0000
    1655          4653             0       0.00000    0.0000  1.0000
    1656          4653             0       1.41449    0.0000  1.0000
    1657          4653             0       1.41449    0.0000  1.0000
    1658          4653             0       1.41449    0.0000  1.0000
    1659          4653             0       1.41449    0.0000  1.0000
    1660          4653             0       1.41449    0.0000  1.0000
    1661          4653             0       1.41449    0.0000  1.0000
    1662          4653             0       1.41449    0.0000  1.0000
    1663          4653             0       1.41449    0.0000  1.0000
    1664          4653             0       1.41449    0.0000  1.0000
    1665          4653             0       1.41449    0.0000  1.0000
    1666          4653             0       1.41449    0.0000  1.0000
    1667          4653             0       1.41449    0.0000  1.0000
    1668          4653             0       1.41449    0.0000  1.0000
    1669          4653             0       1.41449    0.0000  1.0000
    1670          4653             0       1.41449    0.0000  1.0000
    1671          4653             0       0.00000    0.0000  1.0000
    1672          4653             0       0.00000    0.0000  1.0000
    1673          4653             0       0.00000    0.0000  1.0000
    1674          4653             0       0.00000    0.0000  1.0000
    1675          4653             0       0.00000    0.0000  1.0000
    1676          4653             0       1.41449    0.0000  1.0000
    1677          4653             0       0.00000    0.0000  1.0000
    1678          4653             0       0.00000    0.0000  1.0000
    1679          4653             0       0.00000    0.0000  1.0000
    1680          4653             0       0.00000    0.0000  1.0000
    1681          4653             0       0.00000    0.0000  1.0000
    1682          4653             0       1.41449    0.0000  1.0000
    1683          4653             0       0.00000    0.0000  1.0000
    1684          4653             0       0.00000    0.0000  1.0000
    1685          4653             0       0.00000    0.0000  1.0000
    1686          4653             0       0.00000    0.0000  1.0000
    1687          4653             0       0.00000    0.0000  1.0000
    1688          4653             0       1.41449    0.0000  1.0000
    1689          4653             0       0.00000    0.0000  1.0000
    1690          4653             0       0.00000    0.0000  1.0000
    1691          4653             0       0.00000    0.0000  1.0000
    1692          4653             0       0.00000    0.0000  1.0000
    1693          4653             0       1.41449    0.0000  1.0000
    1694          4653             0       0.00000    0.0000  1.0000
    1695          4653             0       0.00000    0.0000  1.0000
    1696          4653             0       0.00000    0.0000  1.0000
    1697          4653             0       0.00000    0.0000  1.0000
    1698          4653             0       0.00000    0.0000  1.0000
    1699          4653             0       1.41449    0.0000  1.0000
    1700          4653             0       0.00000    0.0000  1.0000
    1701          4653             0       0.00000    0.0000  1.0000
    1702          4653             0       0.00000    0.0000  1.0000
    1703          4653             0       0.00000    0.0000  1.0000
    1704          4653             0       0.00000    0.0000  1.0000
    1705          4653             0       1.41449    0.0000  1.0000
    1706          4653             0       0.00000    0.0000  1.0000
    1707          4653             0       0.00000    0.0000  1.0000
    1708          4653             0       0.00000    0.0000  1.0000
    1709          4653             0       0.00000    0.0000  1.0000
    1710          4653             0       0.00000    0.0000  1.0000
    1711          4653             0       0.00000    0.0000  1.0000
    1712          4653             0       1.41449    0.0000  1.0000
    1713          4653             0       1.41449    0.0000  1.0000
    1714          4653             0       0.00000    0.0000  1.0000
    1715          4653             0       1.41449    0.0000  1.0000
    1716          4653             0       1.41449    0.0000  1.0000
    1717          4653             0       1.41449    0.0000  1.0000
    1718          4653             0       1.41449    0.0000  1.0000
    1719          4653             0       1.41449    0.0000  1.0000
    1720          4653             0       1.41449    0.0000  1.0000
    1721          4653             0       1.41449    0.0000  1.0000
    1722          4653             0       1.41449    0.0000  1.0000
    1723          4653             0       1.41449    0.0000  1.0000
    1724          4653             0       1.41449    0.0000  1.0000
    1725          4653             0       1.41449    0.0000  1.0000
    1726          4653             0       1.41449    0.0000  1.0000
    1727          4653             0       1.41449    0.0000  1.0000
    1728          4653             0       1.41449    0.0000  1.0000
    1729          4653             0       1.41449    0.0000  1.0000
    1730          4653             0       1.41449    0.0000  1.0000
    1731          4653             0       1.41449    0.0000  1.0000
    1732          4653             0       1.41449    0.0000  1.0000
    1733          4653             0       1.41449    0.0000  1.0000
    1734          4653             0       1.41449    0.0000  1.0000
    1735          4653             0       1.41449    0.0000  1.0000
    1736          4653             0       1.41449    0.0000  1.0000
    1737          4653             0       1.41449    0.0000  1.0000
    1738          4653             0       1.41449    0.0000  1.0000
    1739          4653             0       1.41449    0.0000  1.0000
    1740          4653             0       1.41449    0.0000  1.0000
    1741          4653             0       1.41449    0.0000  1.0000
    1742          4653             0       1.41449    0.0000  1.0000
    1743          4653             0       1.41449    0.0000  1.0000
    1744          4653             0       1.41449    0.0000  1.0000
    1745          4653             0       1.41449    0.0000  1.0000
    1746          4653             0       1.41449    0.0000  1.0000
    1747          4653             0       1.41449    0.0000  1.0000
    1748          4653             0       1.41449    0.0000  1.0000
    1749          4653             0       0.00000    0.0000  1.0000
    1750          4653             0       0.00000    0.0000  1.0000
    1751          4653             0       0.00000    0.0000  1.0000
    1752          4653             0       0.00000    0.0000  1.0000
    1753          4653             0       0.00000    0.0000  1.0000
    1754          4653             0       1.41449    0.0000  1.0000
    1755          4653             0       0.00000    0.0000  1.0000
    1756          4653             0       0.00000    0.0000  1.0000
    1757          4653             0       0.00000    0.0000  1.0000
    1758          4653             0       0.00000    0.0000  1.0000
    1759          4653             0       0.00000    0.0000  1.0000
    1760          4653             0       1.41449    0.0000  1.0000
    1761          4653             0       0.00000    0.0000  1.0000
    1762          4653             0       0.00000    0.0000  1.0000
    1763          4653             0       0.00000    0.0000  1.0000
    1764          4653             0       0.00000    0.0000  1.0000
    1765          4653             0       0.00000    0.0000  1.0000
    1766          4653             0       1.41449    0.0000  1.0000
    1767          4653             0       0.00000    0.0000  1.0000
    1768          4653             0       0.00000    0.0000  1.0000
    1769          4653             0       0.00000    0.0000  1.0000
    1770          4653             0       0.00000    0.0000  1.0000
    1771          4653             0       0.00000    0.0000  1.0000
    1772          4653             0       0.00000    0.0000  1.0000
    1773          4653             0       1.41449    0.0000  1.0000
    1774          4653             0       0.00000    0.0000  1.0000
    1775          4653             0       0.00000    0.0000  1.0000
    1776          4653             0       0.00000    0.0000  1.0000
    1777          4653             0       0.00000    0.0000  1.0000
    1778          4653             0       0.00000    0.0000  1.0000
    1779          4653             0       0.00000    0.0000  1.0000
    1780          4653             0       1.41449    0.0000  1.0000
    1781          4653             0       0.00000    0.0000  1.0000
    1782          4653             0       0.00000    0.0000  1.0000
    1783          4653             0       0.00000    0.0000  1.0000
    1784          4653             0       0.00000    0.0000  1.0000
    1785          4653             0       0.00000    0.0000  1.0000
    1786          4653             0       0.00000    0.0000  1.0000
    1787          4653             0       1.41449    0.0000  1.0000
    1788          4653             0       0.00000    0.0000  1.0000
    1789          4653             0       0.00000    0.0000  1.0000
    1790          4653             0       0.00000    0.0000  1.0000
    1791          4653             0       0.00000    0.0000  1.0000
    1792          4653             0       0.00000    0.0000  1.0000
    1793          4653             0       0.00000    0.0000  1.0000
    1794          4653             0       1.41449    0.0000  1.0000
    1795          4653             0       0.00000    0.0000  1.0000
    1796          4653             0       2.00038    0.0000  1.0000
    1797          4653             0       2.00038    0.0000  1.0000
    1798          4653             0       2.00038    0.0000  1.0000
    1799          4653             0       2.00038    0.0000  1.0000
    1800          4653             0       2.00038    0.0000  1.0000
    1801          4653             0       2.00038    0.0000  1.0000
    1802          4653             0       2.00038    0.0000  1.0000
    1803          4653             0       2.00038    0.0000  1.0000
    1804          4653             0       2.00038    0.0000  1.0000
    1805          4653             0       2.00038    0.0000  1.0000
    1806          4653             0       2.00038    0.0000  1.0000
    1807          4653             0       2.00038    0.0000  1.0000
    1808          4653             0       2.00038    0.0000  1.0000
    1809          4653             0       2.00038    0.0000  1.0000
    1810          4653             0       2.00038    0.0000  1.0000
    1811          4653             0       2.00038    0.0000  1.0000
    1812          4653             0       2.00038    0.0000  1.0000
    1813          4653             0       2.00038    0.0000  1.0000
    1814          4653             0       2.00038    0.0000  1.0000
    1815          4653             0       2.00038    0.0000  1.0000
    1816          4653             0       2.00038    0.0000  1.0000
    1817          4653             0       2.00038    0.0000  1.0000
    1818          4653             0       2.00038    0.0000  1.0000
    1819          4653             0       2.00038    0.0000  1.0000
    1820          4653             0       2.00038    0.0000  1.0000
    1821          4653             0       2.00038    0.0000  1.0000
    1822          4653             0       2.00038    0.0000  1.0000
    1823          4653             0       2.00038    0.0000  1.0000
    1824          4653             0       2.00038    0.0000  1.0000
    1825          4653             0       2.00038    0.0000  1.0000
    1826          4653             0       2.00038    0.0000  1.0000
    1827          4653             0       2.00038    0.0000  1.0000
    1828          4653             0       2.00038    0.0000  1.0000
    1829          4653             0       2.00038    0.0000  1.0000
    1830          4653             0       1.41449    0.0000  1.0000
    1831          4653             0       1.41449    0.0000  1.0000
    1832          4653             0       1.41449    0.0000  1.0000
    1833          4653             0       1.41449    0.0000  1.0000
    1834          4653             0       1.41449    0.0000  1.0000
    1835          4653             0       2.00038    0.0000  1.0000
    1836          4653             0       1.41449    0.0000  1.0000
    1837          4653             0       1.41449    0.0000  1.0000
    1838          4653             0       1.41449    0.0000  1.0000
    1839          4653             0       1.41449    0.0000  1.0000
    1840          4653             0       1.41449    0.0000  1.0000
    1841          4653             0       2.00038    0.0000  1.0000
    1842          4653             0       1.41449    0.0000  1.0000
    1843          4653             0       1.41449    0.0000  1.0000
    1844          4653             0       1.41449    0.0000  1.0000
    1845          4653             0       1.41449    0.0000  1.0000
    1846          4653             0       1.41449    0.0000  1.0000
    1847          4653             0       2.00038    0.0000  1.0000
    1848          4653             0       1.41449    0.0000  1.0000
    1849          4653             0       1.41449    0.0000  1.0000
    1850          4653             0       1.41449    0.0000  1.0000
    1851          4653             0       1.41449    0.0000  1.0000
    1852          4653             0       1.41449    0.0000  1.0000
    1853          4653             0       1.41449    0.0000  1.0000
    1854          4653             0       2.00038    0.0000  1.0000
    1855          4653             0       1.41449    0.0000  1.0000
    1856          4653             0       1.41449    0.0000  1.0000
    1857          4653             0       1.41449    0.0000  1.0000
    1858          4653             0       1.41449    0.0000  1.0000
    1859          4653             0       1.41449    0.0000  1.0000
    1860          4653             0       2.00038    0.0000  1.0000
    1861          4653             0       1.41449    0.0000  1.0000
    1862          4653             0       1.41449    0.0000  1.0000
    1863          4653             0       1.41449    0.0000  1.0000
    1864          4653             0       1.41449    0.0000  1.0000
    1865          4653             0       1.41449    0.0000  1.0000
    1866          4653             0       2.00038    0.0000  1.0000
    1867          4653             0       1.41449    0.0000  1.0000
    1868          4653             0       1.41449    0.0000  1.0000
    1869          4653             0       1.41449    0.0000  1.0000
    1870          4653             0       1.41449    0.0000  1.0000
    1871          4653             0       1.41449    0.0000  1.0000
    1872          4653             0       1.41449    0.0000  1.0000
    1873          4653             0       1.41449    0.0000  1.0000
    1874          4653             0       2.00038    0.0000  1.0000
    1875          4653             0       2.00038    0.0000  1.0000
    1876          4653             0       1.41449    0.0000  1.0000
    1877          4653             0       1.41449    0.0000  1.0000
    1878          4653             0       1.41449    0.0000  1.0000
    1879          4653             0       1.41449    0.0000  1.0000
    1880          4653             0       1.41449    0.0000  1.0000
    1881          4653             0       1.41449    0.0000  1.0000
    1882          4653             0       1.41449    0.0000  1.0000
    1883          4653             0       1.41449    0.0000  1.0000
    1884          4653             0       1.41449    0.0000  1.0000
    1885          4653             0       1.41449    0.0000  1.0000
    1886          4653             0       1.41449    0.0000  1.0000
    1887          4653             0       1.41449    0.0000  1.0000
    1888          4653             0       1.41449    0.0000  1.0000
    1889          4653             0       1.41449    0.0000  1.0000
    1890          4653             0       1.41449    0.0000  1.0000
    1891          4653             0       1.41449    0.0000  1.0000
    1892          4653             0       1.41449    0.0000  1.0000
    1893          4653             0       1.41449    0.0000  1.0000
    1894          4653             0       0.00000    0.0000  1.0000
    1895          4653             0       0.00000    0.0000  1.0000
    1896          4653             0       0.00000    0.0000  1.0000
    1897          4653             0       0.00000    0.0000  1.0000
    1898          4653             0       1.41449    0.0000  1.0000
    1899          4653             0       1.41449    0.0000  1.0000
    1900          4653             0       1.41449    0.0000  1.0000
    1901          4653             0       1.41449    0.0000  1.0000
    1902          4653             0       1.41449    0.0000  1.0000
    1903          4653             0       1.41449    0.0000  1.0000
    1904          4653             0       1.41449    0.0000  1.0000
    1905          4653             0       1.41449    0.0000  1.0000
    1906          4653             0       1.41449    0.0000  1.0000
    1907          4653             0       1.41449    0.0000  1.0000
    1908          4653             0       1.41449    0.0000  1.0000
    1909          4653             0       1.41449    0.0000  1.0000
    1910          4653             0       1.41449    0.0000  1.0000
    1911          4653             0       1.41449    0.0000  1.0000
    1912          4653             0       1.41449    0.0000  1.0000
    1913          4653             0       1.41449    0.0000  1.0000
    1914          4653             0       1.41449    0.0000  1.0000
    1915          4653             0       1.41449    0.0000  1.0000
    1916          4653             0       1.41449    0.0000  1.0000
    1917          4653             0       1.41449    0.0000  1.0000
    1918          4653             0       1.41449    0.0000  1.0000
    1919          4653             0       1.41449    0.0000  1.0000
    1920          4653             0       1.41449    0.0000  1.0000
    1921          4653             0       1.41449    0.0000  1.0000
    1922          4653             0       1.41449    0.0000  1.0000
    1923          4653             0       1.41449    0.0000  1.0000
    1924          4653             0       1.41449    0.0000  1.0000
    1925          4653             0       1.41449    0.0000  1.0000
    1926          4653             0       1.41449    0.0000  1.0000
    1927          4653             0       1.41449    0.0000  1.0000
    1928          4653             0       1.41449    0.0000  1.0000
    1929          4653             0       1.41449    0.0000  1.0000
    1930          4653             0       1.41449    0.0000  1.0000
    1931          4653             0       0.00000    0.0000  1.0000
    1932          4653             0       0.00000    0.0000  1.0000
    1933          4653             0       0.00000    0.0000  1.0000
    1934          4653             0       0.00000    0.0000  1.0000
    1935          4653             0       0.00000    0.0000  1.0000
    1936          4653             0       1.41449    0.0000  1.0000
    1937          4653             0       0.00000    0.0000  1.0000
    1938          4653             0       0.00000    0.0000  1.0000
    1939          4653             0       0.00000    0.0000  1.0000
    1940          4653             0       0.00000    0.0000  1.0000
    1941          4653             0       0.00000    0.0000  1.0000
    1942          4653             0       1.41449    0.0000  1.0000
    1943          4653             0       0.00000    0.0000  1.0000
    1944          4653             0       0.00000    0.0000  1.0000
    1945          4653             0       0.00000    0.0000  1.0000
    1946          4653             0       0.00000    0.0000  1.0000
    1947          4653             0       0.00000    0.0000  1.0000
    1948          4653             0       1.41449    0.0000  1.0000
    1949          4653             0       0.00000    0.0000  1.0000
    1950          4653             0       0.00000    0.0000  1.0000
    1951          4653             0       0.00000    0.0000  1.0000
    1952          4653             0       0.00000    0.0000  1.0000
    1953          4653             0       0.00000    0.0000  1.0000
    1954          4653             0       1.41449    0.0000  1.0000
    1955          4653             0       0.00000    0.0000  1.0000
    1956          4653             0       0.00000    0.0000  1.0000
    1957          4653             0       0.00000    0.0000  1.0000
    1958          4653             0       0.00000    0.0000  1.0000
    1959          4653             0       0.00000    0.0000  1.0000
    1960          4653             0       1.41449    0.0000  1.0000
    1961          4653             0       0.00000    0.0000  1.0000
    1962          4653             0       0.00000    0.0000  1.0000
    1963          4653             0       0.00000    0.0000  1.0000
    1964          4653             0       0.00000    0.0000  1.0000
    1965          4653             0       0.00000    0.0000  1.0000
    1966          4653             0       1.41449    0.0000  1.0000
    1967          4653             0       0.00000    0.0000  1.0000
    1968          4653             0       0.00000    0.0000  1.0000
    1969          4653             0       0.00000    0.0000  1.0000
    1970          4653             0       0.00000    0.0000  1.0000
    1971          4653             0       0.00000    0.0000  1.0000
    1972          4653             0       0.00000    0.0000  1.0000
    1973          4653             0       1.41449    0.0000  1.0000
    1974          4653             0       1.41449    0.0000  1.0000
    1975          4653             0       1.41449    0.0000  1.0000
    1976          4653             0       1.41449    0.0000  1.0000
    1977          4653             0       0.00000    0.0000  1.0000
    1978          4653             0       0.00000    0.0000  1.0000
    1979          4653             0       0.00000    0.0000  1.0000
    1980          4653             0       0.00000    0.0000  1.0000
    1981          4653             0       1.41449    0.0000  1.0000
    1982          4653             0       1.41449    0.0000  1.0000
    1983          4653             0       1.41449    0.0000  1.0000
    1984          4653             0       1.41449    0.0000  1.0000
    1985          4653             0       1.41449    0.0000  1.0000
    1986          4653             0       1.41449    0.0000  1.0000
    1987          4653             0       1.41449    0.0000  1.0000
    1988          4653             0       1.41449    0.0000  1.0000
    1989          4653             0       1.41449    0.0000  1.0000
    1990          4653             0       1.41449    0.0000  1.0000
    1991          4653             0       1.41449    0.0000  1.0000
    1992          4653             0       1.41449    0.0000  1.0000
    1993          4653             0       1.41449    0.0000  1.0000
    1994          4653             0       1.41449    0.0000  1.0000
    1995          4653             0       1.41449    0.0000  1.0000
    1996          4653             0       1.41449    0.0000  1.0000
    1997          4653             0       1.41449    0.0000  1.0000
    1998          4653             0       1.41449    0.0000  1.0000
    1999          4653             0       1.41449    0.0000  1.0000
    2000          4653             0       1.41449    0.0000  1.0000
    2001          4653             0       1.41449    0.0000  1.0000
    2002          4653             0       1.41449    0.0000  1.0000
    2003          4653             0       1.41449    0.0000  1.0000
    2004          4653             0       1.41449    0.0000  1.0000
    2005          4653             0       1.41449    0.0000  1.0000
    2006          4653             0       1.41449    0.0000  1.0000
    2007          4653             0       1.41449    0.0000  1.0000
    2008          4653             0       1.41449    0.0000  1.0000
    2009          4653             0       1.41449    0.0000  1.0000
    2010          4653             0       1.41449    0.0000  1.0000
    2011          4653             0       1.41449    0.0000  1.0000
    2012          4653             0       1.41449    0.0000  1.0000
    2013          4653             0       1.41449    0.0000  1.0000
    2014          4653             0       1.41449    0.0000  1.0000
    2015          4653             0       1.41449    0.0000  1.0000
    2016          4653             0       0.00000    0.0000  1.0000
    2017          4653             0       0.00000    0.0000  1.0000
    2018          4653             0       0.00000    0.0000  1.0000
    2019          4653             0       0.00000    0.0000  1.0000
    2020          4653             0       0.00000    0.0000  1.0000
    2021          4653             0       1.41449    0.0000  1.0000
    2022          4653             0       0.00000    0.0000  1.0000
    2023          4653             0       0.00000    0.0000  1.0000
    2024          4653             0       0.00000    0.0000  1.0000
    2025          4653             0       0.00000    0.0000  1.0000
    2026          4653             0       0.00000    0.0000  1.0000
    2027          4653             0       1.41449    0.0000  1.0000
    2028          4653             0       0.00000    0.0000  1.0000
    2029          4653             0       0.00000    0.0000  1.0000
    2030          4653             0       0.00000    0.0000  1.0000
    2031          4653             0       0.00000    0.0000  1.0000
    2032          4653             0       0.00000    0.0000  1.0000
    2033          4653             0       1.41449    0.0000  1.0000
    2034          4653             0       0.00000    0.0000  1.0000
    2035          4653             0       0.00000    0.0000  1.0000
    2036          4653             0       0.00000    0.0000  1.0000
    2037          4653             0       0.00000    0.0000  1.0000
    2038          4653             0       0.00000    0.0000  1.0000
    2039          4653             0       1.41449    0.0000  1.0000
    2040          4653             0       0.00000    0.0000  1.0000
    2041          4653             0       0.00000    0.0000  1.0000
    2042          4653             0       0.00000    0.0000  1.0000
    2043          4653             0       0.00000    0.0000  1.0000
    2044          4653             0       0.00000    0.0000  1.0000
    2045          4653             0       1.41449    0.0000  1.0000
    2046          4653             0       0.00000    0.0000  1.0000
    2047          4653             0       0.00000    0.0000  1.0000
    2048          4653             0       0.00000    0.0000  1.0000
    2049          4653             0       0.00000    0.0000  1.0000
    2050          4653             0       0.00000    0.0000  1.0000
    2051          4653             0       1.41449    0.0000  1.0000
    2052          4653             0       0.00000    0.0000  1.0000
    2053          4653             0       0.00000    0.0000  1.0000
    2054          4653             0       0.00000    0.0000  1.0000
    2055          4653             0       0.00000    0.0000  1.0000
    2056          4653             0       0.00000    0.0000  1.0000
    2057          4653             0       0.00000    0.0000  1.0000
    2058          4653             0       0.00000    0.0000  1.0000
    2059          4653             0       0.00000    0.0000  1.0000
    2060          4653             0       1.41449    0.0000  1.0000
    2061          4653             0       2.00038    0.0000  1.0000
    2062          4653             0       2.00038    0.0000  1.0000
    2063          4653             0       2.00038    0.0000  1.0000
    2064          4653             0       2.00038    0.0000  1.0000
    2065          4653             0       2.00038    0.0000  1.0000
    2066          4653             0       2.00038    0.0000  1.0000
    2067          4653             0       2.00038    0.0000  1.0000
    2068          4653             0       2.00038    0.0000  1.0000
    2069          4653             0       2.00038    0.0000  1.0000
    2070          4653             0       2.00038    0.0000  1.0000
    2071          4653             0       2.00038    0.0000  1.0000
    2072          4653             0       2.00038    0.0000  1.0000
    2073          4653             0       2.00038    0.0000  1.0000
    2074          4653             0       2.00038    0.0000  1.0000
    2075          4653             0       2.00038    0.0000  1.0000
    2076          4653             0       2.00038    0.0000  1.0000
    2077          4653             0       2.00038    0.0000  1.0000
    2078          4653             0       2.00038    0.0000  1.0000
    2079          4653             0       2.00038    0.0000  1.0000
    2080          4653             0       2.00038    0.0000  1.0000
    2081          4653             0       2.00038    0.0000  1.0000
    2082          4653             0       2.00038    0.0000  1.0000
    2083          4653             0       2.00038    0.0000  1.0000
    2084          4653             0       2.00038    0.0000  1.0000
    2085          4653             0       2.00038    0.0000  1.0000
    2086          4653             0       2.00038    0.0000  1.0000
    2087          4653             0       2.00038    0.0000  1.0000
    2088          4653             0       2.00038    0.0000  1.0000
    2089          4653             0       2.00038    0.0000  1.0000
    2090          4653             0       2.00038    0.0000  1.0000
    2091          4653             0       2.00038    0.0000  1.0000
    2092          4653             0       2.00038    0.0000  1.0000
    2093          4653             0       2.00038    0.0000  1.0000
    2094          4653             0       2.00038    0.0000  1.0000
    2095          4653             0       1.41449    0.0000  1.0000
    2096          4653             0       1.41449    0.0000  1.0000
    2097          4653             0       1.41449    0.0000  1.0000
    2098          4653             0       1.41449    0.0000  1.0000
    2099          4653             0       1.41449    0.0000  1.0000
    2100          4653             0       2.00038    0.0000  1.0000
    2101          4653             0       1.41449    0.0000  1.0000
    2102          4653             0       1.41449    0.0000  1.0000
    2103          4653             0       1.41449    0.0000  1.0000
    2104          4653             0       1.41449    0.0000  1.0000
    2105          4653             0       1.41449    0.0000  1.0000
    2106          4653             0       2.00038    0.0000  1.0000
    2107          4653             0       1.41449    0.0000  1.0000
    2108          4653             0       1.41449    0.0000  1.0000
    2109          4653             0       1.41449    0.0000  1.0000
    2110          4653             0       1.41449    0.0000  1.0000
    2111          4653             0       1.41449    0.0000  1.0000
    2112          4653             0       1.41449    0.0000  1.0000
    2113          4653             0       1.41449    0.0000  1.0000
    2114          4653             0       1.41449    0.0000  1.0000
    2115          4653             0       1.41449    0.0000  1.0000
    2116          4653             0       1.41449    0.0000  1.0000
    2117          4653             0       1.41449    0.0000  1.0000
    2118          4653             0       1.41449    0.0000  1.0000
    2119          4653             0       2.00038    0.0000  1.0000
    2120          4653             0       2.00038    0.0000  1.0000
    2121          4653             0       2.00038    0.0000  1.0000
    2122          4653             0       1.41449    0.0000  1.0000
    2123          4653             0       1.41449    0.0000  1.0000
    2124          4653             0       1.41449    0.0000  1.0000
    2125          4653             0       2.00038    0.0000  1.0000
    2126          4653             0       1.41449    0.0000  1.0000
    2127          4653             0       1.41449    0.0000  1.0000
    2128          4653             0       1.41449    0.0000  1.0000
    2129          4653             0       2.00038    0.0000  1.0000
    2130          4653             0       1.41449    0.0000  1.0000
    2131          4653             0       1.41449    0.0000  1.0000
    2132          4653             0       2.00038    0.0000  1.0000
    2133          4653             0       1.41449    0.0000  1.0000
    2134          4653             0       1.41449    0.0000  1.0000
    2135          4653             0       1.41449    0.0000  1.0000
    2136          4653             0       1.41449    0.0000  1.0000
    2137          4653             0       1.41449    0.0000  1.0000
    2138          4653             0       1.41449    0.0000  1.0000
    2139          4653             0       1.41449    0.0000  1.0000
    2140          4653             0       1.41449    0.0000  1.0000
    2141          4653             0       1.41449    0.0000  1.0000
    2142          4653             0       1.41449    0.0000  1.0000
    2143          4653             0       1.41449    0.0000  1.0000
    2144          4653             0       1.41449    0.0000  1.0000
    2145          4653             0       1.41449    0.0000  1.0000
    2146          4653             0       1.41449    0.0000  1.0000
    2147          4653             0       1.41449    0.0000  1.0000
    2148          4653             0       1.41449    0.0000  1.0000
    2149          4653             0       1.41449    0.0000  1.0000
    2150          4653             0       1.41449    0.0000  1.0000
    2151          4653             0       1.41449    0.0000  1.0000
    2152          4653             0       1.41449    0.0000  1.0000
    2153          4653             0       1.41449    0.0000  1.0000
    2154          4653             0       0.00000    0.0000  1.0000
    2155          4653             0       1.41449    0.0000  1.0000
    2156          4653             0       1.41449    0.0000  1.0000
    2157          4653             0       1.41449    0.0000  1.0000
    2158          4653             0       0.00000    0.0000  1.0000
    2159          4653             0       2.00038    0.0000  1.0000
    2160          4653             0       1.41449    0.0000  1.0000
    2161          4653             0       1.41449    0.0000  1.0000
    2162          4653             0       1.41449    0.0000  1.0000
    2163          4653             0       1.41449    0.0000  1.0000
    2164          4653             0       1.41449    0.0000  1.0000
    2165          4653             0       1.41449    0.0000  1.0000
    2166          4653             0       1.41449    0.0000  1.0000
    2167          4653             0       1.41449    0.0000  1.0000
    2168          4653             0       1.41449    0.0000  1.0000
    2169          4653             0       1.41449    0.0000  1.0000
    2170          4653             0       1.41449    0.0000  1.0000
    2171          4653             0       1.41449    0.0000  1.0000
    2172          4653             0       1.41449    0.0000  1.0000
    2173          4653             0       1.41449    0.0000  1.0000
    2174          4653             0       1.41449    0.0000  1.0000
    2175          4653             0       0.00000    0.0000  1.0000
    2176          4653             0       1.41449    0.0000  1.0000
    2177          4653             0       1.41449    0.0000  1.0000
    2178          4653             0       1.41449    0.0000  1.0000
    2179          4653             0       1.41449    0.0000  1.0000
    2180          4653             0       1.41449    0.0000  1.0000
    2181          4653             0       1.41449    0.0000  1.0000
    2182          4653             0       1.41449    0.0000  1.0000
    2183          4653             0       1.41449    0.0000  1.0000
    2184          4653             0       1.41449    0.0000  1.0000
    2185          4653             0       1.41449    0.0000  1.0000
    2186          4653             0       1.41449    0.0000  1.0000
    2187          4653             0       1.41449    0.0000  1.0000
    2188          4653             0       1.41449    0.0000  1.0000
    2189          4653             0       1.41449    0.0000  1.0000
    2190          4653             0       1.41449    0.0000  1.0000
    2191          4653             0       1.41449    0.0000  1.0000
    2192          4653             0       0.00000    0.0000  1.0000
    2193          4653             0       1.41449    0.0000  1.0000
    2194          4653             0       1.41449    0.0000  1.0000
    2195          4653             0       0.00000    0.0000  1.0000
    2196          4653             0       0.00000    0.0000  1.0000
    2197          4653             0       0.00000    0.0000  1.0000
    2198          4653             0       0.00000    0.0000  1.0000
    2199          4653             0       0.00000    0.0000  1.0000
    2200          4653             0       1.41449    0.0000  1.0000
    2201          4653             0       2.00038    0.0000  1.0000
    2202          4653             0       2.00038    0.0000  1.0000
    2203          4653             0       2.00038    0.0000  1.0000
    2204          4653             0       2.00038    0.0000  1.0000
    2205          4653             0       2.00038    0.0000  1.0000
    2206          4653             0       2.00038    0.0000  1.0000
    2207          4653             0       2.00038    0.0000  1.0000
    2208          4653             0       2.00038    0.0000  1.0000
    2209          4653             0       2.00038    0.0000  1.0000
    2210          4653             0       2.00038    0.0000  1.0000
    2211          4653             0       2.00038    0.0000  1.0000
    2212          4653             0       2.00038    0.0000  1.0000
    2213          4653             0       2.00038    0.0000  1.0000
    2214          4653             0       2.00038    0.0000  1.0000
    2215          4653             0       2.00038    0.0000  1.0000
    2216          4653             0       1.41449    0.0000  1.0000
    2217          4653             0       2.00038    0.0000  1.0000
    2218          4653             0       1.41449    0.0000  1.0000
    2219          4653             0       2.00038    0.0000  1.0000
    2220          4653             0       2.00038    0.0000  1.0000
    2221          4653             0       2.00038    0.0000  1.0000
    2222          4653             0       1.41449    0.0000  1.0000
    2223          4653             0       1.41449    0.0000  1.0000
    2224          4653             0       1.41449    0.0000  1.0000
    2225          4653             0       1.41449    0.0000  1.0000
    2226          4653             0       1.41449    0.0000  1.0000
    2227          4653             0       1.41449    0.0000  1.0000
    2228          4653             0       1.41449    0.0000  1.0000
    2229          4653             0       1.41449    0.0000  1.0000
    2230          4653             0       1.41449    0.0000  1.0000
    2231          4653             0       1.41449    0.0000  1.0000
    2232          4653             0       1.41449    0.0000  1.0000
    2233          4653             0       1.41449    0.0000  1.0000
    2234          4653             0       1.41449    0.0000  1.0000
    2235          4653             0       1.41449    0.0000  1.0000
    2236          4653             0       1.41449    0.0000  1.0000
    2237          4653             0       1.41449    0.0000  1.0000
    2238          4653             0       1.41449    0.0000  1.0000
    2239          4653             0       1.41449    0.0000  1.0000
    2240          4653             0       1.41449    0.0000  1.0000
    2241          4653             0       0.00000    0.0000  1.0000
    2242          4653             0       0.00000    0.0000  1.0000
    2243          4653             0       1.41449    0.0000  1.0000
    2244          4653             0       1.41449    0.0000  1.0000
    2245          4653             0       1.41449    0.0000  1.0000
    2246          4653             0       1.41449    0.0000  1.0000
    2247          4653             0       1.41449    0.0000  1.0000
    2248          4653             0       1.41449    0.0000  1.0000
    2249          4653             0       1.41449    0.0000  1.0000
    2250          4653             0       1.41449    0.0000  1.0000
    2251          4653             0       1.41449    0.0000  1.0000
    2252          4653             0       1.41449    0.0000  1.0000
    2253          4653             0       1.41449    0.0000  1.0000
    2254          4653             0       1.41449    0.0000  1.0000
    2255          4653             0       1.41449    0.0000  1.0000
    2256          4653             0       1.41449    0.0000  1.0000
    2257          4653             0       1.41449    0.0000  1.0000
    2258          4653             0       0.00000    0.0000  1.0000
    2259          4653             0       1.41449    0.0000  1.0000
    2260          4653             0       0.00000    0.0000  1.0000
    2261          4653             0       1.41449    0.0000  1.0000
    2262          4653             0       1.41449    0.0000  1.0000
    2263          4653             0       2.00038    0.0000  1.0000
    2264          4653             0       2.00038    0.0000  1.0000
    2265          4653             0       2.00038    0.0000  1.0000
    2266          4653             0       2.00038    0.0000  1.0000
    2267          4653             0       2.00038    0.0000  1.0000
    2268          4653             0       2.00038    0.0000  1.0000
    2269          4653             0       2.00038    0.0000  1.0000
    2270          4653             0       2.00038    0.0000  1.0000
    2271          4653             0       2.00038    0.0000  1.0000
    2272          4653             0       2.00038    0.0000  1.0000
    2273          4653             0       2.00038    0.0000  1.0000
    2274          4653             0       2.00038    0.0000  1.0000
    2275          4653             0       2.00038    0.0000  1.0000
    2276          4653             0       2.00038    0.0000  1.0000
    2277          4653             0       2.00038    0.0000  1.0000
    2278          4653             0       2.00038    0.0000  1.0000
    2279          4653             0       2.00038    0.0000  1.0000
    2280          4653             0       2.00038    0.0000  1.0000
    2281          4653             0       1.41449    0.0000  1.0000
    2282          4653             0       1.41449    0.0000  1.0000
    2283          4653             0       1.41449    0.0000  1.0000
    2284          4653             0       1.41449    0.0000  1.0000
    2285          4653             0       1.41449    0.0000  1.0000
    2286          4653             0       1.41449    0.0000  1.0000
    2287          4653             0       1.41449    0.0000  1.0000
    2288          4653             0       1.41449    0.0000  1.0000
    2289          4653             0       1.41449    0.0000  1.0000
    2290          4653             0       1.41449    0.0000  1.0000
    2291          4653             0       1.41449    0.0000  1.0000
    2292          4653             0       1.41449    0.0000  1.0000
    2293          4653             0       1.41449    0.0000  1.0000
    2294          4653             0       1.41449    0.0000  1.0000
    2295          4653             0       1.41449    0.0000  1.0000
    2296          4653             0       1.41449    0.0000  1.0000
    2297          4653             0       1.41449    0.0000  1.0000
    2298          4653             0       1.41449    0.0000  1.0000
    2299          4653             0       1.41449    0.0000  1.0000
    2300          4653             0       1.41449    0.0000  1.0000
    2301          4653             0       1.41449    0.0000  1.0000
    2302          4653             0       1.41449    0.0000  1.0000
    2303          4653             0       1.41449    0.0000  1.0000
    2304          4653             0       1.41449    0.0000  1.0000
    2305          4653             0       1.41449    0.0000  1.0000
    2306          4653             0       1.41449    0.0000  1.0000
    2307          4653             0       1.41449    0.0000  1.0000
    2308          4653             0       1.41449    0.0000  1.0000
    2309          4653             0       1.41449    0.0000  1.0000
    2310          4653             0       1.41449    0.0000  1.0000
    2311          4653             0       1.41449    0.0000  1.0000
    2312          4653             0       1.41449    0.0000  1.0000
    2313          4653             0       0.00000    0.0000  1.0000
    2314          4653             0       1.41449    0.0000  1.0000
    2315          4653             0       2.00038    0.0000  1.0000
    2316          4653             0       2.00038    0.0000  1.0000
    2317          4653             0       2.00038    0.0000  1.0000
    2318          4653             0       2.00038    0.0000  1.0000
    2319          4653             0       2.00038    0.0000  1.0000
    2320          4653             0       2.00038    0.0000  1.0000
    2321          4653             0       2.00038    0.0000  1.0000
    2322          4653             0       2.00038    0.0000  1.0000
    2323          4653             0       2.00038    0.0000  1.0000
    2324          4653             0       2.00038    0.0000  1.0000
    2325          4653             0       2.00038    0.0000  1.0000
    2326          4653             0       2.00038    0.0000  1.0000
    2327          4653             0       2.00038    0.0000  1.0000
    2328          4653             0       2.00038    0.0000  1.0000
    2329          4653             0       1.41449    0.0000  1.0000
    2330          4653             0       1.41449    0.0000  1.0000
    2331          4653             0       1.41449    0.0000  1.0000
    2332          4653             0       1.41449    0.0000  1.0000
    2333          4653             0       2.00038    0.0000  1.0000
    2334          4653             0       0.00000    0.0000  1.0000
    2335          4653             0       1.41449    0.0000  1.0000
    2336          4653             0       2.00038    0.0000  1.0000
    2337          4653             0       1.41449    0.0000  1.0000
    2338          4653             0       2.00038    0.0000  1.0000
    2339          4653             0       0.00000    0.0000  1.0000
    2340          4653             0       1.41449    0.0000  1.0000

 * Probability of getting a more extreme T-value under the null hypothesis of no difference between
   the two trees (two-tailed test).  Asterisked values in table (if any) indicate significant
   difference at P < 0.05.

2340 trees saved to file "/projects/ps-ngbt/backend/comet_workspace/NGBW-JOB-PAUP_XSEDE-
F1A3E92F2D7A4C12B469366B7F302487/11MP.tre"

Bootstrap method with heuristic search:
  Number of bootstrap replicates = 1000
  Starting seed = generated automatically
  Number of characters resampled in each replicate = 2603
  Optimality criterion = parsimony
    Character-status summary:
      Of 2603 total characters:
        All characters are of type 'unord'
        All characters have equal weight
        1309 characters are constant (proportion = 0.502881)
        168 variable characters are parsimony-uninformative
        Number of parsimony-informative characters = 1126
    Gaps are treated as "missing"
    Multistate taxa interpreted as uncertainty
  Starting tree(s) obtained via stepwise addition
    Addition sequence: random
    Number of replicates = 10
    Starting seed = generated automatically
    Number of trees held at each step = 1
  Branch-swapping algorithm: tree-bisection-reconnection (TBR) with reconnection limit = 8
    Steepest descent option not in effect
  'Maxtrees' setting = 5000 (will not be increased)
  Branches collapsed (creating polytomies) if maximum branch length is zero
  'MulTrees' option in effect
  No topological constraints in effect
  Trees are unrooted

  1000 bootstrap replicates completed
  Time used = 43:39:56 (CPU time = 43:38:31.9)

Bootstrap 50% majority-rule consensus tree
   (plus other groups compatible with this tree)

                                                  /------------ Arthrinium aquaticum S 642(1)
                                                  |
                                               /62+       /---- Arthrinium phaeospermum CBS 1143(61)
                                               |  |   /96-+
                                               |  |   |   \---- Arthrinium phaeospermum CBS 1143(62)
                                               |  \88-+
                                           /76-+      \-------- Arthrinium serenense IMI 326869(81)
                                           |   |
                                           |   |          /---- Arthrinium saccharicola CBS 191 (79)
                                       /56-+   \----89----+
                                       |   |              \---- Arthrinium saccharicola CBS 831 (80)
                                       |   |
                                   /88-+   \------------------- Arthrinium ibericum CBS 145137(33)
                                   |   |
                                   |   |                  /---- Arthrinium dichotomanthi LC4950(16)
                                   |   \--------99--------+
                               /35-+                      \---- Arthrinium dichotomanthi LC8175(17)
                               |   |
                               |   |                      /---- Arthrinium jiangxiense LC4494(40)
                               |   |                  /100+
                               |   |                  |   \---- Arthrinium jiangxiense LC4577(41)
                               |   \--------66--------+
                           /92-+                      |   /---- Arthrinium obovatum LC4940(57)
                           |   |                      \100+
                           |   |                          \---- Arthrinium obovatum LC8177(58)
                           |   |
                           |   |                          /---- Arthrinium camelliaesinensis LC5(9)
                           |   \-----------100------------+
                           |                              \---- Arthrinium camelliaesinensis LC8(10)
                           |
                           |                              /---- Arthrinium gaoyouense CFCC 52301(20)
                           |                      /--100--+
                           |                      |       \---- Arthrinium gaoyouense CFCC 52302(21)
                           |                      |
                           |                   /66+       /---- Arthrinium hispanicum IMI 326877(26)
                           |                   |  |   /52-+
                           |                   |  |   |   \---- Arthrinium mediterranei IMI 3268(50)
                           |               /89-+  \60-+
                       /96-+               |   |      \-------- Arthrinium marii CBS 497 90(49)
                       |   |               |   |
                       |   |               |   |          /---- Arthrinium locuta pollinis LC116(44)
                       |   |               |   \----87----+
                       |   |               |              \---- Arthrinium locuta pollinis LC116(45)
                       |   |           /42-+
                       |   |           |   |              /---- Arthrinium guizhouense LC5318(23)
                       |   |           |   |          /99-+
                       |   |           |   |          |   \---- Arthrinium guizhouense LC5322(24)
                       |   |           |   |      /46-+
                       |   |           |   |      |   |   /---- Arthrinium sacchari CBS 372 67(77)
                       |   |       /76-+   |      |   \94-+
                       |   |       |   |   \--34--+       \---- Arthrinium sacchari CBS 664 74(78)
                       |   |       |   |          |
                       |   |       |   |          \------------ Arthrinium piptatheri CBS 145149(65)
                       |   |       |   |
                       |   \--87---+   |                  /---- Arthrinium longistromum MFLUCC 1(46)
                       |           |   \--------66--------+
                       |           |                      \---- Arthrinium longistromum MFLUCC 1(47)
                       |           |
                       |           \--------------------------- Arthrinium pseudospegazzinii CBS(69)
                       |
                       |                                  /---- Arthrinium arundinis CBS 133509(2)
                       |               /-------100--------+
                       |               |                  \---- Arthrinium arundinis CBS 449 92(3)
                       |               |
                       |               |          /------------ Arthrinium chromolaenae MFLUCC 1(14)
                       |               |          |
                       |               |       /54+       /---- Arthrinium euphorbiae IMI 285638(19)
                       |           /100+       |  |   /74-+
                       |           |   |       |  |   |   \---- Arthrinium malaysianum CBS 10205(48)
                       |           |   |   /86-+  \60-+
                       |           |   |   |   |      \-------- Arthrinium vietnamense IMI 99670(92)
                       |           |   |   |   |
                       |           |   |   |   \--------------- Arthrinium phyllostachium MFLUCC(64)
                       |           |   \97-+
                       |           |       |              /---- Arthrinium italicum CBS 145138(34)
                       |           |       |          /100+
                       |           |       |          |   \---- Arthrinium italicum CBS 145139(35)
                       |           |       \----66----+
                       |       /96-+                  |   /---- Arthrinium thailandicum MFLUCC 1(87)
                   /45-+       |   |                  \89-+
                   |   |       |   |                      \---- Arthrinium thailandicum MFLUCC 1(88)
                   |   |       |   |
                   |   |       |   |              /------------ Arthrinium esporlense CBS 145136(18)
                   |   |       |   |              |
                   |   |       |   |              |       /---- Arthrinium kogelbergense CBS 113(42)
                   |   |       |   |           /84+   /100+
                   |   |       |   |           |  |   |   \---- Arthrinium kogelbergense CBS 113(43)
                   |   |       |   |           |  \94-+
                   |   |       |   |           |      |   /---- Arthrinium xenocordella CBS 478 (93)
                   |   |       |   \----96-----+      \100+
                   |   |       |               |          \---- Arthrinium xenocordella CBS 595 (94)
                   |   |       |               |
                   |   |       |               |          /---- Arthrinium qinlingense CFCC 5230(73)
                   |   |   /63-+               \---100----+
                   |   |   |   |                          \---- Arthrinium qinlingense CFCC 5230(74)
                   |   |   |   |
                   |   |   |   |                      /-------- Arthrinium aureum CBS 244 83(4)
                   |   |   |   |                      |
                   |   |   |   |               /--99--+   /---- Arthrinium hydei CBS 114990(27)
                   |   |   |   |               |      \91-+
                   |   |   |   |               |          \---- Arthrinium hydei KUMCC 16 0204(28)
                   |   |   |   |           /100+
                   |   |   |   |           |   |          /---- Arthrinium chinense CFCC 53036(12)
                   |   |   |   |           |   |  /--100--+
                   |   |   |   |           |   |  |       \---- Arthrinium chinense CFCC 53037(13)
                   |   |   |   |           |   \81+
                   |   |   |   |           |      |   /-------- Arthrinium paraphaeospermum MFLU(60)
                   |   |   |   |           |      |   |
                   |   |   |   \----99-----+      \88-+   /---- Arthrinium rasikravindrae LC8179(75)
                   |   |   |               |          \39-+
                   |   |   |               |              \---- Arthrinium rasikravindrae NFCCI (76)
                   |   |   |               |
                   |   |   |               |              /---- Arthrinium balearicum CBS 145129(5)
                   |   |   |               |          /69-+
                   |   |   |               |          |   \---- Arthrinium descalsii CBS 145130(15)
                   |   |   |               \---100----+
                   |   |   |                          \-------- Arthrinium phragmitis CPC 18900(63)
                   |   |   |
                   |   |   |                              /---- Arthrinium bambusae LC7106(6)
                /34+   |   |                   /---100----+
                |  |   \30-+                   |          \---- Arthrinium bambusae LC7124(7)
                |  |       |                   |
                |  |       |                   |      /-------- Arthrinium garethjonesii KUMCC 1(22)
                |  |       |               /100+      |
                |  |       |               |   |  /26-+   /---- Arthrinium neogarethjonesii DQD (54)
                |  |       |               |   |  |   \96-+
                |  |       |               |   |  |       \---- Arthrinium setostromum KUMCC 19 (82)
                |  |       |               |   \55+
                |  |       |               |      |   /-------- Arthrinium mytilomorphum DAOM 21(53)
                |  |       |               |      |   |
                |  |       |           /91-+      \26-+   /---- Arthrinium subroseum LC7291(85)
                |  |       |           |   |          \90-+
                |  |       |           |   |              \---- Arthrinium subroseum LC7292(86)
                |  |       |           |   |
                |  |       |           |   |              /---- Arthrinium hyphopodii KUMCC 16 0(29)
                |  |       |           |   |          /100+
                |  |       |           |   |          |   \---- Arthrinium hyphopodii MFLUCC 15 (30)
                |  |       |           |   \---100----+
                |  |       |           |              |   /---- Arthrinium pseudoparenchymaticum(66)
                |  |       |       /51-+              \100+
                |  |       |       |   |                  \---- Arthrinium pseudoparenchymaticum(67)
                |  |       |       |   |
            /34-+  |       |       |   |                  /---- Arthrinium hysterinum CBS 145133(31)
            |   |  |       |       |   |              /92-+
            |   |  |       |       |   |              |   \---- Arthrinium hysterinum ICPM6889(32)
            |   |  |       |       |   |          /100+
            |   |  |       \--45---+   |          |   |   /---- Arthrinium yunnanum DDQ00281(95)
            |   |  |               |   |          |   \95-+
            |   |  |               |   \----84----+       \---- Arthrinium yunnanum MFLUCC 15 10(96)
            |   |  |               |              |
            |   |  |               |              \------------ Arthrinium ovatum CBS 115042(59)
            |   |  |               |
            |   |  |               |                  /-------- Arthrinium pseudosinense CPC 215(68)
            |   |  |               |                  |
            |   |  |               \--------71--------+   /---- Arthrinium pterospermum CBS 1231(70)
        /79-+   |  |                                  \100+
        |   |   |  |                                      \---- Arthrinium pterospermum CPC 2019(71)
        |   |   |  |
        |   |   |  |                                      /---- Arthrinium bambusicola(8)
        |   |   |  \------------------77------------------+
        |   |   |                                         \---- Arthrinium gutiae CBS 135835(25)
        |   |   |
        |   |   |                                         /---- Arthrinium neosubglobosa JHB006(55)
        |   |   |                                     /100+
        |   |   |                                     |   \---- Arthrinium neosubglobosa KUMCC 1(56)
        |   |   \-----------------100-----------------+
        |   |                                         \-------- Arthrinium subglobosum MFLUCC 11(84)
        |   |
    /79-+   |                                             /---- Arthrinium jatrophae AMH 9556(38)
    |   |   \---------------------100---------------------+
    |   |                                                 \---- Arthrinium jatrophae AMH 9557(39)
    |   |
    |   |                                             /-------- Arthrinium caricicola CBS 145127(11)
    |   |                                             |
    |   |                                         /54-+   /---- Arthrinium minus AP25418(51)
    |   |                                         |   \100+
    |   |                                         |       \---- Arthrinium minus CBS 145131(52)
    |   |                                      /59+
/---+   |                                      |  |       /---- Arthrinium japonicum IFO 31098(36)
|   |   |                                      |  |   /100+
|   |   |                                      |  |   |   \---- Arthrinium japonicum IFO30500(37)
|   |   \-----------------100------------------+  \100+
|   |                                          |      \-------- Arthrinium sporophleum CBS 14515(83)
|   |                                          |
|   |                                          \--------------- Arthrinium puccinioides CBS 549 (72)
|   |
100 |                                                     /---- Arthrinium trachycarpum CFCC 530(89)
|   |                                                 /100+
|   |                                                 |   \---- Arthrinium trachycarpum CFCC 530(90)
|   \-----------------------91------------------------+
|                                                     \-------- Arthrinium urticae IMI 326344(91)
|
|                                                         /---- Seiridium phylicae CPC 19962(97)
\---------------------------------------------------------+
                                                          \---- Seiridium phylicae CPC 19965(98)

Bipartitions found in one or more trees and frequency of occurrence (bootstrap support values):

         1         2         3         4         5         6         7         8       8
1234567890123456789012345678901234567890123456789012345678901234567890123456789012345678
----------------------------------------------------------------------------------------
........................................................**..............................
.......................................**...............................................
........**..............................................................................
...................**...................................................................
......................................................**................................
........................................................................................
........................................................................................
...................................**...................................................
...................................**.............................................*.....
..................................................**....................................
..........*........................**.............**...................*..........*.....
.....................................................................**.................
.....................................**.................................................
..............................**........................................................
.................................................................**.....................
...*.......**.............**...............................*..............**............
........................................................................**..............
........................................................................................
.........................................**.............................................
.**.....................................................................................
.**..........*....*..............**............*...............*......................**
...........**...........................................................................
............................**..........................................................
.....**..............*..............................**...........................*..**..
............................**...................................**.....................
....*.........*...............................................*.........................
.....**.................................................................................
.................................**.....................................................
......................................................**...........................*....
...*......................**............................................................
......................**................................................................
...............**.......................................................................
...**......**.*...........**...............................*..*...........**............
.............*....*..............**............*...............*......................**
.....................................................*...........................*......
.**..........*...**..............**......**....*...............*........**............**
.*******..*****..**..*..*.******.******..**....*..******..**..**.***.*******.....*******
.................*.......................**.............................**..............
............................................................**..........................
........................................................................................
............................................................................**..........
.........................................**.............................................
..............................**........................................................
.*******..*****..***************.******..***************..**..****************...*******
........................................................................................
.....**..............*......**......................**...........**..............*..**..
..........................**............................................................
....................................................................................**..
...................**....*.................**...**......................................
......................................................................................**
..............................................................................**........
...........................................................*..............**............
.**************..***************.***************************..****************...*******
............................................................**..................*.......
...................**.**.*.................****.**..............*...*.......**..........
...........................................**...........................................
.............*....*............................*...............*........................
.................*.......................**.............................................
..............................**..........................*.............................
...........**..............................................*..............**............
..........*........................**.............**...................*..........*.....
........................................................................................
.......*................*...............................................................
.***********************************************************..****************...*******
...................**.**.*.................****.**..............*...........**..........
..................*............................*........................................
...................................................................*.**.................
....*.........*.........................................................................
...................**....*......................**......................................
.............................................**.........................................
.................................**...................................................**
.......................................**...............**..............................
.****......****..**.......**.....**......**....*...........*..**........****..........**
.***********************************************************..******************.*******
..................*............................*........................................
.........................*......................**......................................
..........*........................**.............**..............................*.....
.*******************************.***************************..****************...*******
.....................*..............................**...........................*..**..
.............*....*............................*........................................
..........*.......................................**....................................
.........................*.......................*......................................
.....**..............*......****....................**....*......**..............*..**..
......................**....................................................**..........
.......*..*.............*..........****...........**..**...............*..........**....
.....**..............*......****....................**....*......***.**..........*..**..
...................**.**.*.................**...**..............*...........**..........
..........................................................................**............
...........................................................*..............*.............
.**************..***************.******..***************..**..****************...*******
......................**........................................*...........**..........
..........*........................****...........**...................*..........*.....
..........*........................****...........**..**...............*..........**....
.......*..*.............*..........****...........**...................*..........*.....
.******....****..**..*....******.**......**....*....**....**..**.***.**.****.....*..****
......................**.....................**.................*...........**..........
...................**.**.*.................**...**..........................**..........
..............*...............................................*.........................
.............*....*..............**............*...............*........................
.**************..*******************************************..****************...*******
.............................................**.................*...........**..........
..................*............................*...............*........................
.....**..............*..............................*...............................**..
....................................................*...............................**..
.....................*...............................*...........................*......
................................................................*...........**..........
.....................*..............................................................**..
.....................*..............................*...............................**..
..........*........................**.............**..**...............*..........**....
.............................................**.................*.......................
........**.............................**...............**..............................
.....**..............*......****....................****..*......***.**..........*.***..
.**************..***************.***********************..**..****************...*******
............................................................**................***.......
..........*........................**.............**...................*..........*.....
...................**...........................*.......................................
.............*....*............................*........................................
.....................................**...............**...........................*....
.....................*...............................*...........................*..**..
........**.............................**...............................................
...................................**..................................*..........*.....
...................................**.............**...................*..........*.....
................................*...........................**................***.......
...*......................**...............................*..............**............
.....................*..............................**...........................*......
.**..***..*..*...**..*..*...****.******..**....*..******..*....*.***.*****.......*******
.........................*.................**....*......................................
...................................**.............**..............................*.....
.******....****..**..*....******.**......**....*....****..**..**.***.**.****.....*.*****
.*****************************************************************************..********
.............*.................................................*........................
.......*..*.............*..........**.............**...................*..........*.....
..........*.......................................**...................*................
.....................*..............................*...................................
..........*........................**.............................................*.....
.......*..*.............*..........**.............**..**...............*..........**....
..............................**......................**..*........................*....
...............**...............*...........................**................***.......
.....**..............*......****....................****..*......**..............*.***..
..............................**......................**...........................*....
.*****************************************************************************.*********
....................................................**...........................*......
...................**.**.*.................****.**..................*.......**..........
..........*........................****...........**...................*..........*.....
.....**..............*......****.....**.............**....*......***.**..........*..**..
......................................................**...........*.**............*....
...............................................*........................................
.....**..............*......****.....**.............****..*......***.**..........*.***..
.**....*.....*...**..............**......**....*...............*........**............**
.***********************************************************..**************************
.....**.............................................*...................................
.....................................**............................*.**.................
.....**.............................................*...............................**..
..........*........................**..................................*..........*.....
.................*......................................................**..............
......................................................**.............**............*....
........**..............................................**..............................
...................**.**.*.................***..**..............*...........**..........
.....***..*..........*..*...****...****...........******..*......***.***.........*****..
...................**.**.*.................**.*.**..............*...........**..........
..........*.............*..........****...........**..**...............*..........**....
.....**..............*......**......................****.........**..............*.***..
.**....*..*..*...**.....*........******..**....*..**..**.......*.......***........**..**
.....**.............................................................................**..
.*******..*****..***************.***********************..**..****************...*******
.*******..******************************************************************************
..............................**..........................*........*.**.................
...................**....*.................****.**......................................
.*******..*****..**..*..*.******.******..**....*..******..**..**.**..*******.....*******
.....................................**..............................**.................
...............**...............*......**...............**..**................***.......
.*******..*****..***************.******..***************..**..**.*************...*******
.****..*...****..**.......**.....**......**....*...........*..**........****..........**
.....**..............*..............................................................**..
.........................*......................*.......................................
................................................**......................................
...................**.**.*.................**...**..............*...*.......**..........
...................**....*.......................*......................................
.........................................**.............................**..............
.**..**......*...**..*......****.**......**....*....**....*....*.***.**.**.......*..****
.******....****..**..*....******.**..**..**....*....**....**..**.***.**.****.....*..****
.**************..***************.******..*******************..****************...*******
.....**..............*......**.......**.............**...........**..............*..**..
.........................*.................**...**......................................
..........*........................**.............**...................*..........*.....
.....**..............*...............................*...........................*..**..
.........................*.................**...........................................
...........................................**....*......................................
................................................................*...*...................
..................*.....................................................................
...................**.**.*.................****.**..........................**..........
...*......................*.............................................................
.....**..............*......**......................**...........***.**..........*..**..
.....**..............*......****.....**.............**....*......**..............*..**..
.............*.................................*........................................

89       9
9012345678          Freq        %
---------------------------------
..........       1000.00  100.00%
..........       1000.00  100.00%
..........       1000.00  100.00%
..........       1000.00  100.00%
..........       1000.00  100.00%
........**       1000.00  100.00%
**........       1000.00  100.00%
..........       1000.00  100.00%
..........       1000.00  100.00%
..........       1000.00  100.00%
..........       1000.00  100.00%
..........       1000.00  100.00%
..........       1000.00  100.00%
......**..       1000.00  100.00%
..........       1000.00  100.00%
..........       1000.00  100.00%
..........       1000.00  100.00%
....**....       1000.00  100.00%
..........       1000.00  100.00%
..........       1000.00  100.00%
...*......       1000.00  100.00%
..........        999.74   99.97%
..........        999.27   99.93%
..........        999.00   99.90%
..........        998.80   99.88%
..........        997.83   99.78%
..........        997.69   99.77%
..........        997.62   99.76%
..........        997.00   99.70%
..........        992.63   99.26%
..........        992.18   99.22%
..........        987.95   98.79%
..........        985.08   98.51%
...*......        969.98   97.00%
..........        963.08   96.31%
...***....        961.44   96.14%
**********        960.77   96.08%
....**....        959.99   96.00%
..........        958.53   95.85%
......**..        946.36   94.64%
..........        944.22   94.42%
....**....        940.04   94.00%
..........        922.20   92.22%
**********        917.85   91.78%
***.......        914.21   91.42%
..........        911.38   91.14%
..........        908.00   90.80%
..........        896.10   89.61%
..........        893.60   89.36%
..........        889.79   88.98%
..........        885.42   88.54%
..........        880.77   88.08%
**********        878.14   87.81%
..........        877.82   87.78%
..........        873.83   87.38%
..........        869.08   86.91%
...*......        859.06   85.91%
....**....        844.82   84.48%
......**..        836.01   83.60%
..........        805.66   80.57%
***.....**        792.48   79.25%
***.....**        785.21   78.52%
..........        770.61   77.06%
**********        764.78   76.48%
..........        764.36   76.44%
..........        741.15   74.12%
..........        712.98   71.30%
..........        692.11   69.21%
..........        663.63   66.36%
..........        659.73   65.97%
..........        659.61   65.96%
..........        659.00   65.90%
...***....        626.51   62.65%
**********        616.55   61.66%
...*......        604.94   60.49%
..........        602.35   60.24%
..........        590.78   59.08%
**********        564.46   56.45%
..........        550.22   55.02%
...*......        538.36   53.84%
..........        537.27   53.73%
..........        516.45   51.64%
......**..        512.18   51.22%
..........        457.14   45.71%
***.....**        453.59   45.36%
......**..        452.92   45.29%
..........        415.51   41.55%
..........        394.02   39.40%
..........        382.35   38.24%
**********        345.27   34.53%
..........        343.03   34.30%
***.....**        340.45   34.04%
***.....**        336.55   33.65%
***.....**        298.70   29.87%
...*****..        297.33   29.73%
..........        296.51   29.65%
..........        295.01   29.50%
..........        293.93   29.39%
...*......        288.11   28.81%
**********        279.52   27.95%
..........        279.00   27.90%
...*......        274.90   27.49%
..........        268.32   26.83%
..........        263.15   26.31%
..........        262.60   26.26%
..........        245.69   24.57%
..........        243.10   24.31%
..........        240.97   24.10%
***.....**        232.17   23.22%
..........        230.12   23.01%
..........        214.76   21.48%
......**..        214.35   21.43%
**********        211.91   21.19%
..........        209.25   20.93%
........**        207.79   20.78%
..........        200.33   20.03%
..........        195.39   19.54%
..........        191.77   19.18%
..........        178.60   17.86%
..........        176.90   17.69%
..........        164.33   16.43%
..........        163.67   16.37%
..........        158.54   15.85%
..........        152.75   15.27%
..........        149.71   14.97%
**********        149.35   14.93%
..........        143.75   14.37%
..........        141.44   14.14%
...*****..        141.18   14.12%
**********        140.76   14.08%
..........        140.03   14.00%
***.....**        139.23   13.92%
..........        135.79   13.58%
..........        132.60   13.26%
..........        132.09   13.21%
***.....**        130.33   13.03%
......**..        127.28   12.73%
..........        126.63   12.66%
......**..        118.99   11.90%
......**..        118.91   11.89%
**********        113.69   11.37%
..........        107.34   10.73%
..........        103.71   10.37%
..........        103.48   10.35%
......**..        102.81   10.28%
..........        101.05   10.11%
...*......         96.98    9.70%
......**..         95.61    9.56%
...***....         91.69    9.17%
**********         88.78    8.88%
..........         88.40    8.84%
..........         85.02    8.50%
..........         81.81    8.18%
..........         80.98    8.10%
..........         80.65    8.07%
..........         80.14    8.01%
..........         80.04    8.00%
..........         79.39    7.94%
***...****         78.72    7.87%
..........         77.22    7.72%
***.....**         74.79    7.48%
..........         74.72    7.47%
******..**         73.92    7.39%
..........         73.33    7.33%
**********         73.18    7.32%
**********         71.41    7.14%
......**..         71.10    7.11%
..........         69.25    6.93%
**********         68.92    6.89%
..........         68.76    6.88%
..........         68.38    6.84%
**********         66.86    6.69%
...***....         66.47    6.65%
..........         65.32    6.53%
..........         65.04    6.50%
..........         63.33    6.33%
..........         62.98    6.30%
..........         62.54    6.25%
....**....         62.25    6.22%
...*****..         62.16    6.22%
...*****..         62.08    6.21%
**********         60.61    6.06%
..........         60.32    6.03%
..........         60.02    6.00%
**......**         59.32    5.93%
..........         58.23    5.82%
..........         58.02    5.80%
..........         57.75    5.78%
..........         55.77    5.58%
...*......         55.43    5.54%
..........         54.88    5.49%
..........         52.85    5.28%
..........         52.73    5.27%
......**..         51.78    5.18%
..........         51.30    5.13%

865 groups at (relative) frequency less than 5% not shown

1 tree saved to file "/projects/ps-ngbt/backend/comet_workspace/NGBW-JOB-PAUP_XSEDE-
F1A3E92F2D7A4C12B469366B7F302487/11MP_BS.tre"
