# Supplementary material for: Arthrinium bambusicola (Fungi, Sordariomycetes), a new species from Schizostachyum brachycladum in northern Thailand
Source: Biodivers Data J. 2020 Dec 14;8:e58755. doi: 10.3897/BDJ.8.e58755 (PMC7752887; doi:10.3897/BDJ.8.e58755)
Supplement: Supplementary material 4 — The output file of ML [file bdj-08-e58755-s004.txt]

CIPRES_THREADSPP=4
CIPRES_NP=12
running:
 raxmlHPC-HYBRID -T 4 -f a -n result.tre -s infile.txt -N 1000 -m GTRGAMMA -p 12345 -x 12345
CIPRES_THREADSPP=4
CIPRES_NP=12
running:
 raxmlHPC-HYBRID -T 4 -f a -n result.tre -s infile.txt -N 1000 -m GTRGAMMA -p 12345 -x 12345
CIPRES_THREADSPP=4
CIPRES_NP=12
running:
 raxmlHPC-HYBRID -T 4 -f a -n result.tre -s infile.txt -N 1000 -m GTRGAMMA -p 12345 -x 12345
CIPRES_THREADSPP=4
CIPRES_NP=12
running:
 raxmlHPC-HYBRID -T 4 -f a -n result.tre -s infile.txt -N 1000 -m GTRGAMMA -p 12345 -x 12345
CIPRES_THREADSPP=4
CIPRES_NP=12
running:
 raxmlHPC-HYBRID -T 4 -f a -n result.tre -s infile.txt -N 1000 -m GTRGAMMA -p 12345 -x 12345
CIPRES_THREADSPP=4
CIPRES_NP=12
running:
 raxmlHPC-HYBRID -T 4 -f a -n result.tre -s infile.txt -N 1000 -m GTRGAMMA -p 12345 -x 12345
CIPRES_THREADSPP=4
CIPRES_NP=12
running:
 raxmlHPC-HYBRID -T 4 -f a -n result.tre -s infile.txt -N 1000 -m GTRGAMMA -p 12345 -x 12345
CIPRES_THREADSPP=4
CIPRES_NP=12
running:
 raxmlHPC-HYBRID -T 4 -f a -n result.tre -s infile.txt -N 1000 -m GTRGAMMA -p 12345 -x 12345
CIPRES_THREADSPP=4
CIPRES_NP=12
running:
 raxmlHPC-HYBRID -T 4 -f a -n result.tre -s infile.txt -N 1000 -m GTRGAMMA -p 12345 -x 12345
CIPRES_THREADSPP=4
CIPRES_NP=12
running:
 raxmlHPC-HYBRID -T 4 -f a -n result.tre -s infile.txt -N 1000 -m GTRGAMMA -p 12345 -x 12345
CIPRES_THREADSPP=4
CIPRES_NP=12
running:
 raxmlHPC-HYBRID -T 4 -f a -n result.tre -s infile.txt -N 1000 -m GTRGAMMA -p 12345 -x 12345
CIPRES_THREADSPP=4
CIPRES_NP=12
running:
 raxmlHPC-HYBRID -T 4 -f a -n result.tre -s infile.txt -N 1000 -m GTRGAMMA -p 12345 -x 12345

This is RAxML MPI Process Number: 1

This is RAxML MPI Process Number: 0

This is RAxML MPI Process Number: 3

This is RAxML MPI Process Number: 4

This is RAxML MPI Process Number: 5

This is RAxML MPI Process Number: 2

This is RAxML MPI Process Number: 10

This is RAxML MPI Process Number: 6

This is RAxML MPI Process Number: 8

This is RAxML MPI Process Number: 9

This is RAxML MPI Process Number: 11

This is RAxML MPI Process Number: 7

RAxML can't, parse the alignment file as phylip file 
it will now try to parse it as FASTA file


Using BFGS method to optimize GTR rate parameters, to disable this specify "--no-bfgs" 


Using BFGS method to optimize GTR rate parameters, to disable this specify "--no-bfgs" 


Using BFGS method to optimize GTR rate parameters, to disable this specify "--no-bfgs" 


Using BFGS method to optimize GTR rate parameters, to disable this specify "--no-bfgs" 


This is the RAxML Master Pthread

This is RAxML Worker Pthread Number: 1

This is RAxML Worker Pthread Number: 2

This is RAxML Worker Pthread Number: 3


IMPORTANT WARNING: Sequences Arthrinium_chinense_CFCC_53036 and Arthrinium_chinense_CFCC_53037 are exactly identical


Using BFGS method to optimize GTR rate parameters, to disable this specify "--no-bfgs" 


Using BFGS method to optimize GTR rate parameters, to disable this specify "--no-bfgs" 


This is the RAxML Master Pthread

This is RAxML Worker Pthread Number: 2

This is RAxML Worker Pthread Number: 3

This is RAxML Worker Pthread Number: 1

This is the RAxML Master Pthread

This is RAxML Worker Pthread Number: 1

This is RAxML Worker Pthread Number: 2

This is RAxML Worker Pthread Number: 3


Using BFGS method to optimize GTR rate parameters, to disable this specify "--no-bfgs" 


This is the RAxML Master Pthread

This is RAxML Worker Pthread Number: 1

This is RAxML Worker Pthread Number: 2

This is RAxML Worker Pthread Number: 3


Using BFGS method to optimize GTR rate parameters, to disable this specify "--no-bfgs" 


This is the RAxML Master Pthread

This is RAxML Worker Pthread Number: 1

This is RAxML Worker Pthread Number: 2

This is RAxML Worker Pthread Number: 3


IMPORTANT WARNING: Sequences Arthrinium_gaoyouense_CFCC_52301 and Arthrinium_gaoyouense_CFCC_52302 are exactly identical

This is the RAxML Master Pthread

This is RAxML Worker Pthread Number: 1

This is RAxML Worker Pthread Number: 3

This is RAxML Worker Pthread Number: 2

This is the RAxML Master Pthread

This is RAxML Worker Pthread Number: 1

This is RAxML Worker Pthread Number: 3

This is RAxML Worker Pthread Number: 2


Using BFGS method to optimize GTR rate parameters, to disable this specify "--no-bfgs" 


This is the RAxML Master Pthread

This is RAxML Worker Pthread Number: 1


IMPORTANT WARNING: Sequences Arthrinium_hispanicum_IMI_326877 and Arthrinium_mediterranei_IMI_326875 are exactly identical

This is RAxML Worker Pthread Number: 2

This is RAxML Worker Pthread Number: 3


Using BFGS method to optimize GTR rate parameters, to disable this specify "--no-bfgs" 


This is the RAxML Master Pthread

This is RAxML Worker Pthread Number: 1

This is RAxML Worker Pthread Number: 3

This is RAxML Worker Pthread Number: 2


IMPORTANT WARNING: Sequences Arthrinium_japonicum_IFO_31098 and Arthrinium_japonicum_IFO30500 are exactly identical


Using BFGS method to optimize GTR rate parameters, to disable this specify "--no-bfgs" 


This is the RAxML Master Pthread

This is RAxML Worker Pthread Number: 1

This is RAxML Worker Pthread Number: 2

This is RAxML Worker Pthread Number: 3


IMPORTANT WARNING: Sequences Arthrinium_jatrophae_AMH_9556 and Arthrinium_jatrophae_AMH_9557 are exactly identical

This is the RAxML Master Pthread


IMPORTANT WARNING: Sequences Arthrinium_longistromum_MFLUCC_11_0479 and Arthrinium_longistromum_MFLUCC_11_0481 are exactly identical

This is RAxML Worker Pthread Number: 1

This is RAxML Worker Pthread Number: 2


IMPORTANT WARNING: Sequences Arthrinium_minus_AP25418 and Arthrinium_minus_CBS_145131 are exactly identical


IMPORTANT WARNING: Sequences Arthrinium_phaeospermum_CBS_114317 and Arthrinium_phaeospermum_CBS_114318 are exactly identical


IMPORTANT WARNING: Sequences Arthrinium_qinlingense_CFCC_52303 and Arthrinium_qinlingense_CFCC_52304 are exactly identical


IMPORTANT WARNING: Sequences Arthrinium_thailandicum_MFLUCC_15_0199 and Arthrinium_thailandicum_MFLUCC_15_0202 are exactly identical


IMPORTANT WARNING: Sequences Arthrinium_trachycarpum_CFCC_53038 and Arthrinium_trachycarpum_CFCC_53039 are exactly identical

This is RAxML Worker Pthread Number: 3


IMPORTANT WARNING: Sequences Arthrinium_yunnanum_DDQ00281 and Arthrinium_yunnanum_MFLUCC_15_1002 are exactly identical

IMPORTANT WARNING
Found 12 sequences that are exactly identical to other sequences in the alignment.
Normally they should be excluded from the analysis.

Just in case you might need it, an alignment file with 
sequence duplicates removed is printed to file infile.txt.reduced


Using BFGS method to optimize GTR rate parameters, to disable this specify "--no-bfgs" 


This is the RAxML Master Pthread

This is RAxML Worker Pthread Number: 1

This is RAxML Worker Pthread Number: 3

This is RAxML Worker Pthread Number: 2


This is RAxML version 8.2.12 released by Alexandros Stamatakis on May 2018.

With greatly appreciated code contributions by:
Andre Aberer      (HITS)
Simon Berger      (HITS)
Alexey Kozlov     (HITS)
Kassian Kobert    (HITS)
David Dao         (KIT and HITS)
Sarah Lutteropp   (KIT and HITS)
Nick Pattengale   (Sandia)
Wayne Pfeiffer    (SDSC)
Akifumi S. Tanabe (NRIFS)
Charlie Taylor    (UF)


Alignment has 1370 distinct alignment patterns

Proportion of gaps and completely undetermined characters in this alignment: 26.10%

RAxML rapid bootstrapping and subsequent ML search

Using 1 distinct models/data partitions with joint branch length optimization


Executing 1000 rapid bootstrap inferences and thereafter a thorough ML search 

All free model parameters will be estimated by RAxML
GAMMA model of rate heterogeneity, ML estimate of alpha-parameter

GAMMA Model parameters will be estimated up to an accuracy of 0.1000000000 Log Likelihood units

Partition: 0
Alignment Patterns: 1370
Name: No Name Provided
DataType: DNA
Substitution Matrix: GTR


RAxML was called as follows:

raxmlHPC-HYBRID -T 4 -f a -n result.tre -s infile.txt -N 1000 -m GTRGAMMA -p 12345 -x 12345 


Time for BS model parameter optimization on Process 2: 1.044253 seconds

Time for BS model parameter optimization on Process 8: 1.061767 seconds

Time for BS model parameter optimization on Process 6: 1.077309 seconds

Time for BS model parameter optimization on Process 10: 1.111079 seconds

Time for BS model parameter optimization on Process 11: 1.135932 seconds

Time for BS model parameter optimization on Process 9: 1.047030 seconds

Time for BS model parameter optimization on Process 4: 1.114438 seconds

Time for BS model parameter optimization on Process 7: 1.124945 seconds

Time for BS model parameter optimization on Process 1: 1.111647 seconds

Time for BS model parameter optimization on Process 5: 1.128010 seconds

Time for BS model parameter optimization on Process 3: 1.132578 seconds

Time for BS model parameter optimization on Process 0: 1.129100 seconds
Bootstrap[672]: Time 4.574159 seconds, bootstrap likelihood -25238.438434, best rearrangement setting 13
Bootstrap[504]: Time 4.643867 seconds, bootstrap likelihood -23973.591004, best rearrangement setting 5
Bootstrap[420]: Time 4.641016 seconds, bootstrap likelihood -24467.655890, best rearrangement setting 6
Bootstrap[756]: Time 4.648608 seconds, bootstrap likelihood -25700.859835, best rearrangement setting 12
Bootstrap[168]: Time 4.657493 seconds, bootstrap likelihood -25680.142374, best rearrangement setting 10
Bootstrap[0]: Time 4.605879 seconds, bootstrap likelihood -24564.813976, best rearrangement setting 13
Bootstrap[84]: Time 4.672969 seconds, bootstrap likelihood -25977.265529, best rearrangement setting 12
Bootstrap[924]: Time 4.769848 seconds, bootstrap likelihood -24552.836578, best rearrangement setting 9
Bootstrap[588]: Time 4.801583 seconds, bootstrap likelihood -25906.016750, best rearrangement setting 15
Bootstrap[840]: Time 4.807750 seconds, bootstrap likelihood -24367.104700, best rearrangement setting 10
Bootstrap[336]: Time 4.848681 seconds, bootstrap likelihood -25669.141003, best rearrangement setting 8
Bootstrap[252]: Time 4.957770 seconds, bootstrap likelihood -25575.002012, best rearrangement setting 9
Bootstrap[673]: Time 2.754049 seconds, bootstrap likelihood -24799.853126, best rearrangement setting 5
Bootstrap[589]: Time 2.754917 seconds, bootstrap likelihood -24895.428714, best rearrangement setting 5
Bootstrap[841]: Time 2.847256 seconds, bootstrap likelihood -24495.393460, best rearrangement setting 6
Bootstrap[757]: Time 3.198676 seconds, bootstrap likelihood -24913.618085, best rearrangement setting 5
Bootstrap[337]: Time 3.035161 seconds, bootstrap likelihood -24622.301163, best rearrangement setting 14
Bootstrap[169]: Time 3.355558 seconds, bootstrap likelihood -25773.036998, best rearrangement setting 13
Bootstrap[421]: Time 3.387457 seconds, bootstrap likelihood -25222.385866, best rearrangement setting 15
Bootstrap[925]: Time 3.280233 seconds, bootstrap likelihood -25052.537602, best rearrangement setting 6
Bootstrap[505]: Time 3.431150 seconds, bootstrap likelihood -25788.621333, best rearrangement setting 15
Bootstrap[253]: Time 3.245945 seconds, bootstrap likelihood -24693.386115, best rearrangement setting 14
Bootstrap[1]: Time 3.545954 seconds, bootstrap likelihood -24896.313298, best rearrangement setting 13
Bootstrap[85]: Time 3.827065 seconds, bootstrap likelihood -24801.979635, best rearrangement setting 13
Bootstrap[674]: Time 3.375208 seconds, bootstrap likelihood -25403.630294, best rearrangement setting 9
Bootstrap[842]: Time 3.108912 seconds, bootstrap likelihood -26099.623913, best rearrangement setting 11
Bootstrap[338]: Time 3.025284 seconds, bootstrap likelihood -25204.957188, best rearrangement setting 5
Bootstrap[422]: Time 2.975551 seconds, bootstrap likelihood -25849.282685, best rearrangement setting 6
Bootstrap[758]: Time 3.304140 seconds, bootstrap likelihood -25342.943983, best rearrangement setting 10
Bootstrap[590]: Time 3.702021 seconds, bootstrap likelihood -24982.158369, best rearrangement setting 8
Bootstrap[926]: Time 3.301599 seconds, bootstrap likelihood -25478.590603, best rearrangement setting 11
Bootstrap[506]: Time 3.293045 seconds, bootstrap likelihood -24814.403189, best rearrangement setting 7
Bootstrap[2]: Time 3.253491 seconds, bootstrap likelihood -25340.032186, best rearrangement setting 12
Bootstrap[170]: Time 3.892000 seconds, bootstrap likelihood -25328.782393, best rearrangement setting 14
Bootstrap[86]: Time 3.477965 seconds, bootstrap likelihood -25827.402031, best rearrangement setting 13
Bootstrap[254]: Time 3.862111 seconds, bootstrap likelihood -24773.006811, best rearrangement setting 15
Bootstrap[843]: Time 3.182180 seconds, bootstrap likelihood -25089.021754, best rearrangement setting 11
Bootstrap[675]: Time 3.221544 seconds, bootstrap likelihood -26123.905522, best rearrangement setting 8
Bootstrap[927]: Time 2.825570 seconds, bootstrap likelihood -24956.899985, best rearrangement setting 13
Bootstrap[591]: Time 3.039109 seconds, bootstrap likelihood -25403.238631, best rearrangement setting 6
Bootstrap[423]: Time 3.336182 seconds, bootstrap likelihood -24874.555909, best rearrangement setting 13
Bootstrap[759]: Time 3.376567 seconds, bootstrap likelihood -25800.007135, best rearrangement setting 9
Bootstrap[87]: Time 2.706265 seconds, bootstrap likelihood -25244.045971, best rearrangement setting 6
Bootstrap[339]: Time 3.830844 seconds, bootstrap likelihood -25507.623635, best rearrangement setting 11
Bootstrap[507]: Time 3.688813 seconds, bootstrap likelihood -25446.685083, best rearrangement setting 15
Bootstrap[3]: Time 3.689051 seconds, bootstrap likelihood -25218.239864, best rearrangement setting 15
Bootstrap[255]: Time 3.130496 seconds, bootstrap likelihood -24826.792174, best rearrangement setting 10
Bootstrap[171]: Time 3.335366 seconds, bootstrap likelihood -25181.664885, best rearrangement setting 8
Bootstrap[844]: Time 3.150805 seconds, bootstrap likelihood -25035.556737, best rearrangement setting 6
Bootstrap[676]: Time 3.375030 seconds, bootstrap likelihood -25307.019573, best rearrangement setting 14
Bootstrap[592]: Time 3.227566 seconds, bootstrap likelihood -24650.508175, best rearrangement setting 6
Bootstrap[928]: Time 3.392705 seconds, bootstrap likelihood -24784.386938, best rearrangement setting 13
Bootstrap[340]: Time 3.255771 seconds, bootstrap likelihood -24763.046935, best rearrangement setting 6
Bootstrap[424]: Time 3.776810 seconds, bootstrap likelihood -25072.393485, best rearrangement setting 14
Bootstrap[760]: Time 3.600438 seconds, bootstrap likelihood -24848.968431, best rearrangement setting 10
Bootstrap[88]: Time 3.561948 seconds, bootstrap likelihood -25019.260408, best rearrangement setting 7
Bootstrap[256]: Time 3.174580 seconds, bootstrap likelihood -25598.886649, best rearrangement setting 10
Bootstrap[508]: Time 3.490841 seconds, bootstrap likelihood -24779.252131, best rearrangement setting 10
Bootstrap[172]: Time 3.533388 seconds, bootstrap likelihood -25404.967391, best rearrangement setting 14
Bootstrap[4]: Time 3.634490 seconds, bootstrap likelihood -24732.878609, best rearrangement setting 10
Bootstrap[593]: Time 3.043714 seconds, bootstrap likelihood -25329.179138, best rearrangement setting 7
Bootstrap[677]: Time 3.353968 seconds, bootstrap likelihood -25026.910729, best rearrangement setting 8
Bootstrap[845]: Time 3.758609 seconds, bootstrap likelihood -25575.162779, best rearrangement setting 11
Bootstrap[425]: Time 2.828040 seconds, bootstrap likelihood -24951.946338, best rearrangement setting 5
Bootstrap[341]: Time 3.045231 seconds, bootstrap likelihood -26270.146912, best rearrangement setting 15
Bootstrap[929]: Time 3.505024 seconds, bootstrap likelihood -24684.775469, best rearrangement setting 12
Bootstrap[89]: Time 3.137705 seconds, bootstrap likelihood -24030.518384, best rearrangement setting 11
Bootstrap[257]: Time 3.089493 seconds, bootstrap likelihood -25013.145557, best rearrangement setting 13
Bootstrap[509]: Time 3.531771 seconds, bootstrap likelihood -25352.264159, best rearrangement setting 6
Bootstrap[761]: Time 3.945017 seconds, bootstrap likelihood -24158.251366, best rearrangement setting 10
Bootstrap[5]: Time 3.692245 seconds, bootstrap likelihood -24556.848997, best rearrangement setting 10
Bootstrap[173]: Time 3.848760 seconds, bootstrap likelihood -25084.488866, best rearrangement setting 12
Bootstrap[678]: Time 2.887730 seconds, bootstrap likelihood -25255.073267, best rearrangement setting 6
Bootstrap[426]: Time 3.164237 seconds, bootstrap likelihood -25335.701766, best rearrangement setting 5
Bootstrap[930]: Time 3.192011 seconds, bootstrap likelihood -25796.222802, best rearrangement setting 7
Bootstrap[594]: Time 3.705167 seconds, bootstrap likelihood -25410.490241, best rearrangement setting 13
Bootstrap[342]: Time 3.564716 seconds, bootstrap likelihood -25506.631021, best rearrangement setting 11
Bootstrap[258]: Time 3.232853 seconds, bootstrap likelihood -25019.384573, best rearrangement setting 7
Bootstrap[846]: Time 3.856206 seconds, bootstrap likelihood -24977.087943, best rearrangement setting 14
Bootstrap[90]: Time 3.691887 seconds, bootstrap likelihood -25948.185928, best rearrangement setting 10
Bootstrap[762]: Time 3.499942 seconds, bootstrap likelihood -25358.150657, best rearrangement setting 10
Bootstrap[510]: Time 3.632403 seconds, bootstrap likelihood -25403.353333, best rearrangement setting 9
Bootstrap[6]: Time 3.290691 seconds, bootstrap likelihood -24679.423575, best rearrangement setting 6
Bootstrap[174]: Time 3.319208 seconds, bootstrap likelihood -24729.586111, best rearrangement setting 14
Bootstrap[679]: Time 3.223375 seconds, bootstrap likelihood -25136.549517, best rearrangement setting 6
Bootstrap[427]: Time 3.294066 seconds, bootstrap likelihood -24915.626832, best rearrangement setting 11
Bootstrap[595]: Time 3.141824 seconds, bootstrap likelihood -24800.107203, best rearrangement setting 11
Bootstrap[931]: Time 3.228272 seconds, bootstrap likelihood -25191.822557, best rearrangement setting 13
Bootstrap[343]: Time 3.004683 seconds, bootstrap likelihood -25608.752486, best rearrangement setting 5
Bootstrap[259]: Time 3.111333 seconds, bootstrap likelihood -23835.631119, best rearrangement setting 10
Bootstrap[847]: Time 3.340133 seconds, bootstrap likelihood -25320.808714, best rearrangement setting 7
Bootstrap[91]: Time 3.391616 seconds, bootstrap likelihood -24795.973890, best rearrangement setting 9
Bootstrap[511]: Time 3.266236 seconds, bootstrap likelihood -25896.281874, best rearrangement setting 5
Bootstrap[763]: Time 3.453810 seconds, bootstrap likelihood -24992.585577, best rearrangement setting 12
Bootstrap[7]: Time 3.458530 seconds, bootstrap likelihood -24849.058313, best rearrangement setting 14
Bootstrap[175]: Time 3.398168 seconds, bootstrap likelihood -24496.283260, best rearrangement setting 15
Bootstrap[680]: Time 3.188521 seconds, bootstrap likelihood -24327.328954, best rearrangement setting 8
Bootstrap[596]: Time 3.407740 seconds, bootstrap likelihood -25794.828965, best rearrangement setting 6
Bootstrap[260]: Time 3.068405 seconds, bootstrap likelihood -24611.922332, best rearrangement setting 10
Bootstrap[428]: Time 3.584469 seconds, bootstrap likelihood -24974.085445, best rearrangement setting 14
Bootstrap[344]: Time 3.411353 seconds, bootstrap likelihood -25108.165728, best rearrangement setting 12
Bootstrap[932]: Time 3.757127 seconds, bootstrap likelihood -25204.087382, best rearrangement setting 13
Bootstrap[848]: Time 3.351763 seconds, bootstrap likelihood -25073.647612, best rearrangement setting 11
Bootstrap[92]: Time 3.154674 seconds, bootstrap likelihood -24492.882960, best rearrangement setting 7
Bootstrap[8]: Time 3.116653 seconds, bootstrap likelihood -24813.475120, best rearrangement setting 5
Bootstrap[512]: Time 3.495989 seconds, bootstrap likelihood -24619.736378, best rearrangement setting 15
Bootstrap[176]: Time 3.154881 seconds, bootstrap likelihood -24959.687053, best rearrangement setting 9
Bootstrap[764]: Time 3.521426 seconds, bootstrap likelihood -25560.811321, best rearrangement setting 9
Bootstrap[681]: Time 3.565987 seconds, bootstrap likelihood -25915.367312, best rearrangement setting 5
Bootstrap[345]: Time 2.719554 seconds, bootstrap likelihood -24749.586408, best rearrangement setting 6
Bootstrap[933]: Time 2.759839 seconds, bootstrap likelihood -24910.817102, best rearrangement setting 10
Bootstrap[261]: Time 3.403673 seconds, bootstrap likelihood -25514.002421, best rearrangement setting 12
Bootstrap[597]: Time 3.643917 seconds, bootstrap likelihood -25368.261340, best rearrangement setting 11
Bootstrap[429]: Time 3.519121 seconds, bootstrap likelihood -25000.714705, best rearrangement setting 11
Bootstrap[849]: Time 3.156119 seconds, bootstrap likelihood -26463.279631, best rearrangement setting 5
Bootstrap[93]: Time 3.590032 seconds, bootstrap likelihood -25258.915400, best rearrangement setting 12
Bootstrap[177]: Time 3.077217 seconds, bootstrap likelihood -25407.295917, best rearrangement setting 6
Bootstrap[513]: Time 3.108643 seconds, bootstrap likelihood -25553.432144, best rearrangement setting 6
Bootstrap[9]: Time 3.236583 seconds, bootstrap likelihood -24712.021699, best rearrangement setting 7
Bootstrap[765]: Time 3.353035 seconds, bootstrap likelihood -25332.909830, best rearrangement setting 11
Bootstrap[682]: Time 3.255712 seconds, bootstrap likelihood -25711.449574, best rearrangement setting 8
Bootstrap[346]: Time 3.130627 seconds, bootstrap likelihood -24820.705359, best rearrangement setting 7
Bootstrap[934]: Time 2.898276 seconds, bootstrap likelihood -24847.636157, best rearrangement setting 5
Bootstrap[262]: Time 2.982304 seconds, bootstrap likelihood -24492.355273, best rearrangement setting 5
Bootstrap[598]: Time 2.770496 seconds, bootstrap likelihood -24651.943543, best rearrangement setting 5
Bootstrap[850]: Time 3.252499 seconds, bootstrap likelihood -24353.340869, best rearrangement setting 13
Bootstrap[430]: Time 3.576146 seconds, bootstrap likelihood -25511.858007, best rearrangement setting 10
Bootstrap[94]: Time 3.390102 seconds, bootstrap likelihood -24230.114136, best rearrangement setting 10
Bootstrap[10]: Time 3.200510 seconds, bootstrap likelihood -25003.336255, best rearrangement setting 7
Bootstrap[514]: Time 3.287470 seconds, bootstrap likelihood -25203.454829, best rearrangement setting 13
Bootstrap[178]: Time 3.368803 seconds, bootstrap likelihood -24572.044091, best rearrangement setting 13
Bootstrap[766]: Time 4.101709 seconds, bootstrap likelihood -24385.093385, best rearrangement setting 11
Bootstrap[935]: Time 3.465514 seconds, bootstrap likelihood -24783.913066, best rearrangement setting 8
Bootstrap[347]: Time 3.513532 seconds, bootstrap likelihood -25338.152692, best rearrangement setting 10
Bootstrap[263]: Time 3.348396 seconds, bootstrap likelihood -24420.809434, best rearrangement setting 9
Bootstrap[599]: Time 3.452675 seconds, bootstrap likelihood -25248.033108, best rearrangement setting 14
Bootstrap[683]: Time 4.111531 seconds, bootstrap likelihood -25513.049975, best rearrangement setting 15
Bootstrap[851]: Time 3.516191 seconds, bootstrap likelihood -25604.535916, best rearrangement setting 7
Bootstrap[431]: Time 3.302863 seconds, bootstrap likelihood -25307.751863, best rearrangement setting 11
Bootstrap[11]: Time 2.962318 seconds, bootstrap likelihood -25033.663015, best rearrangement setting 5
Bootstrap[95]: Time 3.344666 seconds, bootstrap likelihood -25521.130436, best rearrangement setting 6
Bootstrap[515]: Time 3.391679 seconds, bootstrap likelihood -24675.126636, best rearrangement setting 13
Bootstrap[179]: Time 3.456252 seconds, bootstrap likelihood -24862.800051, best rearrangement setting 7
Bootstrap[767]: Time 3.505638 seconds, bootstrap likelihood -24906.889941, best rearrangement setting 6
Bootstrap[936]: Time 3.286259 seconds, bootstrap likelihood -24459.016015, best rearrangement setting 5
Bootstrap[264]: Time 3.231726 seconds, bootstrap likelihood -24669.637825, best rearrangement setting 7
Bootstrap[600]: Time 3.310180 seconds, bootstrap likelihood -26117.582665, best rearrangement setting 12
Bootstrap[348]: Time 3.693347 seconds, bootstrap likelihood -25600.784462, best rearrangement setting 13
Bootstrap[684]: Time 3.733618 seconds, bootstrap likelihood -24798.130313, best rearrangement setting 7
Bootstrap[852]: Time 3.395699 seconds, bootstrap likelihood -26006.007732, best rearrangement setting 10
Bootstrap[432]: Time 3.614221 seconds, bootstrap likelihood -24510.926637, best rearrangement setting 9
Bootstrap[96]: Time 3.068773 seconds, bootstrap likelihood -25635.152862, best rearrangement setting 15
Bootstrap[516]: Time 2.880394 seconds, bootstrap likelihood -25276.772686, best rearrangement setting 5
Bootstrap[12]: Time 3.342969 seconds, bootstrap likelihood -25321.421407, best rearrangement setting 8
Bootstrap[180]: Time 3.748747 seconds, bootstrap likelihood -25694.826864, best rearrangement setting 11
Bootstrap[937]: Time 3.033571 seconds, bootstrap likelihood -24829.869836, best rearrangement setting 6
Bootstrap[265]: Time 3.506813 seconds, bootstrap likelihood -24430.609878, best rearrangement setting 12
Bootstrap[349]: Time 3.242275 seconds, bootstrap likelihood -24925.741056, best rearrangement setting 14
Bootstrap[601]: Time 3.523891 seconds, bootstrap likelihood -25057.537114, best rearrangement setting 9
Bootstrap[768]: Time 4.112343 seconds, bootstrap likelihood -25690.018991, best rearrangement setting 14
Bootstrap[853]: Time 3.228050 seconds, bootstrap likelihood -25805.574527, best rearrangement setting 15
Bootstrap[433]: Time 3.055603 seconds, bootstrap likelihood -25575.720031, best rearrangement setting 5
Bootstrap[685]: Time 3.552208 seconds, bootstrap likelihood -24402.757778, best rearrangement setting 11
Bootstrap[97]: Time 3.375456 seconds, bootstrap likelihood -25238.903430, best rearrangement setting 9
Bootstrap[517]: Time 3.351502 seconds, bootstrap likelihood -24734.692338, best rearrangement setting 7
Bootstrap[13]: Time 3.541633 seconds, bootstrap likelihood -25403.296343, best rearrangement setting 7
Bootstrap[181]: Time 3.377634 seconds, bootstrap likelihood -25071.595208, best rearrangement setting 10
Bootstrap[938]: Time 3.423169 seconds, bootstrap likelihood -25434.257913, best rearrangement setting 11
Bootstrap[266]: Time 3.082062 seconds, bootstrap likelihood -25293.675436, best rearrangement setting 10
Bootstrap[350]: Time 3.608110 seconds, bootstrap likelihood -25860.617377, best rearrangement setting 13
Bootstrap[602]: Time 3.614180 seconds, bootstrap likelihood -25327.389821, best rearrangement setting 11
Bootstrap[434]: Time 3.138549 seconds, bootstrap likelihood -25111.755410, best rearrangement setting 5
Bootstrap[854]: Time 3.599717 seconds, bootstrap likelihood -25133.797120, best rearrangement setting 8
Bootstrap[769]: Time 3.937728 seconds, bootstrap likelihood -25458.002329, best rearrangement setting 13
Bootstrap[518]: Time 3.560797 seconds, bootstrap likelihood -24829.964639, best rearrangement setting 8
Bootstrap[14]: Time 3.403619 seconds, bootstrap likelihood -25840.402963, best rearrangement setting 12
Bootstrap[686]: Time 4.054359 seconds, bootstrap likelihood -25556.190100, best rearrangement setting 14
Bootstrap[98]: Time 3.878975 seconds, bootstrap likelihood -24611.994356, best rearrangement setting 15
Bootstrap[182]: Time 3.362742 seconds, bootstrap likelihood -25833.063331, best rearrangement setting 7
Bootstrap[939]: Time 3.371822 seconds, bootstrap likelihood -25276.600877, best rearrangement setting 9
Bootstrap[351]: Time 3.181609 seconds, bootstrap likelihood -25105.192096, best rearrangement setting 13
Bootstrap[267]: Time 3.941458 seconds, bootstrap likelihood -25159.249585, best rearrangement setting 13
Bootstrap[435]: Time 3.378518 seconds, bootstrap likelihood -24541.123640, best rearrangement setting 12
Bootstrap[855]: Time 3.270904 seconds, bootstrap likelihood -24397.389121, best rearrangement setting 10
Bootstrap[603]: Time 3.675894 seconds, bootstrap likelihood -25089.646984, best rearrangement setting 11
Bootstrap[770]: Time 3.396490 seconds, bootstrap likelihood -25743.020075, best rearrangement setting 6
Bootstrap[519]: Time 3.293638 seconds, bootstrap likelihood -25090.275138, best rearrangement setting 12
Bootstrap[15]: Time 3.412146 seconds, bootstrap likelihood -24757.347553, best rearrangement setting 15
Bootstrap[687]: Time 3.380727 seconds, bootstrap likelihood -25713.535463, best rearrangement setting 11
Bootstrap[99]: Time 3.380165 seconds, bootstrap likelihood -25321.888238, best rearrangement setting 14
Bootstrap[940]: Time 3.320076 seconds, bootstrap likelihood -24714.237826, best rearrangement setting 12
Bootstrap[183]: Time 4.143906 seconds, bootstrap likelihood -24731.181056, best rearrangement setting 14
Bootstrap[268]: Time 2.813783 seconds, bootstrap likelihood -25292.469526, best rearrangement setting 8
Bootstrap[352]: Time 3.525833 seconds, bootstrap likelihood -24799.514858, best rearrangement setting 14
Bootstrap[436]: Time 3.430244 seconds, bootstrap likelihood -26082.142486, best rearrangement setting 9
Bootstrap[604]: Time 3.181998 seconds, bootstrap likelihood -24193.107360, best rearrangement setting 10
Bootstrap[771]: Time 3.147130 seconds, bootstrap likelihood -25547.033672, best rearrangement setting 10
Bootstrap[856]: Time 3.646629 seconds, bootstrap likelihood -25163.164893, best rearrangement setting 6
Bootstrap[688]: Time 2.844848 seconds, bootstrap likelihood -24867.264005, best rearrangement setting 5
Bootstrap[100]: Time 2.880141 seconds, bootstrap likelihood -24348.612471, best rearrangement setting 7
Bootstrap[520]: Time 3.362348 seconds, bootstrap likelihood -26241.513051, best rearrangement setting 15
Bootstrap[16]: Time 3.611137 seconds, bootstrap likelihood -25003.346021, best rearrangement setting 12
Bootstrap[269]: Time 2.882095 seconds, bootstrap likelihood -26026.497337, best rearrangement setting 12
Bootstrap[184]: Time 3.415364 seconds, bootstrap likelihood -24526.803374, best rearrangement setting 13
Bootstrap[941]: Time 3.915588 seconds, bootstrap likelihood -24592.172451, best rearrangement setting 12
Bootstrap[353]: Time 3.167179 seconds, bootstrap likelihood -25391.229432, best rearrangement setting 12
Bootstrap[605]: Time 2.807619 seconds, bootstrap likelihood -24170.602067, best rearrangement setting 12
Bootstrap[772]: Time 3.177110 seconds, bootstrap likelihood -25055.149601, best rearrangement setting 11
Bootstrap[101]: Time 2.959147 seconds, bootstrap likelihood -25674.813441, best rearrangement setting 12
Bootstrap[689]: Time 3.098943 seconds, bootstrap likelihood -24814.348151, best rearrangement setting 12
Bootstrap[437]: Time 3.590974 seconds, bootstrap likelihood -25438.066348, best rearrangement setting 12
Bootstrap[857]: Time 3.286259 seconds, bootstrap likelihood -24413.204507, best rearrangement setting 12
Bootstrap[521]: Time 3.720874 seconds, bootstrap likelihood -25025.560892, best rearrangement setting 12
Bootstrap[17]: Time 3.469539 seconds, bootstrap likelihood -25550.666114, best rearrangement setting 12
Bootstrap[270]: Time 3.090005 seconds, bootstrap likelihood -25719.893041, best rearrangement setting 11
Bootstrap[354]: Time 3.032270 seconds, bootstrap likelihood -25248.848854, best rearrangement setting 9
Bootstrap[942]: Time 3.438593 seconds, bootstrap likelihood -25198.666991, best rearrangement setting 8
Bootstrap[185]: Time 3.729566 seconds, bootstrap likelihood -25681.287677, best rearrangement setting 12
Bootstrap[606]: Time 3.404959 seconds, bootstrap likelihood -25163.994532, best rearrangement setting 15
Bootstrap[690]: Time 2.930210 seconds, bootstrap likelihood -25228.052243, best rearrangement setting 13
Bootstrap[102]: Time 3.534281 seconds, bootstrap likelihood -25560.985841, best rearrangement setting 14
Bootstrap[438]: Time 3.534477 seconds, bootstrap likelihood -25558.582125, best rearrangement setting 7
Bootstrap[773]: Time 3.889649 seconds, bootstrap likelihood -25150.473547, best rearrangement setting 12
Bootstrap[858]: Time 3.592022 seconds, bootstrap likelihood -24703.573185, best rearrangement setting 9
Bootstrap[522]: Time 2.953006 seconds, bootstrap likelihood -25981.197365, best rearrangement setting 5
Bootstrap[18]: Time 2.954813 seconds, bootstrap likelihood -25769.491654, best rearrangement setting 5
Bootstrap[271]: Time 3.433022 seconds, bootstrap likelihood -26052.928843, best rearrangement setting 13
Bootstrap[355]: Time 3.421755 seconds, bootstrap likelihood -25983.526606, best rearrangement setting 10
Bootstrap[943]: Time 3.381338 seconds, bootstrap likelihood -25015.383391, best rearrangement setting 7
Bootstrap[186]: Time 3.467793 seconds, bootstrap likelihood -26561.661325, best rearrangement setting 12
Bootstrap[607]: Time 3.777483 seconds, bootstrap likelihood -24728.107068, best rearrangement setting 15
Bootstrap[691]: Time 3.572054 seconds, bootstrap likelihood -25162.189759, best rearrangement setting 13
Bootstrap[439]: Time 3.128682 seconds, bootstrap likelihood -24934.926758, best rearrangement setting 8
Bootstrap[774]: Time 3.172291 seconds, bootstrap likelihood -24820.462767, best rearrangement setting 11
Bootstrap[103]: Time 3.448166 seconds, bootstrap likelihood -25216.227922, best rearrangement setting 6
Bootstrap[19]: Time 3.043124 seconds, bootstrap likelihood -25851.095051, best rearrangement setting 8
Bootstrap[859]: Time 3.335300 seconds, bootstrap likelihood -24711.841632, best rearrangement setting 9
Bootstrap[523]: Time 3.415090 seconds, bootstrap likelihood -25349.300147, best rearrangement setting 6
Bootstrap[272]: Time 3.074624 seconds, bootstrap likelihood -25570.287940, best rearrangement setting 5
Bootstrap[944]: Time 2.817317 seconds, bootstrap likelihood -25548.290047, best rearrangement setting 5
Bootstrap[356]: Time 3.229289 seconds, bootstrap likelihood -25145.088437, best rearrangement setting 15
Bootstrap[187]: Time 3.463044 seconds, bootstrap likelihood -25734.843331, best rearrangement setting 15
Bootstrap[440]: Time 2.946333 seconds, bootstrap likelihood -25168.467588, best rearrangement setting 13
Bootstrap[608]: Time 3.369892 seconds, bootstrap likelihood -25275.453668, best rearrangement setting 11
Bootstrap[692]: Time 3.590400 seconds, bootstrap likelihood -25003.270529, best rearrangement setting 9
Bootstrap[20]: Time 3.116860 seconds, bootstrap likelihood -26687.022953, best rearrangement setting 10
Bootstrap[104]: Time 3.372193 seconds, bootstrap likelihood -25402.378163, best rearrangement setting 8
Bootstrap[860]: Time 3.275717 seconds, bootstrap likelihood -25321.098773, best rearrangement setting 6
Bootstrap[775]: Time 4.009900 seconds, bootstrap likelihood -26056.482327, best rearrangement setting 11
Bootstrap[524]: Time 3.631949 seconds, bootstrap likelihood -25177.193960, best rearrangement setting 12
Bootstrap[273]: Time 3.502255 seconds, bootstrap likelihood -25087.480981, best rearrangement setting 15
Bootstrap[945]: Time 3.329536 seconds, bootstrap likelihood -25155.365743, best rearrangement setting 8
Bootstrap[357]: Time 3.602327 seconds, bootstrap likelihood -25880.524409, best rearrangement setting 8
Bootstrap[609]: Time 2.716800 seconds, bootstrap likelihood -24788.048890, best rearrangement setting 6
Bootstrap[188]: Time 3.386578 seconds, bootstrap likelihood -24131.587400, best rearrangement setting 7
Bootstrap[21]: Time 3.024775 seconds, bootstrap likelihood -25461.514546, best rearrangement setting 6
Bootstrap[441]: Time 3.603590 seconds, bootstrap likelihood -25565.511835, best rearrangement setting 11
Bootstrap[861]: Time 2.880408 seconds, bootstrap likelihood -25131.703480, best rearrangement setting 5
Bootstrap[693]: Time 3.360976 seconds, bootstrap likelihood -25288.072231, best rearrangement setting 9
Bootstrap[105]: Time 3.194831 seconds, bootstrap likelihood -24978.354769, best rearrangement setting 9
Bootstrap[525]: Time 3.349372 seconds, bootstrap likelihood -24820.998563, best rearrangement setting 14
Bootstrap[274]: Time 2.846077 seconds, bootstrap likelihood -25613.721151, best rearrangement setting 5
Bootstrap[776]: Time 3.917726 seconds, bootstrap likelihood -24814.685666, best rearrangement setting 8
Bootstrap[946]: Time 3.439579 seconds, bootstrap likelihood -25532.318151, best rearrangement setting 11
Bootstrap[610]: Time 3.482361 seconds, bootstrap likelihood -24439.339096, best rearrangement setting 8
Bootstrap[22]: Time 3.015374 seconds, bootstrap likelihood -24681.487337, best rearrangement setting 5
Bootstrap[106]: Time 2.707718 seconds, bootstrap likelihood -24541.525001, best rearrangement setting 8
Bootstrap[358]: Time 3.692635 seconds, bootstrap likelihood -26050.349919, best rearrangement setting 8
Bootstrap[442]: Time 3.187313 seconds, bootstrap likelihood -25303.860615, best rearrangement setting 12
Bootstrap[862]: Time 3.168393 seconds, bootstrap likelihood -24926.075865, best rearrangement setting 8
Bootstrap[189]: Time 3.654473 seconds, bootstrap likelihood -25008.291477, best rearrangement setting 12
Bootstrap[694]: Time 3.605991 seconds, bootstrap likelihood -25841.946264, best rearrangement setting 12
Bootstrap[526]: Time 3.498730 seconds, bootstrap likelihood -24786.574430, best rearrangement setting 15
Bootstrap[275]: Time 3.777391 seconds, bootstrap likelihood -25014.175368, best rearrangement setting 10
Bootstrap[777]: Time 3.582772 seconds, bootstrap likelihood -25586.984188, best rearrangement setting 12
Bootstrap[947]: Time 3.437246 seconds, bootstrap likelihood -24528.594755, best rearrangement setting 8
Bootstrap[23]: Time 3.158728 seconds, bootstrap likelihood -25808.739059, best rearrangement setting 7
Bootstrap[611]: Time 3.294168 seconds, bootstrap likelihood -25605.956417, best rearrangement setting 15
Bootstrap[359]: Time 3.206858 seconds, bootstrap likelihood -24453.936897, best rearrangement setting 11
Bootstrap[107]: Time 3.316844 seconds, bootstrap likelihood -24781.428385, best rearrangement setting 8
Bootstrap[443]: Time 3.320733 seconds, bootstrap likelihood -25537.190719, best rearrangement setting 12
Bootstrap[863]: Time 3.604427 seconds, bootstrap likelihood -25647.201664, best rearrangement setting 7
Bootstrap[695]: Time 3.175449 seconds, bootstrap likelihood -25666.331982, best rearrangement setting 5
Bootstrap[190]: Time 3.704624 seconds, bootstrap likelihood -24603.934061, best rearrangement setting 12
Bootstrap[778]: Time 2.756441 seconds, bootstrap likelihood -25189.093971, best rearrangement setting 15
Bootstrap[527]: Time 3.706087 seconds, bootstrap likelihood -25040.847037, best rearrangement setting 13
Bootstrap[948]: Time 2.660880 seconds, bootstrap likelihood -25155.467645, best rearrangement setting 5
Bootstrap[276]: Time 3.532850 seconds, bootstrap likelihood -24533.144235, best rearrangement setting 7
Bootstrap[612]: Time 2.951511 seconds, bootstrap likelihood -26056.176918, best rearrangement setting 6
Bootstrap[360]: Time 3.172855 seconds, bootstrap likelihood -23901.907459, best rearrangement setting 7
Bootstrap[108]: Time 3.127283 seconds, bootstrap likelihood -25112.997723, best rearrangement setting 7
Bootstrap[24]: Time 3.509752 seconds, bootstrap likelihood -24796.697861, best rearrangement setting 8
Bootstrap[444]: Time 3.166527 seconds, bootstrap likelihood -24716.840406, best rearrangement setting 6
Bootstrap[864]: Time 3.019588 seconds, bootstrap likelihood -24886.778764, best rearrangement setting 5
Bootstrap[696]: Time 3.447141 seconds, bootstrap likelihood -24924.839067, best rearrangement setting 6
Bootstrap[191]: Time 3.476621 seconds, bootstrap likelihood -25051.221668, best rearrangement setting 9
Bootstrap[779]: Time 2.948839 seconds, bootstrap likelihood -24758.686574, best rearrangement setting 6
Bootstrap[277]: Time 2.894487 seconds, bootstrap likelihood -24571.094907, best rearrangement setting 10
Bootstrap[528]: Time 3.430432 seconds, bootstrap likelihood -24671.124213, best rearrangement setting 6
Bootstrap[949]: Time 3.509136 seconds, bootstrap likelihood -25368.025851, best rearrangement setting 9
Bootstrap[109]: Time 3.103905 seconds, bootstrap likelihood -25999.145098, best rearrangement setting 7
Bootstrap[865]: Time 2.694292 seconds, bootstrap likelihood -25190.479120, best rearrangement setting 7
Bootstrap[361]: Time 3.318237 seconds, bootstrap likelihood -24786.093113, best rearrangement setting 11
Bootstrap[25]: Time 3.378874 seconds, bootstrap likelihood -25159.150809, best rearrangement setting 6
Bootstrap[613]: Time 4.079796 seconds, bootstrap likelihood -24928.248212, best rearrangement setting 15
Bootstrap[445]: Time 3.550378 seconds, bootstrap likelihood -25419.757340, best rearrangement setting 12
Bootstrap[780]: Time 2.910786 seconds, bootstrap likelihood -24881.720394, best rearrangement setting 5
Bootstrap[192]: Time 3.319181 seconds, bootstrap likelihood -25316.461844, best rearrangement setting 7
Bootstrap[697]: Time 3.427722 seconds, bootstrap likelihood -25142.904367, best rearrangement setting 5
Bootstrap[278]: Time 3.195508 seconds, bootstrap likelihood -25672.719090, best rearrangement setting 10
Bootstrap[950]: Time 3.026506 seconds, bootstrap likelihood -25592.116202, best rearrangement setting 12
Bootstrap[529]: Time 3.527181 seconds, bootstrap likelihood -24830.988834, best rearrangement setting 14
Bootstrap[866]: Time 3.239210 seconds, bootstrap likelihood -25509.040400, best rearrangement setting 9
Bootstrap[110]: Time 3.312996 seconds, bootstrap likelihood -24671.013417, best rearrangement setting 15
Bootstrap[362]: Time 3.539421 seconds, bootstrap likelihood -25031.951806, best rearrangement setting 13
Bootstrap[26]: Time 3.396143 seconds, bootstrap likelihood -24644.934244, best rearrangement setting 12
Bootstrap[446]: Time 3.150233 seconds, bootstrap likelihood -24629.802670, best rearrangement setting 5
Bootstrap[781]: Time 3.174698 seconds, bootstrap likelihood -24565.159211, best rearrangement setting 6
Bootstrap[614]: Time 3.834235 seconds, bootstrap likelihood -24515.860818, best rearrangement setting 11
Bootstrap[698]: Time 3.630388 seconds, bootstrap likelihood -25073.851624, best rearrangement setting 14
Bootstrap[193]: Time 3.797264 seconds, bootstrap likelihood -25718.177171, best rearrangement setting 9
Bootstrap[951]: Time 3.133579 seconds, bootstrap likelihood -25397.654737, best rearrangement setting 13
Bootstrap[279]: Time 3.410780 seconds, bootstrap likelihood -25691.413833, best rearrangement setting 13
Bootstrap[867]: Time 3.054287 seconds, bootstrap likelihood -25633.265120, best rearrangement setting 5
Bootstrap[530]: Time 3.757401 seconds, bootstrap likelihood -24496.113636, best rearrangement setting 8
Bootstrap[111]: Time 3.116295 seconds, bootstrap likelihood -24432.752488, best rearrangement setting 8
Bootstrap[447]: Time 3.124255 seconds, bootstrap likelihood -25374.445265, best rearrangement setting 8
Bootstrap[363]: Time 3.461093 seconds, bootstrap likelihood -24780.518404, best rearrangement setting 11
Bootstrap[27]: Time 3.621781 seconds, bootstrap likelihood -25491.276462, best rearrangement setting 10
Bootstrap[615]: Time 3.109755 seconds, bootstrap likelihood -24864.931628, best rearrangement setting 13
Bootstrap[782]: Time 3.469416 seconds, bootstrap likelihood -25717.892435, best rearrangement setting 6
Bootstrap[194]: Time 3.523215 seconds, bootstrap likelihood -24745.055289, best rearrangement setting 7
Bootstrap[699]: Time 3.698145 seconds, bootstrap likelihood -26383.456763, best rearrangement setting 11
Bootstrap[280]: Time 3.220398 seconds, bootstrap likelihood -24832.689505, best rearrangement setting 7
Bootstrap[952]: Time 3.424267 seconds, bootstrap likelihood -25227.503762, best rearrangement setting 10
Bootstrap[531]: Time 3.318704 seconds, bootstrap likelihood -25781.020691, best rearrangement setting 5
Bootstrap[112]: Time 3.367004 seconds, bootstrap likelihood -24879.639375, best rearrangement setting 6
Bootstrap[868]: Time 3.638900 seconds, bootstrap likelihood -25859.550806, best rearrangement setting 15
Bootstrap[448]: Time 3.440020 seconds, bootstrap likelihood -25339.445271, best rearrangement setting 8
Bootstrap[364]: Time 3.557300 seconds, bootstrap likelihood -24443.648963, best rearrangement setting 13
Bootstrap[616]: Time 3.273467 seconds, bootstrap likelihood -25567.896220, best rearrangement setting 8
Bootstrap[28]: Time 3.810738 seconds, bootstrap likelihood -25104.346885, best rearrangement setting 11
Bootstrap[195]: Time 2.753093 seconds, bootstrap likelihood -24618.797918, best rearrangement setting 5
Bootstrap[783]: Time 3.760754 seconds, bootstrap likelihood -24873.693565, best rearrangement setting 8
Bootstrap[700]: Time 3.249603 seconds, bootstrap likelihood -25524.097772, best rearrangement setting 14
Bootstrap[281]: Time 3.197774 seconds, bootstrap likelihood -24380.420099, best rearrangement setting 5
Bootstrap[953]: Time 3.190792 seconds, bootstrap likelihood -25621.812305, best rearrangement setting 5
Bootstrap[869]: Time 3.166405 seconds, bootstrap likelihood -24299.638961, best rearrangement setting 15
Bootstrap[532]: Time 3.732717 seconds, bootstrap likelihood -25244.726612, best rearrangement setting 13
Bootstrap[113]: Time 3.658646 seconds, bootstrap likelihood -24946.228688, best rearrangement setting 14
Bootstrap[449]: Time 3.168516 seconds, bootstrap likelihood -25514.203434, best rearrangement setting 8
Bootstrap[365]: Time 3.458246 seconds, bootstrap likelihood -25504.489535, best rearrangement setting 7
Bootstrap[196]: Time 3.022852 seconds, bootstrap likelihood -24106.420182, best rearrangement setting 12
Bootstrap[617]: Time 3.585217 seconds, bootstrap likelihood -25651.348641, best rearrangement setting 11
Bootstrap[29]: Time 3.285940 seconds, bootstrap likelihood -24404.753550, best rearrangement setting 12
Bootstrap[282]: Time 2.818999 seconds, bootstrap likelihood -25215.958720, best rearrangement setting 5
Bootstrap[701]: Time 3.058330 seconds, bootstrap likelihood -25257.279683, best rearrangement setting 12
Bootstrap[784]: Time 3.516518 seconds, bootstrap likelihood -26009.220332, best rearrangement setting 9
Bootstrap[954]: Time 3.058036 seconds, bootstrap likelihood -24872.142630, best rearrangement setting 9
Bootstrap[114]: Time 3.150206 seconds, bootstrap likelihood -25703.874606, best rearrangement setting 5
Bootstrap[870]: Time 3.509250 seconds, bootstrap likelihood -25495.111546, best rearrangement setting 8
Bootstrap[450]: Time 3.277882 seconds, bootstrap likelihood -25433.740145, best rearrangement setting 6
Bootstrap[366]: Time 2.771003 seconds, bootstrap likelihood -24691.031865, best rearrangement setting 6
Bootstrap[533]: Time 3.725840 seconds, bootstrap likelihood -25242.916726, best rearrangement setting 9
Bootstrap[618]: Time 3.271757 seconds, bootstrap likelihood -25049.707967, best rearrangement setting 7
Bootstrap[197]: Time 3.536897 seconds, bootstrap likelihood -24174.479527, best rearrangement setting 15
Bootstrap[30]: Time 3.411704 seconds, bootstrap likelihood -25381.236766, best rearrangement setting 15
Bootstrap[283]: Time 3.427235 seconds, bootstrap likelihood -25120.553168, best rearrangement setting 12
Bootstrap[785]: Time 3.465698 seconds, bootstrap likelihood -25681.099305, best rearrangement setting 13
Bootstrap[702]: Time 3.549773 seconds, bootstrap likelihood -26078.233702, best rearrangement setting 7
Bootstrap[955]: Time 3.679259 seconds, bootstrap likelihood -25823.599083, best rearrangement setting 9
Bootstrap[451]: Time 2.953482 seconds, bootstrap likelihood -25763.357048, best rearrangement setting 6
Bootstrap[115]: Time 3.341975 seconds, bootstrap likelihood -25437.460314, best rearrangement setting 7
Bootstrap[871]: Time 3.481322 seconds, bootstrap likelihood -25547.764579, best rearrangement setting 7
Bootstrap[534]: Time 3.227452 seconds, bootstrap likelihood -24792.205303, best rearrangement setting 7
Bootstrap[367]: Time 3.514923 seconds, bootstrap likelihood -25367.984098, best rearrangement setting 14
Bootstrap[198]: Time 2.615731 seconds, bootstrap likelihood -25174.898919, best rearrangement setting 5
Bootstrap[31]: Time 3.298743 seconds, bootstrap likelihood -25950.206037, best rearrangement setting 15
Bootstrap[284]: Time 3.141396 seconds, bootstrap likelihood -25194.970039, best rearrangement setting 10
Bootstrap[619]: Time 3.791500 seconds, bootstrap likelihood -25483.140244, best rearrangement setting 11
Bootstrap[786]: Time 3.423677 seconds, bootstrap likelihood -25764.867320, best rearrangement setting 8
Bootstrap[703]: Time 3.545879 seconds, bootstrap likelihood -24819.933223, best rearrangement setting 13
Bootstrap[956]: Time 3.551209 seconds, bootstrap likelihood -25510.698147, best rearrangement setting 10
Bootstrap[452]: Time 3.190124 seconds, bootstrap likelihood -25809.007508, best rearrangement setting 12
Bootstrap[116]: Time 3.149236 seconds, bootstrap likelihood -25369.764512, best rearrangement setting 7
Bootstrap[872]: Time 3.075765 seconds, bootstrap likelihood -25207.795054, best rearrangement setting 8
Bootstrap[199]: Time 3.026866 seconds, bootstrap likelihood -25106.060179, best rearrangement setting 9
Bootstrap[535]: Time 3.322984 seconds, bootstrap likelihood -25465.553006, best rearrangement setting 8
Bootstrap[368]: Time 3.403156 seconds, bootstrap likelihood -25357.586718, best rearrangement setting 11
Bootstrap[32]: Time 2.878531 seconds, bootstrap likelihood -25700.527692, best rearrangement setting 6
Bootstrap[704]: Time 2.514076 seconds, bootstrap likelihood -25346.311102, best rearrangement setting 5
Bootstrap[285]: Time 3.433467 seconds, bootstrap likelihood -25521.288012, best rearrangement setting 12
Bootstrap[620]: Time 3.544575 seconds, bootstrap likelihood -25754.967430, best rearrangement setting 15
Bootstrap[787]: Time 3.319954 seconds, bootstrap likelihood -24393.584698, best rearrangement setting 15
Bootstrap[957]: Time 3.160529 seconds, bootstrap likelihood -25933.106680, best rearrangement setting 5
Bootstrap[873]: Time 3.324992 seconds, bootstrap likelihood -24962.524208, best rearrangement setting 6
Bootstrap[117]: Time 3.468636 seconds, bootstrap likelihood -24952.139316, best rearrangement setting 14
Bootstrap[453]: Time 3.672335 seconds, bootstrap likelihood -25774.765402, best rearrangement setting 10
Bootstrap[200]: Time 3.484817 seconds, bootstrap likelihood -25092.832486, best rearrangement setting 8
Bootstrap[536]: Time 3.568700 seconds, bootstrap likelihood -24690.969377, best rearrangement setting 14
Bootstrap[369]: Time 3.517811 seconds, bootstrap likelihood -24523.103585, best rearrangement setting 11
Bootstrap[33]: Time 3.362662 seconds, bootstrap likelihood -25631.038821, best rearrangement setting 15
Bootstrap[705]: Time 2.944045 seconds, bootstrap likelihood -25546.037839, best rearrangement setting 8
Bootstrap[286]: Time 2.814240 seconds, bootstrap likelihood -24808.460717, best rearrangement setting 13
Bootstrap[621]: Time 3.150415 seconds, bootstrap likelihood -25426.714294, best rearrangement setting 9
Bootstrap[958]: Time 3.140515 seconds, bootstrap likelihood -24956.214394, best rearrangement setting 12
Bootstrap[788]: Time 3.512506 seconds, bootstrap likelihood -25392.457304, best rearrangement setting 7
Bootstrap[118]: Time 3.068830 seconds, bootstrap likelihood -25206.709978, best rearrangement setting 8
Bootstrap[874]: Time 3.450895 seconds, bootstrap likelihood -24796.805008, best rearrangement setting 15
Bootstrap[454]: Time 3.364691 seconds, bootstrap likelihood -24395.955400, best rearrangement setting 8
Bootstrap[537]: Time 3.257137 seconds, bootstrap likelihood -25400.519736, best rearrangement setting 10
Bootstrap[34]: Time 3.265738 seconds, bootstrap likelihood -24907.702192, best rearrangement setting 11
Bootstrap[287]: Time 3.363110 seconds, bootstrap likelihood -24715.673868, best rearrangement setting 13
Bootstrap[370]: Time 3.598700 seconds, bootstrap likelihood -25051.229242, best rearrangement setting 10
Bootstrap[201]: Time 3.997284 seconds, bootstrap likelihood -25283.936521, best rearrangement setting 13
Bootstrap[706]: Time 3.837725 seconds, bootstrap likelihood -25929.032150, best rearrangement setting 10
Bootstrap[959]: Time 2.927394 seconds, bootstrap likelihood -24505.848953, best rearrangement setting 13
Bootstrap[622]: Time 3.555477 seconds, bootstrap likelihood -25142.933256, best rearrangement setting 13
Bootstrap[789]: Time 3.701450 seconds, bootstrap likelihood -25180.309594, best rearrangement setting 7
Bootstrap[875]: Time 3.050936 seconds, bootstrap likelihood -25289.686731, best rearrangement setting 7
Bootstrap[119]: Time 3.502922 seconds, bootstrap likelihood -25254.447649, best rearrangement setting 14
Bootstrap[455]: Time 3.176144 seconds, bootstrap likelihood -24919.043580, best rearrangement setting 13
Bootstrap[538]: Time 3.267104 seconds, bootstrap likelihood -25581.373803, best rearrangement setting 5
Bootstrap[371]: Time 3.085922 seconds, bootstrap likelihood -24992.921652, best rearrangement setting 8
Bootstrap[288]: Time 3.163734 seconds, bootstrap likelihood -24900.149626, best rearrangement setting 11
Bootstrap[202]: Time 3.163319 seconds, bootstrap likelihood -24717.546945, best rearrangement setting 5
Bootstrap[35]: Time 3.821768 seconds, bootstrap likelihood -25310.760180, best rearrangement setting 8
Bootstrap[960]: Time 3.222472 seconds, bootstrap likelihood -24711.968382, best rearrangement setting 10
Bootstrap[623]: Time 3.360241 seconds, bootstrap likelihood -25089.992811, best rearrangement setting 13
Bootstrap[707]: Time 3.714569 seconds, bootstrap likelihood -24697.874022, best rearrangement setting 7
Bootstrap[790]: Time 3.690145 seconds, bootstrap likelihood -25721.786941, best rearrangement setting 7
Bootstrap[120]: Time 3.197302 seconds, bootstrap likelihood -25320.126366, best rearrangement setting 6
Bootstrap[456]: Time 3.113998 seconds, bootstrap likelihood -24702.154649, best rearrangement setting 6
Bootstrap[876]: Time 3.579283 seconds, bootstrap likelihood -25011.330657, best rearrangement setting 13
Bootstrap[372]: Time 3.387943 seconds, bootstrap likelihood -25226.372876, best rearrangement setting 9
Bootstrap[539]: Time 3.798399 seconds, bootstrap likelihood -23844.061688, best rearrangement setting 8
Bootstrap[203]: Time 3.378149 seconds, bootstrap likelihood -25147.543939, best rearrangement setting 8
Bootstrap[36]: Time 3.069909 seconds, bootstrap likelihood -24731.609205, best rearrangement setting 9
Bootstrap[289]: Time 3.566775 seconds, bootstrap likelihood -24694.972490, best rearrangement setting 12
Bootstrap[708]: Time 2.979592 seconds, bootstrap likelihood -24349.665556, best rearrangement setting 8
Bootstrap[961]: Time 3.542427 seconds, bootstrap likelihood -24794.605032, best rearrangement setting 13
Bootstrap[624]: Time 3.832393 seconds, bootstrap likelihood -24759.761876, best rearrangement setting 11
Bootstrap[121]: Time 2.939780 seconds, bootstrap likelihood -25185.164283, best rearrangement setting 11
Bootstrap[791]: Time 3.555140 seconds, bootstrap likelihood -24503.079371, best rearrangement setting 13
Bootstrap[877]: Time 3.582554 seconds, bootstrap likelihood -25899.687131, best rearrangement setting 13
Bootstrap[457]: Time 3.814891 seconds, bootstrap likelihood -25110.655044, best rearrangement setting 12
Bootstrap[290]: Time 3.171023 seconds, bootstrap likelihood -25226.095176, best rearrangement setting 13
Bootstrap[204]: Time 3.365953 seconds, bootstrap likelihood -25066.251236, best rearrangement setting 14
Bootstrap[540]: Time 3.544871 seconds, bootstrap likelihood -24890.013502, best rearrangement setting 14
Bootstrap[373]: Time 3.727265 seconds, bootstrap likelihood -25039.909845, best rearrangement setting 12
Bootstrap[37]: Time 3.632679 seconds, bootstrap likelihood -25054.313005, best rearrangement setting 11
Bootstrap[962]: Time 3.044140 seconds, bootstrap likelihood -25307.154105, best rearrangement setting 10
Bootstrap[709]: Time 3.642940 seconds, bootstrap likelihood -25719.023182, best rearrangement setting 12
Bootstrap[625]: Time 3.517689 seconds, bootstrap likelihood -25343.359412, best rearrangement setting 12
Bootstrap[792]: Time 3.094853 seconds, bootstrap likelihood -24803.576039, best rearrangement setting 5
Bootstrap[122]: Time 3.619492 seconds, bootstrap likelihood -25530.461835, best rearrangement setting 13
Bootstrap[878]: Time 3.428155 seconds, bootstrap likelihood -25506.865630, best rearrangement setting 5
Bootstrap[458]: Time 3.660992 seconds, bootstrap likelihood -24313.813960, best rearrangement setting 12
Bootstrap[291]: Time 3.279055 seconds, bootstrap likelihood -25188.379497, best rearrangement setting 8
Bootstrap[374]: Time 3.329548 seconds, bootstrap likelihood -25180.000477, best rearrangement setting 7
Bootstrap[541]: Time 3.557659 seconds, bootstrap likelihood -25306.480693, best rearrangement setting 12
Bootstrap[205]: Time 3.765754 seconds, bootstrap likelihood -25266.788292, best rearrangement setting 11
Bootstrap[963]: Time 3.575243 seconds, bootstrap likelihood -24489.408326, best rearrangement setting 12
Bootstrap[710]: Time 3.327612 seconds, bootstrap likelihood -26152.723303, best rearrangement setting 5
Bootstrap[38]: Time 3.806284 seconds, bootstrap likelihood -24858.960662, best rearrangement setting 8
Bootstrap[123]: Time 3.306946 seconds, bootstrap likelihood -25446.081491, best rearrangement setting 15
Bootstrap[626]: Time 3.858136 seconds, bootstrap likelihood -25506.241722, best rearrangement setting 11
Bootstrap[793]: Time 3.684292 seconds, bootstrap likelihood -25132.243678, best rearrangement setting 13
Bootstrap[459]: Time 3.069184 seconds, bootstrap likelihood -24528.122084, best rearrangement setting 11
Bootstrap[292]: Time 3.072635 seconds, bootstrap likelihood -24580.427889, best rearrangement setting 13
Bootstrap[879]: Time 3.620345 seconds, bootstrap likelihood -24818.266351, best rearrangement setting 10
Bootstrap[542]: Time 3.237597 seconds, bootstrap likelihood -24903.752886, best rearrangement setting 6
Bootstrap[375]: Time 3.530514 seconds, bootstrap likelihood -24670.312776, best rearrangement setting 9
Bootstrap[206]: Time 3.367758 seconds, bootstrap likelihood -24879.640418, best rearrangement setting 7
Bootstrap[711]: Time 3.323848 seconds, bootstrap likelihood -25787.842384, best rearrangement setting 6
Bootstrap[964]: Time 3.854073 seconds, bootstrap likelihood -24963.629466, best rearrangement setting 14
Bootstrap[39]: Time 3.927005 seconds, bootstrap likelihood -24954.523551, best rearrangement setting 13
Bootstrap[794]: Time 3.133262 seconds, bootstrap likelihood -24203.234526, best rearrangement setting 10
Bootstrap[627]: Time 3.339358 seconds, bootstrap likelihood -25149.029845, best rearrangement setting 15
Bootstrap[124]: Time 3.635219 seconds, bootstrap likelihood -25571.496686, best rearrangement setting 13
Bootstrap[880]: Time 3.213326 seconds, bootstrap likelihood -24686.315079, best rearrangement setting 14
Bootstrap[460]: Time 3.710068 seconds, bootstrap likelihood -25026.666783, best rearrangement setting 13
Bootstrap[293]: Time 3.504708 seconds, bootstrap likelihood -25889.990328, best rearrangement setting 8
Bootstrap[207]: Time 3.116002 seconds, bootstrap likelihood -24912.020997, best rearrangement setting 6
Bootstrap[376]: Time 3.414718 seconds, bootstrap likelihood -24699.318180, best rearrangement setting 13
Bootstrap[543]: Time 3.867291 seconds, bootstrap likelihood -25713.619288, best rearrangement setting 13
Bootstrap[965]: Time 3.285860 seconds, bootstrap likelihood -24751.320085, best rearrangement setting 11
Bootstrap[712]: Time 3.813434 seconds, bootstrap likelihood -25879.883606, best rearrangement setting 14
Bootstrap[40]: Time 3.468033 seconds, bootstrap likelihood -25453.372491, best rearrangement setting 13
Bootstrap[795]: Time 3.188046 seconds, bootstrap likelihood -25126.169448, best rearrangement setting 8
Bootstrap[628]: Time 3.455131 seconds, bootstrap likelihood -25100.848925, best rearrangement setting 14
Bootstrap[125]: Time 3.255606 seconds, bootstrap likelihood -25733.561530, best rearrangement setting 13
Bootstrap[461]: Time 3.082062 seconds, bootstrap likelihood -24431.739932, best rearrangement setting 14
Bootstrap[294]: Time 3.295939 seconds, bootstrap likelihood -24786.285766, best rearrangement setting 11
Bootstrap[881]: Time 3.614934 seconds, bootstrap likelihood -24762.479891, best rearrangement setting 8
Bootstrap[208]: Time 3.574688 seconds, bootstrap likelihood -25737.425092, best rearrangement setting 13
Bootstrap[377]: Time 3.572145 seconds, bootstrap likelihood -25825.252197, best rearrangement setting 11
Bootstrap[966]: Time 2.995601 seconds, bootstrap likelihood -25317.509546, best rearrangement setting 9
Bootstrap[544]: Time 3.526089 seconds, bootstrap likelihood -25043.457008, best rearrangement setting 13
Bootstrap[713]: Time 3.567414 seconds, bootstrap likelihood -24950.725310, best rearrangement setting 12
Bootstrap[629]: Time 2.823583 seconds, bootstrap likelihood -23509.151434, best rearrangement setting 9
Bootstrap[796]: Time 3.413130 seconds, bootstrap likelihood -25396.438967, best rearrangement setting 14
Bootstrap[41]: Time 4.166508 seconds, bootstrap likelihood -26195.893310, best rearrangement setting 10
Bootstrap[126]: Time 3.728253 seconds, bootstrap likelihood -25592.296097, best rearrangement setting 15
Bootstrap[462]: Time 3.182256 seconds, bootstrap likelihood -24854.849681, best rearrangement setting 8
Bootstrap[882]: Time 3.317329 seconds, bootstrap likelihood -24702.306955, best rearrangement setting 10
Bootstrap[209]: Time 3.141240 seconds, bootstrap likelihood -26117.589569, best rearrangement setting 5
Bootstrap[295]: Time 4.076788 seconds, bootstrap likelihood -25665.322352, best rearrangement setting 14
Bootstrap[378]: Time 3.430047 seconds, bootstrap likelihood -24620.533573, best rearrangement setting 10
Bootstrap[545]: Time 3.447698 seconds, bootstrap likelihood -25766.740226, best rearrangement setting 6
Bootstrap[967]: Time 3.856691 seconds, bootstrap likelihood -24479.322095, best rearrangement setting 9
Bootstrap[797]: Time 2.894185 seconds, bootstrap likelihood -25264.992288, best rearrangement setting 5
Bootstrap[714]: Time 3.695385 seconds, bootstrap likelihood -25172.305713, best rearrangement setting 14
Bootstrap[630]: Time 3.758077 seconds, bootstrap likelihood -25212.819076, best rearrangement setting 15
Bootstrap[42]: Time 3.190728 seconds, bootstrap likelihood -25266.200092, best rearrangement setting 5
Bootstrap[463]: Time 3.275205 seconds, bootstrap likelihood -24700.673464, best rearrangement setting 8
Bootstrap[127]: Time 4.082819 seconds, bootstrap likelihood -24603.072006, best rearrangement setting 10
Bootstrap[883]: Time 3.583295 seconds, bootstrap likelihood -25059.774499, best rearrangement setting 12
Bootstrap[968]: Time 2.568684 seconds, bootstrap likelihood -25643.658049, best rearrangement setting 5
Bootstrap[546]: Time 3.051543 seconds, bootstrap likelihood -25336.192263, best rearrangement setting 6
Bootstrap[379]: Time 3.471929 seconds, bootstrap likelihood -25868.823890, best rearrangement setting 11
Bootstrap[210]: Time 3.954429 seconds, bootstrap likelihood -24419.365574, best rearrangement setting 13
Bootstrap[798]: Time 3.077620 seconds, bootstrap likelihood -24385.322988, best rearrangement setting 12
Bootstrap[296]: Time 4.163746 seconds, bootstrap likelihood -25466.108498, best rearrangement setting 10
Bootstrap[715]: Time 3.514571 seconds, bootstrap likelihood -24978.203889, best rearrangement setting 8
Bootstrap[43]: Time 3.529793 seconds, bootstrap likelihood -25021.593065, best rearrangement setting 14
Bootstrap[464]: Time 3.486589 seconds, bootstrap likelihood -24180.937732, best rearrangement setting 6
Bootstrap[631]: Time 3.995960 seconds, bootstrap likelihood -25482.209836, best rearrangement setting 12
Bootstrap[128]: Time 3.792765 seconds, bootstrap likelihood -25784.853292, best rearrangement setting 14
Bootstrap[380]: Time 3.691139 seconds, bootstrap likelihood -24807.961679, best rearrangement setting 14
Bootstrap[297]: Time 3.386901 seconds, bootstrap likelihood -24258.160178, best rearrangement setting 7
Bootstrap[211]: Time 3.781343 seconds, bootstrap likelihood -25165.974419, best rearrangement setting 7
Bootstrap[969]: Time 4.157012 seconds, bootstrap likelihood -26348.826793, best rearrangement setting 15
Bootstrap[884]: Time 4.935492 seconds, bootstrap likelihood -24987.408180, best rearrangement setting 13
Bootstrap[799]: Time 3.691377 seconds, bootstrap likelihood -25719.187643, best rearrangement setting 5
Bootstrap[547]: Time 4.173122 seconds, bootstrap likelihood -24828.372367, best rearrangement setting 15
Bootstrap[716]: Time 3.087107 seconds, bootstrap likelihood -24970.030972, best rearrangement setting 6
Bootstrap[44]: Time 3.559141 seconds, bootstrap likelihood -24962.282312, best rearrangement setting 10
Bootstrap[465]: Time 3.515175 seconds, bootstrap likelihood -24727.648207, best rearrangement setting 9
Bootstrap[632]: Time 4.310101 seconds, bootstrap likelihood -24419.548069, best rearrangement setting 13
Bootstrap[129]: Time 3.494858 seconds, bootstrap likelihood -25420.280731, best rearrangement setting 5
Bootstrap[381]: Time 3.342590 seconds, bootstrap likelihood -25191.571429, best rearrangement setting 8
Bootstrap[298]: Time 3.336149 seconds, bootstrap likelihood -25914.574163, best rearrangement setting 10
Bootstrap[212]: Time 3.432276 seconds, bootstrap likelihood -25490.198798, best rearrangement setting 7
Bootstrap[717]: Time 3.060606 seconds, bootstrap likelihood -25437.214670, best rearrangement setting 12
Bootstrap[548]: Time 3.264748 seconds, bootstrap likelihood -24560.912460, best rearrangement setting 10
Bootstrap[800]: Time 3.415499 seconds, bootstrap likelihood -25746.946787, best rearrangement setting 9
Bootstrap[970]: Time 3.793639 seconds, bootstrap likelihood -25312.637649, best rearrangement setting 12
Bootstrap[885]: Time 3.876805 seconds, bootstrap likelihood -25400.121068, best rearrangement setting 14
Bootstrap[45]: Time 3.754408 seconds, bootstrap likelihood -25492.525006, best rearrangement setting 15
Bootstrap[466]: Time 3.745282 seconds, bootstrap likelihood -24947.617592, best rearrangement setting 8
Bootstrap[130]: Time 3.408022 seconds, bootstrap likelihood -25328.056259, best rearrangement setting 13
Bootstrap[633]: Time 3.723405 seconds, bootstrap likelihood -25778.783806, best rearrangement setting 11
Bootstrap[718]: Time 3.368444 seconds, bootstrap likelihood -24785.390918, best rearrangement setting 15
Bootstrap[801]: Time 3.252596 seconds, bootstrap likelihood -25763.683974, best rearrangement setting 13
Bootstrap[382]: Time 3.704958 seconds, bootstrap likelihood -23636.219073, best rearrangement setting 9
Bootstrap[299]: Time 3.781275 seconds, bootstrap likelihood -24920.624496, best rearrangement setting 13
Bootstrap[549]: Time 3.502054 seconds, bootstrap likelihood -24987.953756, best rearrangement setting 10
Bootstrap[213]: Time 3.671729 seconds, bootstrap likelihood -26007.635464, best rearrangement setting 6
Bootstrap[971]: Time 3.706576 seconds, bootstrap likelihood -25583.430842, best rearrangement setting 10
Bootstrap[886]: Time 3.957078 seconds, bootstrap likelihood -25383.165847, best rearrangement setting 13
Bootstrap[46]: Time 3.170264 seconds, bootstrap likelihood -24561.430339, best rearrangement setting 14
Bootstrap[467]: Time 3.347148 seconds, bootstrap likelihood -25855.002660, best rearrangement setting 12
Bootstrap[634]: Time 2.968712 seconds, bootstrap likelihood -24492.153779, best rearrangement setting 5
Bootstrap[131]: Time 3.143091 seconds, bootstrap likelihood -25685.682237, best rearrangement setting 13
Bootstrap[719]: Time 3.075855 seconds, bootstrap likelihood -24674.137189, best rearrangement setting 6
Bootstrap[383]: Time 2.968835 seconds, bootstrap likelihood -25241.679203, best rearrangement setting 7
Bootstrap[300]: Time 3.223087 seconds, bootstrap likelihood -25687.961715, best rearrangement setting 6
Bootstrap[550]: Time 3.513352 seconds, bootstrap likelihood -24879.471921, best rearrangement setting 7
Bootstrap[214]: Time 3.740539 seconds, bootstrap likelihood -25859.809704, best rearrangement setting 11
Bootstrap[802]: Time 4.029539 seconds, bootstrap likelihood -25522.129421, best rearrangement setting 14
Bootstrap[972]: Time 3.728893 seconds, bootstrap likelihood -24803.157506, best rearrangement setting 10
Bootstrap[887]: Time 3.323896 seconds, bootstrap likelihood -25006.306725, best rearrangement setting 5
Bootstrap[47]: Time 3.373716 seconds, bootstrap likelihood -25243.628676, best rearrangement setting 8
Bootstrap[468]: Time 3.442901 seconds, bootstrap likelihood -25160.782209, best rearrangement setting 10
Bootstrap[132]: Time 3.271321 seconds, bootstrap likelihood -25122.683724, best rearrangement setting 14
Bootstrap[635]: Time 3.416602 seconds, bootstrap likelihood -25902.650035, best rearrangement setting 11
Bootstrap[301]: Time 3.322622 seconds, bootstrap likelihood -25215.648318, best rearrangement setting 14
Bootstrap[720]: Time 3.857660 seconds, bootstrap likelihood -24895.750916, best rearrangement setting 10
Bootstrap[551]: Time 3.264509 seconds, bootstrap likelihood -24721.368276, best rearrangement setting 6
Bootstrap[48]: Time 3.134190 seconds, bootstrap likelihood -24743.999737, best rearrangement setting 6
Bootstrap[803]: Time 3.762373 seconds, bootstrap likelihood -23836.801557, best rearrangement setting 11
Bootstrap[384]: Time 4.794067 seconds, bootstrap likelihood -25189.650274, best rearrangement setting 14
Bootstrap[215]: Time 4.416864 seconds, bootstrap likelihood -25721.988068, best rearrangement setting 8
Bootstrap[973]: Time 4.053870 seconds, bootstrap likelihood -25320.208739, best rearrangement setting 13
Bootstrap[888]: Time 4.100807 seconds, bootstrap likelihood -24135.875890, best rearrangement setting 14
Bootstrap[133]: Time 3.412061 seconds, bootstrap likelihood -25082.541476, best rearrangement setting 5
Bootstrap[469]: Time 3.737284 seconds, bootstrap likelihood -24581.208391, best rearrangement setting 11
Bootstrap[636]: Time 4.247139 seconds, bootstrap likelihood -24801.544933, best rearrangement setting 14
Bootstrap[302]: Time 3.130814 seconds, bootstrap likelihood -24570.555872, best rearrangement setting 13
Bootstrap[721]: Time 3.498604 seconds, bootstrap likelihood -23851.467172, best rearrangement setting 7
Bootstrap[552]: Time 3.486609 seconds, bootstrap likelihood -25493.445271, best rearrangement setting 6
Bootstrap[804]: Time 3.083435 seconds, bootstrap likelihood -24562.537261, best rearrangement setting 6
Bootstrap[385]: Time 3.433177 seconds, bootstrap likelihood -25279.288384, best rearrangement setting 12
Bootstrap[49]: Time 3.693309 seconds, bootstrap likelihood -24844.489239, best rearrangement setting 7
Bootstrap[974]: Time 3.339069 seconds, bootstrap likelihood -23936.751293, best rearrangement setting 9
Bootstrap[889]: Time 3.485117 seconds, bootstrap likelihood -25176.198779, best rearrangement setting 15
Bootstrap[216]: Time 4.044264 seconds, bootstrap likelihood -25607.506252, best rearrangement setting 10
Bootstrap[470]: Time 3.886237 seconds, bootstrap likelihood -25539.688057, best rearrangement setting 7
Bootstrap[637]: Time 2.993750 seconds, bootstrap likelihood -25105.380050, best rearrangement setting 8
Bootstrap[134]: Time 3.953818 seconds, bootstrap likelihood -25133.799253, best rearrangement setting 9
Bootstrap[303]: Time 3.762269 seconds, bootstrap likelihood -25089.164788, best rearrangement setting 8
Bootstrap[722]: Time 3.314016 seconds, bootstrap likelihood -25238.576351, best rearrangement setting 13
Bootstrap[805]: Time 2.964148 seconds, bootstrap likelihood -25773.446613, best rearrangement setting 5
Bootstrap[553]: Time 3.512601 seconds, bootstrap likelihood -24881.205003, best rearrangement setting 9
Bootstrap[50]: Time 3.316814 seconds, bootstrap likelihood -24621.035590, best rearrangement setting 7
Bootstrap[386]: Time 4.238234 seconds, bootstrap likelihood -25660.528474, best rearrangement setting 5
Bootstrap[975]: Time 3.709789 seconds, bootstrap likelihood -25350.014018, best rearrangement setting 9
Bootstrap[890]: Time 3.610029 seconds, bootstrap likelihood -24903.405140, best rearrangement setting 7
Bootstrap[638]: Time 3.580489 seconds, bootstrap likelihood -24948.415162, best rearrangement setting 11
Bootstrap[471]: Time 3.754934 seconds, bootstrap likelihood -25187.085491, best rearrangement setting 14
Bootstrap[217]: Time 4.316310 seconds, bootstrap likelihood -24156.068893, best rearrangement setting 15
Bootstrap[135]: Time 3.953944 seconds, bootstrap likelihood -25367.901447, best rearrangement setting 13
Bootstrap[806]: Time 3.036691 seconds, bootstrap likelihood -25775.032857, best rearrangement setting 5
Bootstrap[723]: Time 3.592677 seconds, bootstrap likelihood -25094.272433, best rearrangement setting 12
Bootstrap[554]: Time 3.753280 seconds, bootstrap likelihood -25445.300278, best rearrangement setting 9
Bootstrap[304]: Time 4.235286 seconds, bootstrap likelihood -24553.410033, best rearrangement setting 14
Bootstrap[976]: Time 2.687983 seconds, bootstrap likelihood -25064.133160, best rearrangement setting 5
Bootstrap[891]: Time 2.929353 seconds, bootstrap likelihood -23816.668303, best rearrangement setting 6
Bootstrap[51]: Time 3.771006 seconds, bootstrap likelihood -24319.344201, best rearrangement setting 11
Bootstrap[387]: Time 3.588526 seconds, bootstrap likelihood -24723.882143, best rearrangement setting 11
Bootstrap[136]: Time 2.953428 seconds, bootstrap likelihood -24877.915810, best rearrangement setting 5
Bootstrap[472]: Time 3.445473 seconds, bootstrap likelihood -24977.602062, best rearrangement setting 12
Bootstrap[639]: Time 3.988718 seconds, bootstrap likelihood -25076.502477, best rearrangement setting 9
Bootstrap[807]: Time 3.538206 seconds, bootstrap likelihood -24744.311166, best rearrangement setting 14
Bootstrap[218]: Time 3.725473 seconds, bootstrap likelihood -25551.661005, best rearrangement setting 11
Bootstrap[724]: Time 3.189277 seconds, bootstrap likelihood -24604.528490, best rearrangement setting 14
Bootstrap[555]: Time 3.577247 seconds, bootstrap likelihood -25618.118613, best rearrangement setting 6
Bootstrap[305]: Time 3.557264 seconds, bootstrap likelihood -24344.637076, best rearrangement setting 9
Bootstrap[892]: Time 2.910491 seconds, bootstrap likelihood -24240.644220, best rearrangement setting 11
Bootstrap[52]: Time 3.449838 seconds, bootstrap likelihood -24886.151625, best rearrangement setting 12
Bootstrap[977]: Time 4.097133 seconds, bootstrap likelihood -25424.316682, best rearrangement setting 9
Bootstrap[388]: Time 3.434296 seconds, bootstrap likelihood -25500.952265, best rearrangement setting 7
Bootstrap[219]: Time 3.008500 seconds, bootstrap likelihood -25974.607132, best rearrangement setting 5
Bootstrap[473]: Time 3.641614 seconds, bootstrap likelihood -26570.679796, best rearrangement setting 6
Bootstrap[137]: Time 3.916380 seconds, bootstrap likelihood -24326.890733, best rearrangement setting 12
Bootstrap[808]: Time 3.319802 seconds, bootstrap likelihood -25526.710684, best rearrangement setting 7
Bootstrap[725]: Time 3.625029 seconds, bootstrap likelihood -25278.433103, best rearrangement setting 8
Bootstrap[640]: Time 3.830104 seconds, bootstrap likelihood -25737.116685, best rearrangement setting 9
Bootstrap[556]: Time 3.068825 seconds, bootstrap likelihood -24880.567065, best rearrangement setting 5
Bootstrap[893]: Time 3.067483 seconds, bootstrap likelihood -25249.688802, best rearrangement setting 5
Bootstrap[306]: Time 3.554554 seconds, bootstrap likelihood -25118.700247, best rearrangement setting 12
Bootstrap[978]: Time 3.403084 seconds, bootstrap likelihood -24706.477459, best rearrangement setting 5
Bootstrap[53]: Time 3.936199 seconds, bootstrap likelihood -25110.360482, best rearrangement setting 8
Bootstrap[389]: Time 4.141863 seconds, bootstrap likelihood -25796.603135, best rearrangement setting 13
Bootstrap[474]: Time 3.367004 seconds, bootstrap likelihood -25951.388731, best rearrangement setting 10
Bootstrap[138]: Time 3.415531 seconds, bootstrap likelihood -25644.528210, best rearrangement setting 14
Bootstrap[220]: Time 3.908259 seconds, bootstrap likelihood -26310.078650, best rearrangement setting 10
Bootstrap[809]: Time 3.724455 seconds, bootstrap likelihood -25135.119690, best rearrangement setting 12
Bootstrap[726]: Time 3.809640 seconds, bootstrap likelihood -24579.957298, best rearrangement setting 13
Bootstrap[557]: Time 3.780404 seconds, bootstrap likelihood -25859.273901, best rearrangement setting 11
Bootstrap[894]: Time 3.903696 seconds, bootstrap likelihood -25997.055556, best rearrangement setting 11
Bootstrap[641]: Time 4.399058 seconds, bootstrap likelihood -25389.614418, best rearrangement setting 15
Bootstrap[307]: Time 4.368623 seconds, bootstrap likelihood -24845.107224, best rearrangement setting 15
Bootstrap[54]: Time 3.371563 seconds, bootstrap likelihood -25364.603308, best rearrangement setting 9
Bootstrap[979]: Time 3.763416 seconds, bootstrap likelihood -25548.575274, best rearrangement setting 11
Bootstrap[221]: Time 2.946185 seconds, bootstrap likelihood -25661.707489, best rearrangement setting 5
Bootstrap[390]: Time 3.702128 seconds, bootstrap likelihood -25159.166478, best rearrangement setting 6
Bootstrap[139]: Time 4.067183 seconds, bootstrap likelihood -24598.005720, best rearrangement setting 5
Bootstrap[475]: Time 4.160244 seconds, bootstrap likelihood -24711.416685, best rearrangement setting 14
Bootstrap[810]: Time 3.950669 seconds, bootstrap likelihood -25269.959509, best rearrangement setting 7
Bootstrap[727]: Time 3.654272 seconds, bootstrap likelihood -26119.365691, best rearrangement setting 7
Bootstrap[895]: Time 3.183252 seconds, bootstrap likelihood -24704.368524, best rearrangement setting 6
Bootstrap[558]: Time 4.071323 seconds, bootstrap likelihood -25165.492657, best rearrangement setting 15
Bootstrap[642]: Time 4.089065 seconds, bootstrap likelihood -25404.268187, best rearrangement setting 9
Bootstrap[308]: Time 3.471119 seconds, bootstrap likelihood -24798.752902, best rearrangement setting 6
Bootstrap[55]: Time 3.974795 seconds, bootstrap likelihood -24729.238436, best rearrangement setting 11
Bootstrap[222]: Time 3.271150 seconds, bootstrap likelihood -25079.106381, best rearrangement setting 7
Bootstrap[391]: Time 3.501757 seconds, bootstrap likelihood -24753.299290, best rearrangement setting 9
Bootstrap[980]: Time 4.440672 seconds, bootstrap likelihood -25484.500452, best rearrangement setting 14
Bootstrap[140]: Time 3.820125 seconds, bootstrap likelihood -26054.975690, best rearrangement setting 13
Bootstrap[476]: Time 3.816045 seconds, bootstrap likelihood -25778.573997, best rearrangement setting 11
Bootstrap[811]: Time 3.924122 seconds, bootstrap likelihood -25077.275620, best rearrangement setting 12
Bootstrap[728]: Time 3.797569 seconds, bootstrap likelihood -25107.663025, best rearrangement setting 13
Bootstrap[896]: Time 4.205322 seconds, bootstrap likelihood -24920.965964, best rearrangement setting 6
Bootstrap[56]: Time 3.009263 seconds, bootstrap likelihood -25871.184021, best rearrangement setting 5
Bootstrap[559]: Time 4.158870 seconds, bootstrap likelihood -25732.968515, best rearrangement setting 8
Bootstrap[643]: Time 3.966765 seconds, bootstrap likelihood -24230.851471, best rearrangement setting 13
Bootstrap[309]: Time 4.231763 seconds, bootstrap likelihood -24954.732138, best rearrangement setting 7
Bootstrap[223]: Time 3.933530 seconds, bootstrap likelihood -25306.015589, best rearrangement setting 10
Bootstrap[392]: Time 4.218905 seconds, bootstrap likelihood -24578.762280, best rearrangement setting 14
Bootstrap[981]: Time 4.574134 seconds, bootstrap likelihood -24674.345578, best rearrangement setting 5
Bootstrap[141]: Time 3.607587 seconds, bootstrap likelihood -25215.276438, best rearrangement setting 10
Bootstrap[729]: Time 3.458915 seconds, bootstrap likelihood -25702.139284, best rearrangement setting 5
Bootstrap[477]: Time 3.913529 seconds, bootstrap likelihood -25451.921068, best rearrangement setting 15
Bootstrap[812]: Time 3.955951 seconds, bootstrap likelihood -24740.262930, best rearrangement setting 9
Bootstrap[897]: Time 3.573401 seconds, bootstrap likelihood -25437.869570, best rearrangement setting 13
Bootstrap[57]: Time 3.439237 seconds, bootstrap likelihood -24508.938289, best rearrangement setting 7
Bootstrap[560]: Time 3.404422 seconds, bootstrap likelihood -25417.296114, best rearrangement setting 8
Bootstrap[644]: Time 3.218582 seconds, bootstrap likelihood -25640.223958, best rearrangement setting 5
Bootstrap[310]: Time 3.814692 seconds, bootstrap likelihood -24876.983931, best rearrangement setting 12
Bootstrap[224]: Time 4.128576 seconds, bootstrap likelihood -25660.566803, best rearrangement setting 10
Bootstrap[393]: Time 3.595734 seconds, bootstrap likelihood -25484.247352, best rearrangement setting 11
Bootstrap[982]: Time 3.407786 seconds, bootstrap likelihood -26151.848988, best rearrangement setting 7
Bootstrap[730]: Time 3.202816 seconds, bootstrap likelihood -24719.713528, best rearrangement setting 5
Bootstrap[898]: Time 2.852451 seconds, bootstrap likelihood -25552.706851, best rearrangement setting 6
Bootstrap[142]: Time 4.296826 seconds, bootstrap likelihood -25589.020009, best rearrangement setting 11
Bootstrap[478]: Time 4.202459 seconds, bootstrap likelihood -25205.060416, best rearrangement setting 14
Bootstrap[561]: Time 3.343818 seconds, bootstrap likelihood -25704.970051, best rearrangement setting 8
Bootstrap[813]: Time 3.914472 seconds, bootstrap likelihood -24812.501346, best rearrangement setting 9
Bootstrap[645]: Time 3.579131 seconds, bootstrap likelihood -25546.209120, best rearrangement setting 12
Bootstrap[58]: Time 3.759976 seconds, bootstrap likelihood -24365.576305, best rearrangement setting 10
Bootstrap[311]: Time 3.467442 seconds, bootstrap likelihood -25829.346782, best rearrangement setting 15
Bootstrap[394]: Time 3.947754 seconds, bootstrap likelihood -24938.244325, best rearrangement setting 13
Bootstrap[731]: Time 3.607977 seconds, bootstrap likelihood -24994.882216, best rearrangement setting 9
Bootstrap[983]: Time 4.059271 seconds, bootstrap likelihood -25421.546299, best rearrangement setting 15
Bootstrap[899]: Time 3.777271 seconds, bootstrap likelihood -24664.037928, best rearrangement setting 10
Bootstrap[225]: Time 4.507500 seconds, bootstrap likelihood -24643.269517, best rearrangement setting 14
Bootstrap[814]: Time 3.333493 seconds, bootstrap likelihood -25098.196091, best rearrangement setting 5
Bootstrap[646]: Time 3.202738 seconds, bootstrap likelihood -25803.397415, best rearrangement setting 15
Bootstrap[143]: Time 4.201703 seconds, bootstrap likelihood -24559.836666, best rearrangement setting 14
Bootstrap[562]: Time 3.961101 seconds, bootstrap likelihood -25068.071454, best rearrangement setting 14
Bootstrap[479]: Time 4.502455 seconds, bootstrap likelihood -24598.447288, best rearrangement setting 15
Bootstrap[59]: Time 4.228104 seconds, bootstrap likelihood -25075.381703, best rearrangement setting 9
Bootstrap[312]: Time 3.542411 seconds, bootstrap likelihood -25289.133075, best rearrangement setting 7
Bootstrap[732]: Time 3.758787 seconds, bootstrap likelihood -24549.711094, best rearrangement setting 8
Bootstrap[395]: Time 3.806441 seconds, bootstrap likelihood -25301.220140, best rearrangement setting 9
Bootstrap[984]: Time 3.599786 seconds, bootstrap likelihood -25653.147914, best rearrangement setting 8
Bootstrap[226]: Time 3.954410 seconds, bootstrap likelihood -25045.651016, best rearrangement setting 11
Bootstrap[647]: Time 3.706313 seconds, bootstrap likelihood -26179.098070, best rearrangement setting 15
Bootstrap[900]: Time 4.370796 seconds, bootstrap likelihood -25002.188759, best rearrangement setting 8
Bootstrap[815]: Time 3.973828 seconds, bootstrap likelihood -24683.471427, best rearrangement setting 15
Bootstrap[144]: Time 3.481295 seconds, bootstrap likelihood -24999.103023, best rearrangement setting 7
Bootstrap[480]: Time 3.011057 seconds, bootstrap likelihood -24695.817091, best rearrangement setting 8
Bootstrap[563]: Time 3.515892 seconds, bootstrap likelihood -25384.836869, best rearrangement setting 9
Bootstrap[313]: Time 3.485449 seconds, bootstrap likelihood -24609.779225, best rearrangement setting 14
Bootstrap[60]: Time 3.895820 seconds, bootstrap likelihood -24500.080966, best rearrangement setting 7
Bootstrap[733]: Time 3.649349 seconds, bootstrap likelihood -24580.449901, best rearrangement setting 11
Bootstrap[396]: Time 4.459154 seconds, bootstrap likelihood -25912.479292, best rearrangement setting 8
Bootstrap[985]: Time 4.798035 seconds, bootstrap likelihood -26204.837723, best rearrangement setting 9
Bootstrap[564]: Time 3.760128 seconds, bootstrap likelihood -25645.979038, best rearrangement setting 8
Bootstrap[227]: Time 4.290595 seconds, bootstrap likelihood -25778.573434, best rearrangement setting 9
Bootstrap[816]: Time 3.873297 seconds, bootstrap likelihood -24854.701775, best rearrangement setting 8
Bootstrap[481]: Time 3.832994 seconds, bootstrap likelihood -24751.083948, best rearrangement setting 13
Bootstrap[901]: Time 3.983832 seconds, bootstrap likelihood -25945.046834, best rearrangement setting 10
Bootstrap[145]: Time 3.896761 seconds, bootstrap likelihood -25458.174255, best rearrangement setting 5
Bootstrap[648]: Time 4.190310 seconds, bootstrap likelihood -25420.311879, best rearrangement setting 8
Bootstrap[61]: Time 3.240435 seconds, bootstrap likelihood -24519.505096, best rearrangement setting 5
Bootstrap[314]: Time 4.310882 seconds, bootstrap likelihood -25327.896685, best rearrangement setting 10
Bootstrap[734]: Time 3.742607 seconds, bootstrap likelihood -24707.136523, best rearrangement setting 11
Bootstrap[986]: Time 3.560471 seconds, bootstrap likelihood -25320.075351, best rearrangement setting 9
Bootstrap[482]: Time 3.528756 seconds, bootstrap likelihood -25600.300585, best rearrangement setting 12Bootstrap[228]: Time 3.539948 seconds, bootstrap likelihood -25051.102126, best rearrangement setting 7

Bootstrap[146]: Time 3.546349 seconds, bootstrap likelihood -25844.971991, best rearrangement setting 7
Bootstrap[902]: Time 3.701747 seconds, bootstrap likelihood -25214.862034, best rearrangement setting 13
Bootstrap[397]: Time 4.527965 seconds, bootstrap likelihood -24722.080005, best rearrangement setting 14
Bootstrap[649]: Time 3.977393 seconds, bootstrap likelihood -24223.164376, best rearrangement setting 12
Bootstrap[565]: Time 4.202303 seconds, bootstrap likelihood -25073.607978, best rearrangement setting 12
Bootstrap[817]: Time 4.185256 seconds, bootstrap likelihood -24302.383281, best rearrangement setting 10
Bootstrap[62]: Time 4.267061 seconds, bootstrap likelihood -25364.301624, best rearrangement setting 11
Bootstrap[315]: Time 4.524249 seconds, bootstrap likelihood -24755.788836, best rearrangement setting 15
Bootstrap[735]: Time 3.399299 seconds, bootstrap likelihood -25179.260947, best rearrangement setting 15
Bootstrap[147]: Time 3.404745 seconds, bootstrap likelihood -25495.463123, best rearrangement setting 6
Bootstrap[229]: Time 3.549760 seconds, bootstrap likelihood -25147.383599, best rearrangement setting 15
Bootstrap[398]: Time 3.417244 seconds, bootstrap likelihood -25543.306704, best rearrangement setting 5
Bootstrap[483]: Time 3.906944 seconds, bootstrap likelihood -26248.607814, best rearrangement setting 13
Bootstrap[987]: Time 4.076446 seconds, bootstrap likelihood -24728.378023, best rearrangement setting 7
Bootstrap[903]: Time 4.110992 seconds, bootstrap likelihood -25017.559679, best rearrangement setting 13
Bootstrap[566]: Time 3.732004 seconds, bootstrap likelihood -25391.564041, best rearrangement setting 8
Bootstrap[818]: Time 3.900121 seconds, bootstrap likelihood -26019.598543, best rearrangement setting 7
Bootstrap[650]: Time 4.510777 seconds, bootstrap likelihood -25061.987791, best rearrangement setting 15
Bootstrap[63]: Time 4.100587 seconds, bootstrap likelihood -25074.591563, best rearrangement setting 12
Bootstrap[316]: Time 3.934842 seconds, bootstrap likelihood -26239.907560, best rearrangement setting 8
Bootstrap[736]: Time 4.034481 seconds, bootstrap likelihood -26574.088321, best rearrangement setting 9
Bootstrap[148]: Time 3.801980 seconds, bootstrap likelihood -24972.822970, best rearrangement setting 7
Bootstrap[399]: Time 3.552618 seconds, bootstrap likelihood -25051.309717, best rearrangement setting 8
Bootstrap[230]: Time 4.104125 seconds, bootstrap likelihood -25295.200043, best rearrangement setting 14
Bootstrap[484]: Time 3.791813 seconds, bootstrap likelihood -24602.812316, best rearrangement setting 8
Bootstrap[988]: Time 3.696935 seconds, bootstrap likelihood -25015.468184, best rearrangement setting 10
Bootstrap[567]: Time 3.817127 seconds, bootstrap likelihood -25041.884711, best rearrangement setting 6
Bootstrap[904]: Time 4.381588 seconds, bootstrap likelihood -25249.615389, best rearrangement setting 9
Bootstrap[819]: Time 4.227733 seconds, bootstrap likelihood -25877.319483, best rearrangement setting 9
Bootstrap[651]: Time 4.414131 seconds, bootstrap likelihood -24437.645549, best rearrangement setting 11
Bootstrap[64]: Time 4.525004 seconds, bootstrap likelihood -24261.664120, best rearrangement setting 7
Bootstrap[231]: Time 2.814505 seconds, bootstrap likelihood -24568.193062, best rearrangement setting 10
Bootstrap[737]: Time 4.190310 seconds, bootstrap likelihood -24041.858346, best rearrangement setting 15
Bootstrap[149]: Time 3.810935 seconds, bootstrap likelihood -24456.618766, best rearrangement setting 11
Bootstrap[400]: Time 3.667511 seconds, bootstrap likelihood -24767.537966, best rearrangement setting 8
Bootstrap[485]: Time 3.661708 seconds, bootstrap likelihood -25401.946379, best rearrangement setting 10
Bootstrap[317]: Time 5.195715 seconds, bootstrap likelihood -25026.469822, best rearrangement setting 10
Bootstrap[989]: Time 3.924856 seconds, bootstrap likelihood -23465.584503, best rearrangement setting 9
Bootstrap[568]: Time 3.577846 seconds, bootstrap likelihood -24601.821615, best rearrangement setting 8
Bootstrap[905]: Time 3.319601 seconds, bootstrap likelihood -25409.860021, best rearrangement setting 14
Bootstrap[65]: Time 3.550372 seconds, bootstrap likelihood -24976.376017, best rearrangement setting 5
Bootstrap[652]: Time 3.913875 seconds, bootstrap likelihood -24374.938485, best rearrangement setting 9
Bootstrap[820]: Time 5.035064 seconds, bootstrap likelihood -24720.048816, best rearrangement setting 9
Bootstrap[232]: Time 3.403264 seconds, bootstrap likelihood -25168.828776, best rearrangement setting 7
Bootstrap[150]: Time 3.096167 seconds, bootstrap likelihood -25380.710057, best rearrangement setting 5
Bootstrap[738]: Time 4.129815 seconds, bootstrap likelihood -24907.945672, best rearrangement setting 14
Bootstrap[401]: Time 3.644226 seconds, bootstrap likelihood -25076.868518, best rearrangement setting 5
Bootstrap[318]: Time 3.719851 seconds, bootstrap likelihood -25023.211144, best rearrangement setting 15
Bootstrap[906]: Time 3.511636 seconds, bootstrap likelihood -24983.331420, best rearrangement setting 13
Bootstrap[569]: Time 3.804948 seconds, bootstrap likelihood -25853.252562, best rearrangement setting 15
Bootstrap[990]: Time 3.992114 seconds, bootstrap likelihood -24929.337542, best rearrangement setting 13
Bootstrap[486]: Time 4.406835 seconds, bootstrap likelihood -25996.012244, best rearrangement setting 15
Bootstrap[233]: Time 3.076529 seconds, bootstrap likelihood -25060.670919, best rearrangement setting 5
Bootstrap[66]: Time 3.554631 seconds, bootstrap likelihood -24764.053912, best rearrangement setting 5
Bootstrap[821]: Time 3.458045 seconds, bootstrap likelihood -25352.250141, best rearrangement setting 9
Bootstrap[653]: Time 4.144190 seconds, bootstrap likelihood -25319.605941, best rearrangement setting 10
Bootstrap[739]: Time 3.633817 seconds, bootstrap likelihood -25171.294407, best rearrangement setting 14
Bootstrap[151]: Time 4.075172 seconds, bootstrap likelihood -25052.360359, best rearrangement setting 7
Bootstrap[402]: Time 4.536650 seconds, bootstrap likelihood -25783.512369, best rearrangement setting 15
Bootstrap[907]: Time 3.872841 seconds, bootstrap likelihood -25093.704985, best rearrangement setting 8
Bootstrap[487]: Time 3.617533 seconds, bootstrap likelihood -25393.785377, best rearrangement setting 6
Bootstrap[991]: Time 3.995472 seconds, bootstrap likelihood -24504.996374, best rearrangement setting 10
Bootstrap[319]: Time 4.683030 seconds, bootstrap likelihood -26491.844599, best rearrangement setting 12
Bootstrap[570]: Time 4.295081 seconds, bootstrap likelihood -24647.027500, best rearrangement setting 14
Bootstrap[234]: Time 3.285629 seconds, bootstrap likelihood -25100.807047, best rearrangement setting 5
Bootstrap[822]: Time 3.669479 seconds, bootstrap likelihood -24749.708176, best rearrangement setting 13
Bootstrap[654]: Time 3.763348 seconds, bootstrap likelihood -24618.013541, best rearrangement setting 14
Bootstrap[67]: Time 4.773556 seconds, bootstrap likelihood -25608.971991, best rearrangement setting 15
Bootstrap[152]: Time 3.665248 seconds, bootstrap likelihood -25117.069131, best rearrangement setting 8
Bootstrap[740]: Time 3.792025 seconds, bootstrap likelihood -24616.517423, best rearrangement setting 12
Bootstrap[992]: Time 3.205917 seconds, bootstrap likelihood -25631.819346, best rearrangement setting 5
Bootstrap[908]: Time 3.580711 seconds, bootstrap likelihood -24695.262235, best rearrangement setting 7
Bootstrap[403]: Time 4.024280 seconds, bootstrap likelihood -25448.684465, best rearrangement setting 15
Bootstrap[488]: Time 4.122833 seconds, bootstrap likelihood -25444.537035, best rearrangement setting 9
Bootstrap[571]: Time 3.830480 seconds, bootstrap likelihood -24320.236210, best rearrangement setting 9
Bootstrap[320]: Time 4.092633 seconds, bootstrap likelihood -25127.931194, best rearrangement setting 14
Bootstrap[235]: Time 3.641733 seconds, bootstrap likelihood -25710.097335, best rearrangement setting 9
Bootstrap[823]: Time 3.302956 seconds, bootstrap likelihood -24416.897560, best rearrangement setting 5
Bootstrap[741]: Time 3.319027 seconds, bootstrap likelihood -25507.016724, best rearrangement setting 6
Bootstrap[655]: Time 4.020256 seconds, bootstrap likelihood -24948.411976, best rearrangement setting 11
Bootstrap[68]: Time 3.853257 seconds, bootstrap likelihood -24651.239776, best rearrangement setting 11
Bootstrap[153]: Time 3.701351 seconds, bootstrap likelihood -25324.970774, best rearrangement setting 5
Bootstrap[489]: Time 2.752626 seconds, bootstrap likelihood -25171.316126, best rearrangement setting 6
Bootstrap[572]: Time 2.924433 seconds, bootstrap likelihood -24116.470113, best rearrangement setting 7
Bootstrap[909]: Time 4.097699 seconds, bootstrap likelihood -24818.993134, best rearrangement setting 6
Bootstrap[993]: Time 4.537062 seconds, bootstrap likelihood -25857.314727, best rearrangement setting 7
Bootstrap[404]: Time 4.288426 seconds, bootstrap likelihood -24476.110052, best rearrangement setting 12
Bootstrap[321]: Time 3.863071 seconds, bootstrap likelihood -25394.687466, best rearrangement setting 5
Bootstrap[236]: Time 4.166432 seconds, bootstrap likelihood -25478.988883, best rearrangement setting 6
Bootstrap[824]: Time 3.947254 seconds, bootstrap likelihood -25935.264291, best rearrangement setting 10
Bootstrap[742]: Time 3.226544 seconds, bootstrap likelihood -25846.801096, best rearrangement setting 9
Bootstrap[656]: Time 4.038070 seconds, bootstrap likelihood -25426.705408, best rearrangement setting 15
Bootstrap[154]: Time 3.915714 seconds, bootstrap likelihood -26008.220976, best rearrangement setting 10Bootstrap[69]: Time 3.984616 seconds, bootstrap likelihood -25489.464927, best rearrangement setting 5

Bootstrap[490]: Time 3.493049 seconds, bootstrap likelihood -24535.616015, best rearrangement setting 5
Bootstrap[573]: Time 3.214085 seconds, bootstrap likelihood -25412.932853, best rearrangement setting 6
Bootstrap[910]: Time 3.680377 seconds, bootstrap likelihood -24052.754816, best rearrangement setting 12
Bootstrap[405]: Time 3.362942 seconds, bootstrap likelihood -24805.121500, best rearrangement setting 6
Bootstrap[994]: Time 3.913972 seconds, bootstrap likelihood -25373.475233, best rearrangement setting 14
Bootstrap[237]: Time 3.803813 seconds, bootstrap likelihood -25876.240161, best rearrangement setting 5
Bootstrap[743]: Time 3.365664 seconds, bootstrap likelihood -25454.296036, best rearrangement setting 5
Bootstrap[825]: Time 3.808950 seconds, bootstrap likelihood -25392.632182, best rearrangement setting 6
Bootstrap[322]: Time 4.380077 seconds, bootstrap likelihood -25124.751667, best rearrangement setting 13
Bootstrap[574]: Time 2.999287 seconds, bootstrap likelihood -24865.291674, best rearrangement setting 6
Bootstrap[657]: Time 3.591628 seconds, bootstrap likelihood -24840.952139, best rearrangement setting 6
Bootstrap[70]: Time 3.790566 seconds, bootstrap likelihood -25115.528921, best rearrangement setting 8
Bootstrap[491]: Time 3.835467 seconds, bootstrap likelihood -25232.296320, best rearrangement setting 15
Bootstrap[155]: Time 4.211124 seconds, bootstrap likelihood -25378.104711, best rearrangement setting 7
Bootstrap[995]: Time 3.217708 seconds, bootstrap likelihood -24697.659543, best rearrangement setting 6
Bootstrap[911]: Time 4.036304 seconds, bootstrap likelihood -25169.333382, best rearrangement setting 9
Bootstrap[406]: Time 4.156862 seconds, bootstrap likelihood -25282.065729, best rearrangement setting 14
Bootstrap[744]: Time 3.767529 seconds, bootstrap likelihood -25550.685374, best rearrangement setting 7
Bootstrap[826]: Time 3.853934 seconds, bootstrap likelihood -25056.542226, best rearrangement setting 11
Bootstrap[238]: Time 4.346566 seconds, bootstrap likelihood -25117.743765, best rearrangement setting 11
Bootstrap[658]: Time 3.356062 seconds, bootstrap likelihood -25606.218951, best rearrangement setting 8
Bootstrap[323]: Time 4.330424 seconds, bootstrap likelihood -24787.013987, best rearrangement setting 11
Bootstrap[492]: Time 3.544478 seconds, bootstrap likelihood -25330.208510, best rearrangement setting 7
Bootstrap[575]: Time 4.372878 seconds, bootstrap likelihood -25136.185938, best rearrangement setting 12
Bootstrap[71]: Time 4.299240 seconds, bootstrap likelihood -25225.372514, best rearrangement setting 10
Bootstrap[996]: Time 3.401614 seconds, bootstrap likelihood -25229.944108, best rearrangement setting 7
Bootstrap[156]: Time 4.699160 seconds, bootstrap likelihood -24978.119691, best rearrangement setting 14
Bootstrap[407]: Time 3.850663 seconds, bootstrap likelihood -25803.304382, best rearrangement setting 8
Bootstrap[912]: Time 4.174760 seconds, bootstrap likelihood -25071.278869, best rearrangement setting 14
Bootstrap[745]: Time 3.813479 seconds, bootstrap likelihood -25107.331669, best rearrangement setting 8
Bootstrap[239]: Time 3.557654 seconds, bootstrap likelihood -25305.248139, best rearrangement setting 15
Bootstrap[827]: Time 4.526514 seconds, bootstrap likelihood -25914.688335, best rearrangement setting 13
Bootstrap[576]: Time 3.557065 seconds, bootstrap likelihood -24877.936053, best rearrangement setting 11
Bootstrap[659]: Time 4.637469 seconds, bootstrap likelihood -26099.065470, best rearrangement setting 8
Bootstrap[324]: Time 4.577321 seconds, bootstrap likelihood -25005.795996, best rearrangement setting 11
Bootstrap[997]: Time 3.303824 seconds, bootstrap likelihood -25044.381826, best rearrangement setting 5
Bootstrap[493]: Time 4.457174 seconds, bootstrap likelihood -25129.692408, best rearrangement setting 11
Bootstrap[72]: Time 4.031163 seconds, bootstrap likelihood -24645.777132, best rearrangement setting 11
Bootstrap[157]: Time 4.116400 seconds, bootstrap likelihood -25139.548113, best rearrangement setting 12
Bootstrap[746]: Time 3.307604 seconds, bootstrap likelihood -25543.596167, best rearrangement setting 12
Bootstrap[913]: Time 3.954607 seconds, bootstrap likelihood -25519.943102, best rearrangement setting 13
Bootstrap[240]: Time 3.534053 seconds, bootstrap likelihood -24791.708834, best rearrangement setting 7
Bootstrap[408]: Time 5.108928 seconds, bootstrap likelihood -24974.563298, best rearrangement setting 14
Bootstrap[325]: Time 3.221991 seconds, bootstrap likelihood -25564.479789, best rearrangement setting 6
Bootstrap[660]: Time 3.647796 seconds, bootstrap likelihood -24641.667689, best rearrangement setting 14
Bootstrap[828]: Time 4.325123 seconds, bootstrap likelihood -25376.319710, best rearrangement setting 11
Bootstrap[577]: Time 4.182325 seconds, bootstrap likelihood -25252.423974, best rearrangement setting 14
Bootstrap[494]: Time 3.595656 seconds, bootstrap likelihood -24447.820598, best rearrangement setting 12
Bootstrap[747]: Time 2.894589 seconds, bootstrap likelihood -25188.542840, best rearrangement setting 6
Bootstrap[998]: Time 4.625120 seconds, bootstrap likelihood -24575.021290, best rearrangement setting 12
Bootstrap[73]: Time 4.254043 seconds, bootstrap likelihood -24491.302708, best rearrangement setting 9
Bootstrap[241]: Time 3.030804 seconds, bootstrap likelihood -24757.769298, best rearrangement setting 14
Bootstrap[914]: Time 3.686969 seconds, bootstrap likelihood -25778.991663, best rearrangement setting 9
Bootstrap[158]: Time 4.090407 seconds, bootstrap likelihood -26024.675853, best rearrangement setting 9
Bootstrap[409]: Time 4.010343 seconds, bootstrap likelihood -24772.379603, best rearrangement setting 9
Bootstrap[326]: Time 3.989299 seconds, bootstrap likelihood -24346.446346, best rearrangement setting 5
Bootstrap[829]: Time 3.951079 seconds, bootstrap likelihood -24448.843890, best rearrangement setting 11
Bootstrap[661]: Time 4.142186 seconds, bootstrap likelihood -26175.238346, best rearrangement setting 6
Bootstrap[578]: Time 3.908530 seconds, bootstrap likelihood -25927.549411, best rearrangement setting 5
Bootstrap[74]: Time 3.098977 seconds, bootstrap likelihood -24826.302364, best rearrangement setting 5
Bootstrap[748]: Time 3.634688 seconds, bootstrap likelihood -25775.604244, best rearrangement setting 15
Bootstrap[999]: Time 3.811985 seconds, bootstrap likelihood -24493.773717, best rearrangement setting 13
Bootstrap[495]: Time 4.763340 seconds, bootstrap likelihood -24868.157230, best rearrangement setting 11
Bootstrap[242]: Time 3.721857 seconds, bootstrap likelihood -25584.671478, best rearrangement setting 13
Bootstrap[915]: Time 3.472429 seconds, bootstrap likelihood -25939.795917, best rearrangement setting 14
Bootstrap[159]: Time 3.871836 seconds, bootstrap likelihood -25329.427249, best rearrangement setting 6
Bootstrap[830]: Time 3.019897 seconds, bootstrap likelihood -25361.107662, best rearrangement setting 5
Bootstrap[327]: Time 3.484977 seconds, bootstrap likelihood -25648.513161, best rearrangement setting 14
Bootstrap[662]: Time 3.609291 seconds, bootstrap likelihood -24489.718476, best rearrangement setting 9
Bootstrap[410]: Time 4.683516 seconds, bootstrap likelihood -25539.049216, best rearrangement setting 9
Bootstrap[1000]: Time 3.542446 seconds, bootstrap likelihood -25553.236276, best rearrangement setting 8
Bootstrap[579]: Time 4.456688 seconds, bootstrap likelihood -24956.397318, best rearrangement setting 10
Bootstrap[75]: Time 4.407217 seconds, bootstrap likelihood -25442.578653, best rearrangement setting 8
Bootstrap[243]: Time 3.516807 seconds, bootstrap likelihood -25277.022043, best rearrangement setting 5
Bootstrap[749]: Time 4.303134 seconds, bootstrap likelihood -26369.059351, best rearrangement setting 10
Bootstrap[916]: Time 3.612800 seconds, bootstrap likelihood -24762.636896, best rearrangement setting 14
Bootstrap[496]: Time 3.819864 seconds, bootstrap likelihood -25753.311268, best rearrangement setting 12
Bootstrap[160]: Time 4.370599 seconds, bootstrap likelihood -25237.495758, best rearrangement setting 14
Bootstrap[831]: Time 3.392697 seconds, bootstrap likelihood -25325.498904, best rearrangement setting 5
Bootstrap[328]: Time 4.020331 seconds, bootstrap likelihood -24959.166825, best rearrangement setting 13
Bootstrap[663]: Time 4.149424 seconds, bootstrap likelihood -24144.965281, best rearrangement setting 8
Bootstrap[580]: Time 3.517765 seconds, bootstrap likelihood -24804.856848, best rearrangement setting 6
Bootstrap[750]: Time 3.523222 seconds, bootstrap likelihood -25478.857078, best rearrangement setting 10
Bootstrap[411]: Time 4.661272 seconds, bootstrap likelihood -26045.667782, best rearrangement setting 13
Bootstrap[244]: Time 4.081465 seconds, bootstrap likelihood -24917.512542, best rearrangement setting 8
Bootstrap[76]: Time 4.293971 seconds, bootstrap likelihood -25207.832562, best rearrangement setting 9
Bootstrap[497]: Time 3.962115 seconds, bootstrap likelihood -25800.032508, best rearrangement setting 6
Bootstrap[1001]: Time 4.647664 seconds, bootstrap likelihood -24920.625999, best rearrangement setting 13
Bootstrap[917]: Time 4.314054 seconds, bootstrap likelihood -25184.034785, best rearrangement setting 12
Bootstrap[161]: Time 3.817920 seconds, bootstrap likelihood -24981.830175, best rearrangement setting 12
Bootstrap[832]: Time 4.263475 seconds, bootstrap likelihood -25085.220431, best rearrangement setting 9
Bootstrap[329]: Time 3.951433 seconds, bootstrap likelihood -25344.320700, best rearrangement setting 14
Bootstrap[664]: Time 3.261598 seconds, bootstrap likelihood -26087.867676, best rearrangement setting 11
Bootstrap[245]: Time 3.420460 seconds, bootstrap likelihood -24754.759507, best rearrangement setting 13
Bootstrap[918]: Time 3.146957 seconds, bootstrap likelihood -25300.346382, best rearrangement setting 6
Bootstrap[751]: Time 4.116311 seconds, bootstrap likelihood -24296.932382, best rearrangement setting 6
Bootstrap[412]: Time 3.898131 seconds, bootstrap likelihood -25297.388347, best rearrangement setting 7
Bootstrap[581]: Time 4.512916 seconds, bootstrap likelihood -25198.814145, best rearrangement setting 7
Bootstrap[1002]: Time 3.749861 seconds, bootstrap likelihood -25530.313769, best rearrangement setting 9
Bootstrap[77]: Time 4.595854 seconds, bootstrap likelihood -24763.879859, best rearrangement setting 11
Bootstrap[162]: Time 3.928944 seconds, bootstrap likelihood -24890.934377, best rearrangement setting 7
Bootstrap[498]: Time 4.953637 seconds, bootstrap likelihood -24226.871084, best rearrangement setting 10
Bootstrap[833]: Time 3.857307 seconds, bootstrap likelihood -25031.309289, best rearrangement setting 11
Bootstrap[330]: Time 4.100575 seconds, bootstrap likelihood -25383.472813, best rearrangement setting 14
Bootstrap[413]: Time 2.770984 seconds, bootstrap likelihood -25603.364814, best rearrangement setting 5
Bootstrap[665]: Time 4.440305 seconds, bootstrap likelihood -25637.008263, best rearrangement setting 8
Bootstrap[246]: Time 3.769902 seconds, bootstrap likelihood -25533.588992, best rearrangement setting 11
Bootstrap[752]: Time 3.577301 seconds, bootstrap likelihood -25212.984087, best rearrangement setting 14
Bootstrap[582]: Time 3.693219 seconds, bootstrap likelihood -25370.066174, best rearrangement setting 14
Bootstrap[1003]: Time 3.914752 seconds, bootstrap likelihood -25856.905016, best rearrangement setting 11
Bootstrap[919]: Time 4.617378 seconds, bootstrap likelihood -25272.536513, best rearrangement setting 13
Bootstrap[163]: Time 3.702820 seconds, bootstrap likelihood -25509.798115, best rearrangement setting 8
Bootstrap[78]: Time 4.260049 seconds, bootstrap likelihood -24834.848895, best rearrangement setting 15
Bootstrap[414]: Time 3.005899 seconds, bootstrap likelihood -24007.428570, best rearrangement setting 7
Bootstrap[499]: Time 4.479687 seconds, bootstrap likelihood -24198.028439, best rearrangement setting 11
Bootstrap[666]: Time 3.145568 seconds, bootstrap likelihood -25472.350473, best rearrangement setting 6
Bootstrap[247]: Time 3.305209 seconds, bootstrap likelihood -26119.759796, best rearrangement setting 6
Bootstrap[331]: Time 4.343607 seconds, bootstrap likelihood -24924.925272, best rearrangement setting 15
Bootstrap[834]: Time 5.264936 seconds, bootstrap likelihood -24624.884178, best rearrangement setting 13
Bootstrap[1004]: Time 3.457570 seconds, bootstrap likelihood -26546.559994, best rearrangement setting 10
Bootstrap[753]: Time 4.446388 seconds, bootstrap likelihood -26328.974125, best rearrangement setting 13
Bootstrap[920]: Time 3.772197 seconds, bootstrap likelihood -25250.933094, best rearrangement setting 11
Bootstrap[583]: Time 4.564114 seconds, bootstrap likelihood -24641.637015, best rearrangement setting 9
Bootstrap[500]: Time 3.610924 seconds, bootstrap likelihood -25617.338373, best rearrangement setting 8
Bootstrap[79]: Time 4.361946 seconds, bootstrap likelihood -25097.192715, best rearrangement setting 9
Bootstrap[415]: Time 3.992606 seconds, bootstrap likelihood -26596.982723, best rearrangement setting 13
Bootstrap[667]: Time 3.789595 seconds, bootstrap likelihood -24476.503663, best rearrangement setting 8
Bootstrap[164]: Time 4.801996 seconds, bootstrap likelihood -24579.718225, best rearrangement setting 14
Bootstrap[248]: Time 3.798205 seconds, bootstrap likelihood -24226.648577, best rearrangement setting 12
Bootstrap[835]: Time 3.678072 seconds, bootstrap likelihood -25102.875959, best rearrangement setting 15
Bootstrap[332]: Time 4.588315 seconds, bootstrap likelihood -24618.102415, best rearrangement setting 11
Bootstrap[584]: Time 3.664106 seconds, bootstrap likelihood -24791.034174, best rearrangement setting 6
Bootstrap[1005]: Time 5.018257 seconds, bootstrap likelihood -25859.546127, best rearrangement setting 12
Bootstrap[921]: Time 4.485404 seconds, bootstrap likelihood -25794.769535, best rearrangement setting 12
Bootstrap[754]: Time 4.740179 seconds, bootstrap likelihood -24628.438606, best rearrangement setting 14
Bootstrap[501]: Time 3.469293 seconds, bootstrap likelihood -24864.280107, best rearrangement setting 15
Bootstrap[165]: Time 3.437867 seconds, bootstrap likelihood -25197.497658, best rearrangement setting 6
Bootstrap[416]: Time 3.539940 seconds, bootstrap likelihood -24676.108256, best rearrangement setting 9
Bootstrap[668]: Time 3.536771 seconds, bootstrap likelihood -25966.305238, best rearrangement setting 5
Bootstrap[80]: Time 4.321647 seconds, bootstrap likelihood -25326.709737, best rearrangement setting 15
Bootstrap[249]: Time 3.442248 seconds, bootstrap likelihood -25539.914564, best rearrangement setting 6
Bootstrap[836]: Time 3.743236 seconds, bootstrap likelihood -25856.062810, best rearrangement setting 13
Bootstrap[1006]: Time 3.126422 seconds, bootstrap likelihood -25626.344987, best rearrangement setting 6
Bootstrap[333]: Time 4.455108 seconds, bootstrap likelihood -25254.590187, best rearrangement setting 5
Bootstrap[922]: Time 3.235275 seconds, bootstrap likelihood -25176.082516, best rearrangement setting 5
Bootstrap[585]: Time 4.339637 seconds, bootstrap likelihood -25232.343159, best rearrangement setting 14
Bootstrap[755]: Time 3.579253 seconds, bootstrap likelihood -24715.935543, best rearrangement setting 5
Bootstrap[669]: Time 3.373118 seconds, bootstrap likelihood -25476.271782, best rearrangement setting 14
Bootstrap[502]: Time 3.852742 seconds, bootstrap likelihood -24974.507729, best rearrangement setting 11
Bootstrap[166]: Time 3.740074 seconds, bootstrap likelihood -25123.775715, best rearrangement setting 7
Bootstrap[417]: Time 3.905435 seconds, bootstrap likelihood -24868.643197, best rearrangement setting 15
Bootstrap[250]: Time 3.689199 seconds, bootstrap likelihood -25837.991304, best rearrangement setting 8
Bootstrap[837]: Time 3.608570 seconds, bootstrap likelihood -24922.875419, best rearrangement setting 13
Bootstrap[334]: Time 3.231127 seconds, bootstrap likelihood -25078.759467, best rearrangement setting 9
Bootstrap[1007]: Time 3.677982 seconds, bootstrap likelihood -24560.765463, best rearrangement setting 12
Bootstrap[81]: Time 5.832666 seconds, bootstrap likelihood -25265.430377, best rearrangement setting 7
Bootstrap[923]: Time 3.995755 seconds, bootstrap likelihood -25105.288298, best rearrangement setting 6
Bootstrap[586]: Time 3.787257 seconds, bootstrap likelihood -24379.319810, best rearrangement setting 12
Bootstrap[167]: Time 3.348799 seconds, bootstrap likelihood -25045.501528, best rearrangement setting 5
Bootstrap[670]: Time 3.767875 seconds, bootstrap likelihood -25326.122896, best rearrangement setting 13
Bootstrap[418]: Time 3.490966 seconds, bootstrap likelihood -25565.116292, best rearrangement setting 10
Bootstrap[503]: Time 4.039079 seconds, bootstrap likelihood -25525.227299, best rearrangement setting 8
Bootstrap[251]: Time 3.850395 seconds, bootstrap likelihood -25600.508229, best rearrangement setting 11
Bootstrap[335]: Time 2.940281 seconds, bootstrap likelihood -25124.990645, best rearrangement setting 6
Bootstrap[838]: Time 3.902936 seconds, bootstrap likelihood -26143.622165, best rearrangement setting 15
Bootstrap[587]: Time 3.528095 seconds, bootstrap likelihood -24763.401214, best rearrangement setting 14
Bootstrap[671]: Time 3.308866 seconds, bootstrap likelihood -24554.310879, best rearrangement setting 9
Bootstrap[82]: Time 4.339551 seconds, bootstrap likelihood -23919.375918, best rearrangement setting 6
Bootstrap[419]: Time 4.018667 seconds, bootstrap likelihood -24968.463589, best rearrangement setting 13
Bootstrap[839]: Time 4.283998 seconds, bootstrap likelihood -25654.818331, best rearrangement setting 11
Bootstrap[83]: Time 3.267189 seconds, bootstrap likelihood -25195.255608, best rearrangement setting 10


Overall Time for 1008 Rapid Bootstraps 307.194167 seconds
Average Time per Rapid Bootstrap 0.304756 seconds

Starting ML Search ...

Fast ML search on Process 2: Time 19.121457 seconds

Fast ML search on Process 5: Time 21.555798 seconds

Fast ML search on Process 4: Time 24.645264 seconds

Fast ML search on Process 10: Time 26.258067 seconds

Fast ML search on Process 6: Time 26.518606 seconds

Fast ML search on Process 8: Time 26.962702 seconds

Fast ML search on Process 11: Time 30.300241 seconds

Fast ML optimization finished

Fast ML search on Process 0: Time 34.773916 seconds

Slow ML Search 168 Likelihood: -25256.184796
Slow ML search on Process 2: Time 17.480666 seconds
Fast ML search on Process 7: Time 38.304954 seconds

Fast ML search on Process 3: Time 40.911299 seconds

Slow ML Search 420 Likelihood: -25256.155226
Slow ML search on Process 5: Time 19.947759 seconds
Fast ML search on Process 9: Time 42.372743 seconds

Fast ML search on Process 1: Time 43.279540 seconds

Slow ML Search 336 Likelihood: -25256.767727
Slow ML search on Process 4: Time 20.911031 seconds
Slow ML Search 840 Likelihood: -25256.155560
Slow ML search on Process 10: Time 20.840679 seconds
Slow ML Search 504 Likelihood: -25256.184035
Slow ML search on Process 6: Time 22.778734 seconds
Slow ML Search 672 Likelihood: -25256.249688
Slow ML search on Process 8: Time 22.379582 seconds
Slow ML Search 924 Likelihood: -25256.183049
Slow ML search on Process 11: Time 21.210735 seconds
Slow ML Search 588 Likelihood: -25256.220635
Slow ML search on Process 7: Time 20.737722 seconds
Thorough ML search on Process 2: Time 24.221327 seconds

processID = 2, bestLH = -25256.185995
Slow ML Search 756 Likelihood: -25256.220766
Slow ML search on Process 9: Time 19.822420 seconds
Slow ML Search 252 Likelihood: -25256.250503
Slow ML search on Process 3: Time 22.869701 seconds
Slow ML Search 0 Likelihood: -25256.659444
Slow ML optimization finished

Slow ML search on Process 0: Time 29.497724 seconds
Slow ML Search 84 Likelihood: -25256.182383
Slow ML search on Process 1: Time 23.233714 seconds
Thorough ML search on Process 5: Time 26.511035 seconds

processID = 5, bestLH = -25256.155227
Thorough ML search on Process 4: Time 27.323068 seconds

processID = 4, bestLH = -25256.767728
Thorough ML search on Process 10: Time 27.544187 seconds

processID = 10, bestLH = -25256.155560
Thorough ML search on Process 6: Time 25.878966 seconds

processID = 6, bestLH = -25256.185245
Thorough ML search on Process 8: Time 29.319099 seconds

processID = 8, bestLH = -25256.250906
Thorough ML search on Process 11: Time 28.972362 seconds

processID = 11, bestLH = -25256.184256
Thorough ML search on Process 9: Time 25.540509 seconds

processID = 9, bestLH = -25256.220767
Thorough ML search on Process 7: Time 30.459580 seconds

processID = 7, bestLH = -25256.220635
Thorough ML search on Process 0: Time 25.753964 seconds

processID = 0, bestLH = -25256.659626
Thorough ML search on Process 1: Time 25.194369 seconds

processID = 1, bestLH = -25256.183587
Thorough ML search on Process 3: Time 28.373504 seconds

processID = 3, bestLH = -25256.251703

Final ML Optimization Likelihood: -25256.155227

Model Information:

Model Parameters of Partition 0, Name: No Name Provided, Type of Data: DNA
alpha: 0.281645
Tree-Length: 4.191336
rate A <-> C: 1.295299
rate A <-> G: 3.068459
rate A <-> T: 1.174133
rate C <-> G: 0.961877
rate C <-> T: 4.726219
rate G <-> T: 1.000000

freq pi(A): 0.236987
freq pi(C): 0.253472
freq pi(G): 0.251907
freq pi(T): 0.257634


ML search took 92.348920 secs or 0.025652 hours

Combined Bootstrap and ML search took 399.541059 secs or 0.110984 hours

Drawing Bootstrap Support Values on best-scoring ML tree ...


Found 1 tree in File /projects/ps-ngbt/backend/comet_workspace/NGBW-JOB-RAXMLHPC8_XSEDE-688675835D3E43A7B46BECF300CC6EA7/RAxML_bestTree.result.tre


Found 1 tree in File /projects/ps-ngbt/backend/comet_workspace/NGBW-JOB-RAXMLHPC8_XSEDE-688675835D3E43A7B46BECF300CC6EA7/RAxML_bestTree.result.tre

Program execution info written to /projects/ps-ngbt/backend/comet_workspace/NGBW-JOB-RAXMLHPC8_XSEDE-688675835D3E43A7B46BECF300CC6EA7/RAxML_info.result.tre
All 1008 bootstrapped trees written to: /projects/ps-ngbt/backend/comet_workspace/NGBW-JOB-RAXMLHPC8_XSEDE-688675835D3E43A7B46BECF300CC6EA7/RAxML_bootstrap.result.tre

Best-scoring ML tree written to: /projects/ps-ngbt/backend/comet_workspace/NGBW-JOB-RAXMLHPC8_XSEDE-688675835D3E43A7B46BECF300CC6EA7/RAxML_bestTree.result.tre

Best-scoring ML tree with support values written to: /projects/ps-ngbt/backend/comet_workspace/NGBW-JOB-RAXMLHPC8_XSEDE-688675835D3E43A7B46BECF300CC6EA7/RAxML_bipartitions.result.tre

Best-scoring ML tree with support values as branch labels written to: /projects/ps-ngbt/backend/comet_workspace/NGBW-JOB-RAXMLHPC8_XSEDE-688675835D3E43A7B46BECF300CC6EA7/RAxML_bipartitionsBranchLabels.result.tre

Overall execution time for full ML analysis: 399.755733 secs or 0.111043 hours or 0.004627 days
