# Supplementary material for: Arthrinium bambusicola (Fungi, Sordariomycetes), a new species from Schizostachyum brachycladum in northern Thailand
Source: Biodivers Data J. 2020 Dec 14;8:e58755. doi: 10.3897/BDJ.8.e58755 (PMC7752887; doi:10.3897/BDJ.8.e58755)
Supplement: XML Treatment for Arthrinium bambusicola [file BDJ.8.e58755-treatment1.xml]

<!DOCTYPE tp:taxon-treatment
  PUBLIC "-//TaxonX//DTD Taxonomic Treatment Publishing DTD v0 20100105//EN" "tax-treatment-NSO.dtd">
<tp:taxon-treatment xmlns:tp="http://www.plazi.org/taxpub"><tp:treatment-meta><mixed-citation publication-type="journal"><person-group><name><surname>Tang</surname><given-names>Xia</given-names></name><name><surname>Goonasekara</surname><given-names>Ishani D.</given-names></name><name><surname>Jayawardena</surname><given-names>Ruvishika S.</given-names></name><name><surname>Jiang</surname><given-names>Hong Bo</given-names></name><name><surname>Li</surname><given-names>Jun F.</given-names></name><name><surname>Hyde</surname><given-names>Kevin D.</given-names></name><name><surname>Kang</surname><given-names>Ji C.</given-names></name></person-group><article-title><italic><tp:taxon-name><tp:taxon-name-part taxon-name-part-type="genus" reg="Arthrinium">Arthrinium</tp:taxon-name-part> <tp:taxon-name-part taxon-name-part-type="species" reg="bambusicola">bambusicola</tp:taxon-name-part></tp:taxon-name></italic> (<tp:taxon-name><tp:taxon-name-part taxon-name-part-type="kingdom">Fungi</tp:taxon-name-part></tp:taxon-name>, <tp:taxon-name><tp:taxon-name-part taxon-name-part-type="class">Sordariomycetes</tp:taxon-name-part></tp:taxon-name>), a new species from <italic><tp:taxon-name><tp:taxon-name-part taxon-name-part-type="genus" reg="Schizostachyum">Schizostachyum</tp:taxon-name-part> <tp:taxon-name-part taxon-name-part-type="species" reg="brachycladum">brachycladum</tp:taxon-name-part></tp:taxon-name></italic> in northern Thailand</article-title><source>Biodivers Data J</source><day>14</day><month>12</month><year>2020</year><volume>8</volume><pub-id pub-id-type="doi">10.3897/BDJ.8.e58755</pub-id></mixed-citation></tp:treatment-meta><tp:nomenclature><tp:taxon-name><object-id xmlns:xlink="http://www.w3.org/1999/xlink" content-type="arpha" xlink:type="simple">FB1F54D9-CA01-58E5-BECB-BC1495B4EE76</object-id><tp:taxon-name-part taxon-name-part-type="genus">Arthrinium</tp:taxon-name-part> <tp:taxon-name-part taxon-name-part-type="species">bambusicola</tp:taxon-name-part></tp:taxon-name><tp:taxon-authority>X. Tang, K.D. Hyde &amp; J.C. Kang, 2020</tp:taxon-authority><tp:taxon-status xmlns:xlink="http://www.w3.org/1999/xlink" xlink:type="simple">sp. nov.</tp:taxon-status></tp:nomenclature><tp:treatment-sec sec-type="materials"><title>Materials</title><list list-type="alpha-lower" list-content="occurrences"><list-item><p><bold>Type status:</bold> <named-content xmlns:xlink="http://www.w3.org/1999/xlink" content-type="dwc:typeStatus" xlink:type="simple">Holotype</named-content>. <bold>Occurrence:</bold> recordedBy: <named-content xmlns:xlink="http://www.w3.org/1999/xlink" content-type="dwc:recordedBy" xlink:type="simple">Xia Tang</named-content>; <bold>Taxon:</bold> scientificName: <named-content xmlns:xlink="http://www.w3.org/1999/xlink" content-type="dwc:scientificName" xlink:type="simple"><italic><tp:taxon-name><tp:taxon-name-part taxon-name-part-type="genus" reg="Arthrinium">Arthrinium</tp:taxon-name-part> <tp:taxon-name-part taxon-name-part-type="species" reg="bambusicola">bambusicola</tp:taxon-name-part></tp:taxon-name></italic></named-content>; kingdom: <named-content xmlns:xlink="http://www.w3.org/1999/xlink" content-type="dwc:kingdom" xlink:type="simple"><tp:taxon-name><tp:taxon-name-part taxon-name-part-type="kingdom">Fungi</tp:taxon-name-part></tp:taxon-name></named-content>; phylum: <named-content xmlns:xlink="http://www.w3.org/1999/xlink" content-type="dwc:phylum" xlink:type="simple"><tp:taxon-name><tp:taxon-name-part taxon-name-part-type="phylum">Ascomycota</tp:taxon-name-part></tp:taxon-name></named-content>; class: <named-content xmlns:xlink="http://www.w3.org/1999/xlink" content-type="dwc:class" xlink:type="simple"><tp:taxon-name><tp:taxon-name-part taxon-name-part-type="class">Sordariomycetes</tp:taxon-name-part></tp:taxon-name></named-content>; order: <named-content xmlns:xlink="http://www.w3.org/1999/xlink" content-type="dwc:order" xlink:type="simple"><tp:taxon-name><tp:taxon-name-part taxon-name-part-type="order">Amphisphaeriales</tp:taxon-name-part></tp:taxon-name></named-content>; family: <named-content xmlns:xlink="http://www.w3.org/1999/xlink" content-type="dwc:family" xlink:type="simple"><tp:taxon-name><tp:taxon-name-part taxon-name-part-type="family">Apiosporaceae</tp:taxon-name-part></tp:taxon-name></named-content>; genus: <named-content xmlns:xlink="http://www.w3.org/1999/xlink" content-type="dwc:genus" xlink:type="simple"><tp:taxon-name><tp:taxon-name-part taxon-name-part-type="genus">Arthrinium</tp:taxon-name-part></tp:taxon-name></named-content>; <bold>Location:</bold> country: <named-content xmlns:xlink="http://www.w3.org/1999/xlink" content-type="dwc:country" xlink:type="simple">Thailand</named-content>; countryCode: <named-content xmlns:xlink="http://www.w3.org/1999/xlink" content-type="dwc:countryCode" xlink:type="simple">TH</named-content>; stateProvince: <named-content xmlns:xlink="http://www.w3.org/1999/xlink" content-type="dwc:stateProvince" xlink:type="simple">Chiang Rai</named-content>; locality: <named-content xmlns:xlink="http://www.w3.org/1999/xlink" content-type="dwc:locality" xlink:type="simple">Mae Fah Luang University</named-content>; <bold>Identification:</bold> identifiedBy: <named-content xmlns:xlink="http://www.w3.org/1999/xlink" content-type="dwc:identifiedBy" xlink:type="simple">Xia Tang</named-content>; dateIdentified: <named-content xmlns:xlink="http://www.w3.org/1999/xlink" content-type="dwc:dateIdentified" xlink:type="simple">2019</named-content>; <bold>Event:</bold> year: <named-content xmlns:xlink="http://www.w3.org/1999/xlink" content-type="dwc:year" xlink:type="simple">2019</named-content>; month: <named-content xmlns:xlink="http://www.w3.org/1999/xlink" content-type="dwc:month" xlink:type="simple">May</named-content>; day: <named-content xmlns:xlink="http://www.w3.org/1999/xlink" content-type="dwc:day" xlink:type="simple">7</named-content>; habitat: <named-content xmlns:xlink="http://www.w3.org/1999/xlink" content-type="dwc:habitat" xlink:type="simple">terrestrial</named-content>; fieldNotes: <named-content xmlns:xlink="http://www.w3.org/1999/xlink" content-type="dwc:fieldNotes" xlink:type="simple">on dead culms of <italic><tp:taxon-name><tp:taxon-name-part taxon-name-part-type="genus" reg="Schizostachyum">Schizostachyum</tp:taxon-name-part> <tp:taxon-name-part taxon-name-part-type="species" reg="brachycladum">brachycladum</tp:taxon-name-part></tp:taxon-name></italic></named-content>; <bold>Record Level:</bold> type: <named-content xmlns:xlink="http://www.w3.org/1999/xlink" content-type="dwc:type" xlink:type="simple">Holotype</named-content>; collectionID: <named-content xmlns:xlink="http://www.w3.org/1999/xlink" content-type="dwc:collectionID" xlink:type="simple">MFLU 20-0528</named-content>; collectionCode: <named-content xmlns:xlink="http://www.w3.org/1999/xlink" content-type="dwc:collectionCode" xlink:type="simple">M19050706</named-content></p></list-item></list></tp:treatment-sec><tp:treatment-sec sec-type="Description"><title>Description</title><p><italic>Saprobic</italic> on dead culms of <italic><tp:taxon-name><tp:taxon-name-part taxon-name-part-type="genus" reg="Schizostachyum">Schizostachyum</tp:taxon-name-part> <tp:taxon-name-part taxon-name-part-type="species" reg="brachycladum">brachycladum</tp:taxon-name-part></tp:taxon-name></italic> (<tp:taxon-name><tp:taxon-name-part taxon-name-part-type="order">Poales</tp:taxon-name-part></tp:taxon-name>, <tp:taxon-name><tp:taxon-name-part taxon-name-part-type="family">Poaceae</tp:taxon-name-part></tp:taxon-name>, <tp:taxon-name><tp:taxon-name-part taxon-name-part-type="subfamily">Bambusoideae</tp:taxon-name-part></tp:taxon-name>). <bold>Sexual morph</bold>: Undetermined. <bold>Asexual morph</bold>: <italic>Colonies</italic> on natural substrate, superficial, gregarious, scattered, irregular, dark brown to black (Fig. <xref ref-type="fig" rid="F6099956">1</xref>a-b). <italic>Mycelium</italic> consisting of branched, septate, hyaline to dark brown (Fig. <xref ref-type="fig" rid="F6099956">1</xref>c-e). <italic>Conidiophores</italic> 0.8–3.5 μm diam. semi-micronematous to macronematous, mononematous, solitary, branched, flexuous, smooth, hyaline, aseptate when immature, becoming brown, septate when mature (Fig. <xref ref-type="fig" rid="F6099956">1</xref>d). <italic>Conidiogenous cells</italic> 1.5–4.5 × 1–4 μm, monoblastic or polyblastic, terminal, determinate, cylindrical, hyaline to light brown, smooth, aggregated, ampulliform, in clusters on aerial mycelium (Fig. <xref ref-type="fig" rid="F6099956">1</xref>e-g). <italic>Conidia</italic> pleurogenous, solitary, oval to broadly round or irregularly round, brown to medium brown, guttulate to roughened, granular, in surface view 6–8 × 6–7.8 μm (<italic>x̅</italic> = 6.5 × 7 μm, n = 39), in lateral view 3.5–6 × 3.5–6.5 μm (<italic>x̅</italic> = 4.5 × 5 μm, n = 39), with finely pale slit at outer edge (Fig. <xref ref-type="fig" rid="F6099956">1</xref>h-l).</p><sec sec-type="Culture characteristics"><title>Culture characteristics</title><p>colonies flat, spreading, with moderate, pale, aerial mycelium. On PDA, surface white, lightly yellow with patches of dirty white, reverse lightly pigmented.</p></sec><sec sec-type="Facesoffungi number"><title>Facesoffungi number</title><p>FoF 09162</p></sec><sec sec-type="Etymology"><title>Etymology</title><p>Referring to the host from which the holotype was isolated, a member of the bamboo subfamily (<tp:taxon-name><tp:taxon-name-part taxon-name-part-type="subfamily">Bambusoideae</tp:taxon-name-part></tp:taxon-name>).</p></sec><sec sec-type="Notes"><title>Notes</title><p><italic><tp:taxon-name><tp:taxon-name-part taxon-name-part-type="genus" reg="Arthrinium">Arthrinium</tp:taxon-name-part> <tp:taxon-name-part taxon-name-part-type="species" reg="bambusicola">bambusicola</tp:taxon-name-part></tp:taxon-name></italic> forms were retrieved as a sister taxon of <italic><tp:taxon-name><tp:taxon-name-part taxon-name-part-type="genus" reg="Arthrinium">A.</tp:taxon-name-part> <tp:taxon-name-part taxon-name-part-type="species" reg="gutiae">gutiae</tp:taxon-name-part></tp:taxon-name></italic>, with relatively good support (83 ML, 77 MP, 0.99 PP). Morphologically, <italic><tp:taxon-name><tp:taxon-name-part taxon-name-part-type="genus" reg="Arthrinium">A.</tp:taxon-name-part> <tp:taxon-name-part taxon-name-part-type="species" reg="bambusicola">bambusicola</tp:taxon-name-part></tp:taxon-name></italic> differs from <italic><tp:taxon-name><tp:taxon-name-part taxon-name-part-type="genus" reg="Arthrinium">A.</tp:taxon-name-part> <tp:taxon-name-part taxon-name-part-type="species" reg="gutiae">gutiae</tp:taxon-name-part></tp:taxon-name></italic> in having larger conidia [surface view: 5.5–8 × 6–8 μm diam., lateral view: 3.5–6 × 3.5–6.5 μm diam. versus surface view: 4.5–6 μm (<italic>x̅</italic> = 5.5 μm) diam., lateral view: 2–6 μm (<italic>x̅</italic> = 4) diam.] and irregularly rounded, guttulate to roughened conidia (<italic><tp:taxon-name><tp:taxon-name-part taxon-name-part-type="genus" reg="Arthrinium">A.</tp:taxon-name-part> <tp:taxon-name-part taxon-name-part-type="species" reg="gutiae">gutiae</tp:taxon-name-part></tp:taxon-name></italic>: smooth-walled, globose conidia). The conidiogenous cells of <italic><tp:taxon-name><tp:taxon-name-part taxon-name-part-type="genus" reg="Arthrinium">A.</tp:taxon-name-part> <tp:taxon-name-part taxon-name-part-type="species" reg="bambusicola">bambusicola</tp:taxon-name-part></tp:taxon-name></italic> are smaller (1.5–4.5 × 1–4 μm versus 3–7× 2–4 μm). Based on pairwise nucleotide comparisons, <italic><tp:taxon-name><tp:taxon-name-part taxon-name-part-type="genus" reg="Arthrinium">A.</tp:taxon-name-part> <tp:taxon-name-part taxon-name-part-type="species" reg="bambusicola">bambusicola</tp:taxon-name-part></tp:taxon-name></italic> is different from <italic><tp:taxon-name><tp:taxon-name-part taxon-name-part-type="genus" reg="Arthrinium">A.</tp:taxon-name-part> <tp:taxon-name-part taxon-name-part-type="species" reg="gutiae">gutiae</tp:taxon-name-part></tp:taxon-name></italic> in 31/ 620 bp (5%) of the ITS, 7/814 (0.98%) of the LSU and 44/342 bp (12%) of TEF1. Based on the combination of morphological characters and sequence data, we consider <italic><tp:taxon-name><tp:taxon-name-part taxon-name-part-type="genus" reg="Arthrinium">A.</tp:taxon-name-part> <tp:taxon-name-part taxon-name-part-type="species" reg="bambusicola">bambusicola</tp:taxon-name-part></tp:taxon-name></italic> as a distinct species.</p></sec></tp:treatment-sec><tp:treatment-sec><!--Section generated to contain objects referenced in tp:taxon-treatment.--><fig id="F6099956" position="float" orientation="portrait"><object-id xmlns:xlink="http://www.w3.org/1999/xlink" content-type="arpha" xlink:type="simple">D9F231FB-AC4B-5251-9492-7CDDC7DDF21A</object-id><object-id xmlns:xlink="http://www.w3.org/1999/xlink" content-type="doi" xlink:type="simple">10.3897/BDJ.8.e58755.figure1</object-id><label>Figure 1.</label><caption><p><italic><tp:taxon-name><tp:taxon-name-part taxon-name-part-type="genus" reg="Arthrinium">Arthrinium</tp:taxon-name-part> <tp:taxon-name-part taxon-name-part-type="species" reg="bambusicola">bambusicola</tp:taxon-name-part></tp:taxon-name></italic> (MFLU 20-0528, <bold>holotype</bold>). <bold>a, b.</bold> Appearance of the fungus on dead culms of <italic><tp:taxon-name><tp:taxon-name-part taxon-name-part-type="genus" reg="Schizostachyum">Schizostachyum</tp:taxon-name-part> <tp:taxon-name-part taxon-name-part-type="species" reg="brachycladum">brachycladum</tp:taxon-name-part></tp:taxon-name></italic>; <bold>c.</bold> Conidia with mycelia; <bold>d.</bold> Mycelia; <bold>e–f.</bold> Mycelia bearing conidiogenous cells and conidia; <bold>h–l.</bold> Conidia; <bold>m.</bold> Germinated conidium; <bold>n.</bold> forward culture; <bold>o.</bold> reversed culture. Scale bars: b = 500 μm, c–e = 20 μm, f, g = 10 μm, h–m = 5 μm.</p></caption><graphic xmlns:xlink="http://www.w3.org/1999/xlink" xlink:href="bdj-08-e58755-g001.jpg" position="float" id="oo_469090.jpg" orientation="portrait" xlink:type="simple"><uri content-type="original_file" xlink:type="simple">https://binary.pensoft.net/fig/469090</uri></graphic></fig></tp:treatment-sec></tp:taxon-treatment>
